# Supplementary material for: Epigenetic landscape of testis specific histone H2B variant and its influence on sperm function
Source: Clin Epigenetics. 2021 May 1;13:101. doi: 10.1186/s13148-021-01088-4 (PMC8088685; doi:10.1186/s13148-021-01088-4)
Supplement: Supplementary file 1 — Additional file 1. Chromosome-wise distribution of TH2B associated genes. [file 13148_2021_1088_MOESM1_ESM.xls]

## Sheet: Chromosome_Location_hg19_table
Term	Overlap	Overlap (%)	P-value	Adjusted P-value	Old P-value	Old Adjusted P-value	Odds Ratio	Combined Score	Genes
chr4	306/1031	29.6799	0.0712409	1	0	0	1.074	2.83717	NPFFR2;CCNI;MIR6082;RRH;RBPJ;GBA3;RPL9;SLC4A4;HERC5;SRD5A3-AS1;HERC3;NDST4;NDST3;RASSF6;ARFIP1;FBXO8;HERC6;EPHA5;LIMCH1;UNC5C;ANK2;EREG;BTC;UCHL1-AS1;INPP4B;ZNF718;KIAA0922;THEGL;ALPK1;CLOCK;FREM3;CDS1;LINC01098;GPM6A;LINC01094;LINC01095;TXK;MTTP;LINC01097;MGST2;LINC01091;IGFBP7-AS1;ART3;ADH5;PLAC8;SCFD2;ARSJ;TSPAN5;PROM1;PPARGC1A;LYAR;PLK4;GRXCR1;LINC01088;SLC10A6;SLC10A7;LRBA;LINC01085;LARP7;DC…
chr18	123/411	29.927	0.16002	1	0	0	1.08294	1.98444	FHOD3;RAX;AQP4;LDLRAD4;CCDC102B;TPGS2;SMCHD1;LIPG;LOC643542;PIEZO2;ADNP2;RTTN;CCBE1;ESCO1;KCTD1;ROCK1P1;CTAGE1;RAB31;DOK6;HMSD;CD226;ALPK2;DSC2;DSC3;MIR7153;ABHD3;TSHZ1;ANKRD12;GATA6;NEDD4L;MYL12A;TMEM241;MYL12B;CTIF;LOXHD1;CDH20;GALR1;EPB41L3;PARD6G-AS1;ST8SIA5;MBP;RPRD1A;CEP76;MIR8078;SMAD2;ANKRD29;SLC14A2;DTNA;C18ORF8;NFATC1;TRAPPC8;RAB27B;LDLRAD4-AS1;CABYR;GNAL;MYO5B;BCL2;TAF4B;LINC00305;TCF4…
chr3	432/1513	28.5525	0.2114	1	0	0	1.0332	1.6056	ARHGEF26-AS1;SMC4;MYLK;NUDT16P1;ALCAM;SCN11A;BBX;FAM19A1;CEP97;FAM19A4;PRKCD;CACNA2D3;FNDC3B;IFT80;LARS2;SCN10A;GPR160;SLC6A1-AS1;LINC00882;CNTN4-AS2;SHOX2;RPN1;IL20RB;XPC;PRKAR2A;KCNMB2;MIR570;ZNF148;ATG7;LMCD1-AS1;NAA50;B3GALNT1;DNAH12;ARPP21;CADM2;TPRG1;CP;SLC6A6;SERPINI2;PLCH1;RAD18;GPR27;WDR49;SETD2;MTMR14;OSBPL11;OSBPL10;ZCWPW2;SNORA7A;TMEM43;MECOM;LINC00971;TIMP4;NSUN3;TMEM40;MIR885;RNF168…
chr2	487/1751	27.8127	0.440599	1	0	0	1.00643	0.82489	ITSN2;VIT;ATF2;NCKAP1;SLC4A1AP;PID1;TEX41;RPL31;MYT1L;IFT172;DQX1;C2ORF88;RAPH1;SLC4A3;ABCA12;SLC4A5;GLS;ZDBF2;EVA1A;WDR92;PSMD1;AP1S3;MPV17;LOC100286922;C2ORF82;NCKAP5;IAH1;MIR6071;PRKCE;ARMC9;HPCAL1;WDR75;FLJ31356;FLJ33534;EML4;EML6;RFX8;RUFY4;HECW2;NGEF;ABCB6;AGAP1;BAZ2B;NYAP2;GIGYF2;ACMSD;MIR548BA;DYNC2LI1;FAM124B;LOC654841;ST3GAL5;FZD7;FN1;TEX37;LOC101929532;PTRHD1;SLC16A14;LINC00309;LYPD6B;…
chr4 ctg9 hap1	2020-02-06	2020-02-06	0.527372	1	0	0	1.2062	0.771787	YTHDC1;TMPRSS11E
chr5	340/1265	26.8775	0.742968	1	0	0	0.972588	0.288959	CYFIP2;TCERG1;C5ORF24;IPO11;TRIO;FGF10-AS1;LINC01194;MAML1;SLCO6A1;HTR4;RXFP3;NIPAL4;CRHBP;LSM11;ZNF608;DPYSL3;FBXO4;ROPN1L;SYNPO;PELO;SIL1;TRIM23;LINC01187;MIR548F3;C5ORF15;UNC5A;ARL15;COL23A1;ARRDC3;ATG10;ANKHD1-EIF4EBP3;EBF1;CMBL;FNDC9;ATG12;GABRG2;DEPDC1B;ZFYVE16;RNU5D-1;MAP1B;PRR16;CTD-2270F17.1;SRFBP1;VDAC1;KIF20A;ALDH7A1;SLC45A2;PIK3R1;IQGAP2;ADAMTS12;ADAMTS16;NLN;LARP1;C6;C7;ANKH;WDR70;AD…
chr17 ctg5 hap1	2020-05-22	2020-05-22	0.769145	1	0	0	0.822409	0.215862	MAPT-AS1;KANSL1;SPPL2C;CRHR1;KANSL1-AS1
chr8	258/996	25.9036	0.90203	1	0	0	0.937348	0.0966475	FLJ46284;RPL30;POP1;DCAF4L2;STMN2;PPP2R2A;ZDHHC2;PREX2;LOC100133669;EFR3A;DPYSL2;CSPP1;NIPAL2;FAM110B;LINC00535;LINC00536;SAMD12;GOLGA7;NSMCE2;MTUS1;EBF2;UNC5D;ANK1;CNBD1;CCAT1;SFRP1;ZC2HC1A;LACTB2;PPP1R3B;KCNQ3;IDO2;ZFPM2;ATP6V0D2;NECAB1;PRKDC;FUT10;MIR3150B;PRDM14;GATA4;MTMR7;PTDSS1;NKAIN3;FAM86B3P;ERI1;ZNF704;TTPA;ST3GAL1;ATP6V1C1;PAG1;DECR1;FDFT1;LYN;MSR1;ADHFE1;WDYHV1;FER1L6;PTK2;ST18;EXT1;M…
chr13	145/613	23.6542	0.989663	1	0	0	0.855949	0.00889425	NALCN-AS1;LINC00540;ATP8A2;IRS2;RBM26-AS1;FRY;ATP12A;FGF14-IT1;IPO5;HS6ST3;RCBTB2;DACH1;GJA3;EPSTI1;DLEU1;TNFSF11;NUDT15;LINC00379;BIVM;SLC15A1;LINC00371;COG3;MTUS2;LMO7;ALG11;MED4;GTF2F2;METTL21EP;IFT88;ERICH6B;KATNAL1;COL4A2;COL4A1;DIAPH3-AS2;SPATA13;CCDC169-SOHLH2;WDFY2;DGKH;LMO7DN;EEF1DP3;TPTE2P5;LINC00282;MYCBP2;RNF219;SLAIN1;TEX26;NALCN;MTMR6;FOXO1;TMTC4;FAM124A;LINC00398;PIBF1;KL;STARD13;G…
chr6	351/1416	24.7881	0.994423	1	0	0	0.896983	0.00501635	TMEM200A;ZNF292;COL12A1;PREP;BACH2;RNY4;RPS6KA2;MIR7853;ANKS1A;BVES;RPS10;EYS;FBXO9;SEC63;PAQR8;ADGB;HLA-J;TAAR6;MRPS18B;MRPS18A;KCNK16;KCNK17;TAAR1;HLA-G;SYTL3;CD2AP;PPP1R3G;TIAM2;TBPL1;KCNQ5;HECA;SLC22A3;HIST1H3J;SLC22A2;CEP85L;PRDM13;IL22RA2;NKAIN2;PKHD1;CYB5R4;EPB41L2;RNF217;MYO6;HIVEP1;HIST1H3F;ZSCAN12;SSR1;HIST1H3G;HIST1H3I;RREB1;GLYATL3;LOC100422737;CDK19;HIST1H4K;RAET1E-AS1;SLC16A10;NMBR;…
chr10	261/1074	24.3017	0.994963	1	0	0	0.87938	0.00444091	USP6NL;HPSE2;PANK1;JMJD1C;CALML3;PKD2L1;C10ORF67;ADARB2;ENO4;IFIT3;NDST2;FLJ37201;ZFYVE27;C10ORF126;RASSF4;FAM53B;PIP4K2A;PLCE1;LIPK;VSTM4;BTRC;IL15RA;ENTPD1;UNC5B;SFMBT2;ANK3;HOGA1;KCNK18;KIAA1217;RBP4;CCNY;PARD3;RUFY2;ARHGAP19-SLIT1;ARMC4;TFAM;MIR548F1;COL13A1;CTBP2;PCDH15;ZNF25;FAM171A1;PGBD3;DHX32;INPP5F;VTI1A;MIR4685;ST8SIA6;RSU1;RAB11FIP2;MIR4683;LHPP;AFAP1L2;ZRANB1;NEBL;LOC101926942;ERLIN1…
chr1	514/2689	19.1149	0.99999	1	0	0	0.691692	6.81536e-06	GPATCH2;OR2M5;HNRNPU;FNBP1L;DCAF6;FAM231A;FAM231D;AKT3;RAVER2;FAM19A3;GBP6;MIR548F3;CHIA;AP4B1-AS1;HSPG2;RBP7;GPR161;RFX5;PADI3;TXNIP;PADI1;ASTN1;RD3;C1ORF194;WDR63;WDR64;KIAA0040;HSD11B1;CYB5R1;PRDX1;ST3GAL3;EDEM3;SMCP;PLK3;DNASE2B;ABCA4;DNAH14;TEX35;C1ORF186;CDC7;PAFAH2;GPR137B;VANGL1;VANGL2;AGO3;SLC6A9;TNFSF4;GIPC2;CYB5RL;REN;CEP85;GSTM5;ZNF496;DENND1B;LRRC38;FMN2;CSRP1;EFCAB2;ENSA;ANXA9;RSPO1…
chr7	286/1295	22.0849	0.99999	1	0	0	0.799166	7.61921e-06	LOC101927446;EPHB6;VIPR2;ZAN;IKZF1;ABCA13;LOC650226;BAIAP2L1;C7ORF33;PEG10;CREB3L2;WDR91;TRIM24;HOXA3;BCAP29;HOXA1;ATXN7L1;THSD7A;HOXA6;TNS3;SNORD93;CALN1;SRRM3;COG5;CACNA2D1;RPL13AP17;SND1;LOC101928782;LOC646762;WBSCR17;HECW1;AKAP9;ORAI2;NOBOX;DLX6-AS1;GSAP;EPHA1;HYALP1;CBLL1;LOC100131257;STX1A;CFTR;ZNF277;ADCYAP1R1;TAS2R40;POM121;ABCB1;PDE1C;ABCB4;ACTR3B;C7ORF50;STRIP2;ASL;FZD1;SRPK2;DNAH11;PTP…
chr19	102/1756	5.80866	0.999991	1	0	0	0.210192	1.90643e-06	PDCD5;ZNF667-AS1;ARHGAP35;ICAM1;ZNF607;PPP2R1A;ZNF85;NUDT19;CCDC97;ZNF826P;TMEM38A;ZNF841;ZNF562;SEMA6B;ZNF682;SRRM5;KIRREL2;TPM4;SLC6A16;CLEC11A;RFX2;MIRLET7E;KLKP1;ZNF542P;ARMC6;ILVBL;ZNF836;C19ORF68;PPP1R37;DNMT1;CACNA1A;FPR3;FBXO46;FPR2;SLC1A6;CYP4F22;NPAS1;DEDD2;ZNF708;LOC102724958;DPP9;SAFB2;SYMPK;MYH14;PIP5K1C;APOE;TBC1D17;PCAT19;ZNF543;NAPSA;MUC16;CYP4F12;ZNF816;CYP2S1;UBA2;ZNF536;CLASRP;…
chr11	292/1651	17.6863	0.999991	1	0	0	0.639995	5.73147e-06	SPON1;CLPB;MAML2;PLEKHB1;DNHD1;THYN1;LDLRAD3;UBE2L6;ACCS;TSKU;JRKL-AS1;ALKBH8;ZC3H12C;UBASH3B;OR10W1;INSC;ARFIP2;SMCO4;SOX6;VSTM5;MS4A10;PKNOX2;CDON;DYNC2H1;ALG9;DDX10;MYO7A;ATG13;MAPK8IP1;DKK3;KCNQ1;ZW10;CLNS1A;FDX1;SIK3;KCTD14;OR5A2;OR5A1;LOC100133315;MTMR2;TBCEL;PPP1R32;MRPL16;THY1;PRDM11;MRPL11;LDHC;NEU3;PDGFD;XRRA1;PTPMT1;SCGB1D4;ST3GAL4;ALX4;LINC00678;NAALAD2;MAP6;EXPH5;SNHG1;CADM1;STARD10;…
chr17	145/1529	9.48332	0.999991	1	0	0	0.343163	3.02431e-06	LOC101928418;SPPL2C;SLC35B1;ITGA2B;XYLT2;MSI2;IKZF3;ARHGAP44;MPRIP;MIR6129;CDC27;ANKFY1;KAT7;HES7;MAP2K3;MAP2K4;RBFOX3;CD300A;PRKCA;TEX2;SRCIN1;TANC2;TOM1L1;CACNB1;ALDH3A1;HOXB9;PSME3;ULK2;SKAP1;LRRC59;PSMD11;TTYH2;STXBP4;NLK;SUPT6H;ACACA;CRHR1;CACNA1G;SKA2;MBTD1;FAM83G;SEC14L1;APOH;MYH13;ARSG;NLRP1;RHBDL3;LINC00673;ASIC2;MYH10;RAB11FIP4;COX10;TBC1D16;MAP2K6;FN3K;SPECC1;NGFR;CEP112;ABCA5;SMURF2;P…
chr12	283/1351	20.9474	0.999991	1	0	0	0.758004	6.50797e-06	GLTP;CPNE8;VEZT;OR9K2;CMAS;TAS2R20;ENO2;ELK3;EPS8;ENDOU;DENND5B-AS1;TBK1;RASSF3;FAM19A2;DIP2B;ANKS1B;SOX5;SMARCC2;MIR6074;SCAF11;KRT3;FRS2;SNORA2B;SOAT2;RFX4;NINJ2;ATF7;MIR4698;FAR2;PLBD2;UNC119B;TPH2;PLEKHA8P1;TAS2R46;TMTC3;BAZ2A;TMTC1;ABCB9;GNS;C12ORF66;PRH1;WDR66;ATP5B;NUAK1;CHST11;TSPAN9;PCBP2;RDH16;KCNMB4;STK38L;SNORA53;HOXC6;CDK17;BRAP;NFE2;WNT10B;ST8SIA1;IQSEC3;RASSF8;BTBD11;IGF1;LARP4;C12…
chrX	6/1137	0.527704	0.999992	1	0	0	0.0190955	1.57826e-07	MIR548F5;F8;MIR548AN;MIR548AJ2;MIR548AX;MIR548I4
chr16	125/1113	11.2309	0.999992	1	0	0	0.406402	3.34302e-06	MPG;FHOD1;ACSM1;NUBP1;CDH8;CMIP;GCSH;MIR3935;SALL1;PIEZO1;EARS2;RBFOX1;TANGO6;IST1;PRKCB;CMC2;NSMCE1;DYNC1LI2;CFDP1;CRISPLD2;FAM173A;SCNN1B;SPNS1;MT1G;LINC00922;MT1B;FTO;CETP;NAA60;NDRG4;BEAN1;CES1P1;CLEC16A;ARHGAP17;HPR;CES5A;GSPT1;GLG1;KIAA0556;GRIN2A;ADAMTS18;SEC14L5;PLCG2;GSG1L;ZC3H18;ZNF423;BANP;LINC00273;CREBBP;ZFHX3;MLKL;FOXF1;SETD1A;NFATC3;USB1;PHKB;NETO2;NARFL;GNAO1;CNOT1;VAC14-AS1;RANBP…
chr9	218/1092	19.9634	0.999992	1	0	0	0.722394	5.91765e-06	VLDLR-AS1;GLDC;FRMPD1;MSANTD3;SMC5;PALM2-AKAP2;GBA2;LOC158435;LURAP1L;GOLGA1;HABP4;PRSS3;CDK5RAP2;UNC13B;C9ORF135;ATP6V1G1;DAPK1;SECISBP2;C9ORF131;FIBCD1;RFX3;LOC101927450;OR1J2;PAPPA;KIAA0368;IDNK;TTLL11;ASTN2;FREM1;PTGES;EXD3;ACTL7A;LOC101928438;MAPKAP1;PRDM12;FAM221B;C9ORF170;PIP5K1B;CNTFR-AS1;TRPM6;TRPM3;ABCA1;PBX3;C9ORF85;ACER2;GRIN3A;FUBP3;GKAP1;WNK2;INVS;PHF2;SLC44A1;DENND1A;CLTA;HRCT1;IKB…
chr14	184/898	20.49	0.999992	1	0	0	0.74145	5.94879e-06	GALNT16;OR11H4;NRL;WDR89;ISM2;SERPINA13P;DCAF4;C14ORF166;CEP128;NYNRIN;TCL1B;ZFYVE26;GOLGA5;RPS6KA5;LOC100289511;PPP4R4;DPF3;MAP3K9;VRTN;PTGDR;NKX2-8;AREL1;KCNH5;PRKCH;KHNYN;KCNK10;ACTN1;NGDN;KCNK13;TTC7B;RNASE4;DICER1;ACYP1;TC2N;TMEM251;MED6;EML5;FRMD6;DAAM1;TMX1;TEP1;OR4K13;PSME2;LINC00645;RIN3;PRKD1;LINC00640;LINC00521;LINC00642;MAX;TMEM63C;GPATCH2L;NDRG2;KLC1;NID2;SPATA7;NOP9;NPAS3;SAV1;FUT8;…
chr15	177/972	18.2099	0.999992	1	0	0	0.658943	5.25712e-06	LINC01197;SH3GL3;MPI;AQP9;BUB1B;RORA;CALML4;GABPB1;GLDN;IGF1R;ZNF609;LIPC;HERC2;HERC1;NUSAP1;TGM5;SCAPER;PDE8A;RNF111;UNC13C;GLCE;SPATA8-AS1;USP3;SEMA6D;TBC1D2B;WDR72;LOC100422556;WDR73;KNSTRN;GABRG3;FAM227B;WDR76;GANC;PIAS1;PYGO1;EID1;LINC00928;ISL2;MIR3529;FRMD5;FAM169B;SPINT1;LINC00923;RFX7;TYRO3;TLN2;RPP25;RHCG;NEIL1;SLC27A2;ZSCAN29;CSNK1G1;EXD1;SHC4;BLM;CEMIP;SPTBN5;LRRC57;CHRNA5;PEX11A;ABHD…
chr20	117/757	15.4557	0.999992	1	0	0	0.559282	4.20927e-06	PANK2;SYS1;ZMYND8;CST13P;LINC00261;SLA2;SOGA1;FAM110A;LAMP5;ABHD12;CDH4;RIMS4;BPIFA1;RASSF2;ARHGAP40;MACROD2;BANF2;CHGB;LINC00654;TGM2;PPP1R16B;CSNK2A1;RALGAPA2;SLC35C2;EBF4;TRPC4AP;OVOL2;CNBD2;KIF16B;SLC9A8;RBCK1;ZNF831;MIR6870;TSHZ2;STK35;EPB41L1;BTBD3;DHX35;MACROD2-IT1;CDH22;SYNDIG1;TASP1;VPS16;MMP24-AS1;JAG1;LOC101929413;UQCC1;TPX2;BFSP1;PTPRA;ZFP64;LOC388780;CDS2;HAR1B;PTPRT;PYGB;SNAP25;WFDC…
chr22	72/623	11.557	0.999993	1	0	0	0.418201	3.00278e-06	ARHGAP8;MEI1;KIAA1671;TCF20;EFCAB6;TTC28;KIAA0930;CES5AP1;PPP6R2;MYO18B;NEFH;SNAP29;SULT4A1;TBC1D10A;RBFOX2;SLC2A11;C22ORF42;AP1B1;CCDC117;SEZ6L;ARFGAP3;SYN3;LOC400927;UPB1;GAB4;FAM227A;PISD;SEPT3;BCR;SLC25A18;RAB36;C22ORF34;MYH9;DEPDC5;PVALB;OSBP2;MTMR3;DERL3;SLC5A1;GRAMD4;SEC14L2;CECR2;HIRA;CACNA1I;SYNGR1;HMGXB4;APOL6;ZNRF3;CDC45;PRR14L;PRAME;ASCC2;C22ORF24;PATZ1;APOL3;RASL10A;LIMK2;HPS4;LIF;MI…
chr21	56/365	15.3425	0.999994	1	0	0	0.555182	3.4811e-06	APP;C2CD2;RRP1;ITSN1;WDR4;MAP3K7CL;HSF2BP;GRIK1;BACH1;DNMT3L;ADAMTS1;EVA1C;LOC101928107;MORC3;DSCAM;CBR3-AS1;OLIG2;TEKT4P2;LSS;DOPEY2;TIAM1;BAGE5;SIK1;ERG;PDE9A;C21ORF62;CHODL;KCNE1;LINC00320;BAGE;USP16;ATP5J;TPTE;SLC5A3;HSPA13;DSCR4;HLCS;LOC100133286;CCT8;NCAM2;LINC00113;JAM2;LINC00114;KRTAP12-1;MIR6130;USP25;KCNJ6;SLC37A1;TMEM50B;MX2;RRP1B;SYNJ1;LINC00945;TTC3;PAXBP1;SIM2
chr6 cox hap2	12/235	5.10638	0.999994	1	0	0	0.18478	1.02547e-06	HLA-J;BRD2;ATF6B;PPP1R10;GPX5;MRPS18B;HLA-DRA;HLA-G;LINC01015;MICA;PSMB8;ZNF311
chr6 qbl hap6	10/218	4.58716	0.999995	1	0	0	0.165991	9.01651e-07	HLA-J;BRD2;PPP1R10;MRPS18B;HLA-DRA;HLA-G;LINC01015;MICA;PSMB8;ZNF311
chr6 dbb hap3	10/210	4.7619	0.999995	1	0	0	0.172314	9.25978e-07	HLA-J;BRD2;ATF6B;PPP1R10;MRPS18B;HLA-DRA;HLA-G;LINC01015;PSMB8;ZNF311
chr6 mcf hap5	9/207	4.34783	0.999995	1	0	0	0.15733	8.41943e-07	HLA-J;BRD2;ATF6B;PPP1R10;MRPS18B;HLA-DRA;HLA-G;LINC01015;PSMB8
chr6 ssto hap7	10/190	5.26316	0.999995	1	0	0	0.190453	9.94085e-07	HLA-J;BRD2;PPP1R10;MRPS18B;HLA-DRA;HLA-G;LINC01015;ZNF311;MICA;PSMB8
chr6 mann hap4	10/181	5.52486	0.999995	1	0	0	0.199923	1.02872e-06	HLA-J;BRD2;PPP1R10;MRPS18B;HLA-DRA;HLA-G;LINC01015;ZNF311;MICA;PSMB8
chr6 apd hap1	4/115	3.47826	0.999996	1	0	0	0.125864	5.63769e-07	HLA-J;LINC01015;ZNF311;PSMB8

## Sheet: Sheet1
Chromosome No.	Total number of genes	TH2B associated genes	Overlap (%)
chr4	1031	306	29.6799
chr18	411	123	29.927
chr3	1513	432	28.5525
chr2	1751	487	27.8127
chr4 ctg9 hap1	6	2	33.3333
chr5	1265	340	26.8775
chr17 ctg5 hap1	22	5	22.7273
chr8	996	258	25.9036
chr13	613	145	23.6542
chr6	1416	351	24.7881
chr10	1074	261	24.3017
chr1	2689	514	19.1149
chr7	1295	286	22.0849
chr19	1756	102	5.80866
chr11	1651	292	17.6863
chr17	1529	145	9.48332
chr12	1351	283	20.9474
chrX	1137	6	0.527704
chr16	1113	125	11.2309
chr9	1092	218	19.9634
chr14	898	184	20.49
chr15	972	177	18.2099
chr20	757	117	15.4557
chr22	623	72	11.557
chr21	365	56	15.3425
chr6 cox hap2	235	12	5.10638
chr6 qbl hap6	218	10	4.58716
chr6 dbb hap3	210	10	4.7619
chr6 mcf hap5	207	9	4.34783
chr6 ssto hap7	190	10	5.26316
chr6 mann hap4	181	10	5.52486
chr6 apd hap1	115	4	3.47826
	28682	5352
