# Supplementary material for: Epigenetic landscape of testis specific histone H2B variant and its influence on sperm function
Source: Clin Epigenetics. 2021 May 1;13:101. doi: 10.1186/s13148-021-01088-4 (PMC8088685; doi:10.1186/s13148-021-01088-4)
Supplement: Supplementary file 2 — Additional file 2. Gene ontology analysis of TH2B associated genes; TH2B associated genes involved in sperm function and embryo development. [file 13148_2021_1088_MOESM2_ESM.xlsx]

## Sheet: ReadMe
Worksheet Description:
ReadMe	Current sheet describing worksheets in the report
Summary	Summary of the analysis flow
Data_QC	Worksheet describing raw and processed data statistics
ChIPIgG	Worksheet reporting the peak results for ChIPIgG vs INPUT
ChIPTH2B	Worksheet reporting the peak results for ChIPTH2B vs INPUT
Sperm_Formation_Maturation_ChIPIgG	Worksheet reporting genes involved in sperm formation & mnaturation in ChIPIgG vs INPUT
Sperm_Formation_Maturation_ChIPTH2B	Worksheet reporting genes involved in sperm formation & mnaturation in ChIPTH2B vs INPUT
Embryo_Development_ChIPIgG	Worksheet reporting genes involved in embryo development in ChIPIgG vs INPUT
Embryo_Development_ChIPTH2B	Worksheet reporting genes involved in embryo development in ChIPTH2B vs INPUT
Worksheet Column Headers Description:
Chromosome	Chromosome name
Start	Start position of peak
End	End position of peak
MACS_Peak_ID	Unique MACS generated identifier
Gene Name	Name of the Gene
Feature	The region (per transcript) where the peak is falling
Transcript_ID	Transcript ID
Length	Length of peak region
Summit	Peak summit position related to the start position of peak region
Tags	Number of tags in peak region
-10*log10(pvalue)	-10*log10(pvalue) for the peak region (e.g. pvalue =1e-10, then this value should be 100)
P-value	P-value
Fold_enrichment	fold enrichment for this region against random Poisson distribution with local lambda
FDR(%)	FDR in percentage
Uniprot_Id	Id assigned by Uniprot database
Protein names	Name of the Protein
Length	Length of the protein
Gene ontology (biological process)	Gene ontology (biological process)
Gene ontology (cellular component)	Gene ontology (cellular component)
Gene ontology (molecular function)	Gene ontology (molecular function)
Gene ontology IDs	Gene ontology IDs
Pathway	Pathway Information
Cross-reference (HGNC)	HGNC database Id

## Sheet: Summary
Summary:
Project summary:
Application:	ChIP Sequencing
Platform:	Illumina NextSeq500
Read length:	76 nt
Read type:	Paired End
Adapter:	NEB Adapter
Samples:	INPUT, ChIPIgG and ChIPTH2B
Tools summary:
Alignment:	Bowtie1.2
Peak calling	MACS14
Please NOTE :
1. Results has been distributed in various transcripts (the gene falling) and thus, redundant entries for the same peak will be obtained. Based on the feature of your interest results can be sorted out.
2. Features with only Intergenic entries has been removed.
3. We have used a P-value of 0.001 for peak calling.
4. Higher the value of -10*log10(P-values) and lower FDR makes a confident peak of interest.

## Sheet: Data_QC
All samples (Read1 & Read2) Raw data QC
File_name	INPUT_S1_R1_001.fastq.gz	INPUT_S1_R2_001.fastq.gz	ChIPIgG_S2_R1_001.fastq.gz	ChIPIgG_S2_R2_001.fastq.gz	ChIPTH2B_S3_R1_001.fastq.gz	ChIPTH2B_S3_R2_001.fastq.gz
Total_number_of_bases	1759877432	1759877432	1458456188	1458456188	1763325628	1763325628
Total_number_of_reads	23156282	23156282	19190213	19190213	23201653	23201653
%_bases_>=Q20	95.979	94.058	96.115	93.693	96.082	93.31
%_bases_>=Q30	94.263	91.927	94.417	91.521	94.386	90.995
Average_read_length	76	76	76	76	76	76
Max_read_length	76	76	76	76	76	76
Min_read_length	76	76	76	76	76	76
Number_of_base_A	467104620	470353668	414232398	411365919	510668241	506094322
Number_of_base_T	449426128	446183855	403059532	403396170	494733243	495905220
Number_of_base_G	426669054	431668732	322527227	325693775	382276123	386174368
Number_of_base_C	416648135	409475230	318611339	316147456	375617694	372934386
Number_of_base_N	29495	2195947	25692	1852868	30327	2217332
GC_content_%	47.919	47.796	43.96	44.008	42.981	43.05
All samples (Read1 & Read2) Processed data QC
File_name	INPUT_R1_processed.fastq.gz	INPUT_R2_processed.fastq.gz	ChIPIgG_R1_processed.fastq.gz	ChIPIgG_R2_processed.fastq.gz	ChIPTH2B_R1_processed.fastq.gz	ChIPTH2B_R2_processed.fastq.gz
Total_number_of_bases	1607377752	1607377752	1387911260	1387911260	1673917671	1673917671
Total_number_of_reads	21520555	21520555	18317558	18317558	22103861	22103861
%_bases_>=Q20	96.927	95.885	96.941	95.953	97.029	95.562
%_bases_>=Q30	95.389	94.016	95.394	94.074	95.508	93.54
Average_read_length	74.69	74.69	75.769	75.769	75.73	75.73
Max_read_length	76	76	76	76	76	76
Min_read_length	50	50	50	50	50	50
Number_of_base_A	423044710	426787620	392933406	389830486	483446987	479117831
Number_of_base_T	417566146	414811436	384964585	387897462	471647767	475795261
Number_of_base_G	386878058	385809617	307043041	306342124	362763882	361819920
Number_of_base_C	379878099	379833651	302960979	303726918	356047997	357049901
Number_of_base_N	10739	135428	9249	114270	11038	134758
GC_content_%	47.702	47.633	43.951	43.956	42.942	42.945

## Sheet: ChIPIgG
Chromosome	Start	End	MACS_Peak_ID	Gene Name	Feature	Transcript_ID	Length	Summit	Tags	-10*log10(pvalue)	P-value	Fold_enrichment	FDR(%)	Uniprot_Id	Protein names	Length	Gene ontology (biological process)	Gene ontology (cellular component)	Gene ontology (molecular function)	Gene ontology IDs	Pathway	Cross-reference (HGNC)
1	201822974	201823774	MACS_peak_1391	IPO9	SPLICE_SITE_REGION	NM_018085.4	801	450	7	30.06	0.000986279	10.18	100	Q5SVH5_HUMAN	Importin-9 (Fragment)	155	NA	NA	NA	NA	NA	19425
17	58924896	58925693	MACS_peak_7814	BCAS3	INTRON	NM_001099432.1	798	398	7	30.16	0.000963829	10.18	100	BCAS3_HUMAN	Breast carcinoma-amplified sequence 3 (GAOB1)	928	activation of GTPase activity [GO:0090630]; angiogenesis [GO:0001525]; cellular response to estrogen stimulus [GO:0071391]; Golgi organization [GO:0007030]; microtubule organizing center organization [GO:0031023]; negative regulation of focal adhesion assembly [GO:0051895]; negative regulation of GTPase activity [GO:0034260]; positive regulation of actin cytoskeleton reorganization [GO:2000251]; …	cell leading edge [GO:0031252]; cell periphery [GO:0071944]; cytoplasm [GO:0005737]; cytoplasmic microtubule [GO:0005881]; intermediate filament cytoskeleton [GO:0045111]; nucleolus [GO:0005730]; nucleus [GO:0005634]; transcriptionally active chromatin [GO:0035327]	acetyltransferase activator activity [GO:0010698]; beta-tubulin binding [GO:0048487]; chromatin binding [GO:0003682]; histone acetyltransferase binding [GO:0035035]; histone binding [GO:0042393]; nuclear hormone receptor binding [GO:0035257]; transcription factor binding [GO:0008134]	GO:0001525; GO:0003682; GO:0005634; GO:0005730; GO:0005737; GO:0005881; GO:0006351; GO:0007030; GO:0008134; GO:0010595; GO:0010698; GO:0016192; GO:0031023; GO:0031252; GO:0034260; GO:0035035; GO:0035148; GO:0035257; GO:0035327; GO:0042393; GO:0042594; GO:0043085; GO:0043547; GO:0045111; GO:0045944; GO:0048487; GO:0051491; GO:0051895; GO:0071391; GO:0071944; GO:0090316; GO:0090630; GO:2000114; GO:…	NA	14347
2	220147607	220148401	MACS_peak_10777	DNAJB2	SPLICE_SITE_REGION	NM_006736.5	795	373	7	30.26	0.00094189	10.18	100	DNJB2_HUMAN	DnaJ homolog subfamily B member 2 (Heat shock 40 kDa protein 3) (Heat shock protein J1) (HSJ-1)	324	chaperone-mediated protein folding [GO:0061077]; negative regulation of cell growth [GO:0030308]; negative regulation of cell proliferation [GO:0008285]; negative regulation of inclusion body assembly [GO:0090084]; negative regulation of protein binding [GO:0032091]; negative regulation of protein deubiquitination [GO:0090086]; positive regulation of ATPase activity [GO:0032781]; positive regulat…	cytoplasm [GO:0005737]; cytosol [GO:0005829]; endoplasmic reticulum membrane [GO:0005789]; inclusion body [GO:0016234]; intrinsic component of endoplasmic reticulum membrane [GO:0031227]; nuclear membrane [GO:0031965]; nucleus [GO:0005634]	ATPase activator activity [GO:0001671]; chaperone binding [GO:0051087]; Hsp70 protein binding [GO:0030544]; polyubiquitin modification-dependent protein binding [GO:0031593]; proteasome binding [GO:0070628]; ubiquitin protein ligase binding [GO:0031625]; unfolded protein binding [GO:0051082]	GO:0001671; GO:0005634; GO:0005737; GO:0005789; GO:0005829; GO:0006986; GO:0008285; GO:0016234; GO:0030308; GO:0030433; GO:0030544; GO:0031227; GO:0031396; GO:0031398; GO:0031593; GO:0031625; GO:0031965; GO:0032091; GO:0032436; GO:0032781; GO:0032880; GO:0042026; GO:0043161; GO:0051082; GO:0051087; GO:0061077; GO:0070628; GO:0090084; GO:0090086; GO:1903644	NA	5228
1	23180088	23180699	MACS_peak_129	EPHB2	INTRON	NM_017449.3	612	374	7	30.29	0.000935406	10.18	100	Q6NVW1_HUMAN	EPHB2 protein (Ephrin type-B receptor 2)	482	NA	integral component of membrane [GO:0016021]; nucleus [GO:0005634]; plasma membrane [GO:0005886]	ATP binding [GO:0005524]; ephrin receptor activity [GO:0005003]	GO:0005003; GO:0005524; GO:0005634; GO:0005886; GO:0016021	NA	3393
1	95486567	95487178	MACS_peak_676	ALG14	INTRON	NM_144988.3	612	419	7	30.29	0.000935406	8.15	100	ALG14_HUMAN	UDP-N-acetylglucosamine transferase subunit ALG14 homolog	216	dolichol-linked oligosaccharide biosynthetic process [GO:0006488]	endoplasmic reticulum membrane [GO:0005789]; integral component of membrane [GO:0016021]; nuclear membrane [GO:0031965]	N-acetylglucosaminyldiphosphodolichol N-acetylglucosaminyltransferase activity [GO:0004577]	GO:0004577; GO:0005789; GO:0006488; GO:0016021; GO:0031965	NA	28287
10	118353224	118353835	MACS_peak_2757	PNLIPRP1	INTRON	NM_006229.2	612	311	7	30.29	0.000935406	10.18	100	LIPR1_HUMAN	Inactive pancreatic lipase-related protein 1 (PL-RP1)	467	lipid metabolic process [GO:0006629]	extracellular region [GO:0005576]	calcium ion binding [GO:0005509]; triglyceride lipase activity [GO:0004806]	GO:0004806; GO:0005509; GO:0005576; GO:0006629	NA	9156
11	98914887	98915498	MACS_peak_3573	CNTN5	INTRON	NM_001243271.1	612	193	7	30.29	0.000935406	10.18	100	CNTN5_HUMAN	Contactin-5 (Neural recognition molecule NB-2) (hNB-2)	1100	cell adhesion [GO:0007155]; C-terminal protein lipidation [GO:0006501]; sensory perception of sound [GO:0007605]	anchored component of membrane [GO:0031225]; cytosol [GO:0005829]; extracellular region [GO:0005576]; plasma membrane [GO:0005886]	NA	GO:0005576; GO:0005829; GO:0005886; GO:0006501; GO:0007155; GO:0007605; GO:0031225	NA	2175
12	4656040	4656651	MACS_peak_3884	RAD51AP1	INTRON	NM_001130862.1	612	429	7	30.29	0.000935406	8.15	100	R51A1_HUMAN	RAD51-associated protein 1 (RAD51-interacting protein)	352	cellular response to ionizing radiation [GO:0071479]; DNA repair [GO:0006281]; DNA synthesis involved in DNA repair [GO:0000731]; double-strand break repair via homologous recombination [GO:0000724]; interstrand cross-link repair [GO:0036297]; regulation of double-strand break repair via homologous recombination [GO:0010569]; strand displacement [GO:0000732]	nuclear chromatin [GO:0000790]; nucleoplasm [GO:0005654]; nucleus [GO:0005634]; protein complex [GO:0043234]	double-stranded DNA binding [GO:0003690]; RNA binding [GO:0003723]; single-stranded DNA binding [GO:0003697]	GO:0000724; GO:0000731; GO:0000732; GO:0000790; GO:0003690; GO:0003697; GO:0003723; GO:0005634; GO:0005654; GO:0006281; GO:0010569; GO:0036297; GO:0043234; GO:0071479	NA	16956
12	11972719	11973330	MACS_peak_3931	RNU6-19P	INTRON	NR_046487.1	612	282	7	30.29	0.000935406	8.15	100	NA	NA	NA	NA	NA	NA	NA	NA	NA
16	49640478	49641089	MACS_peak_7178	ZNF423	INTRON	NM_015069.3	612	416	7	30.29	0.000935406	8.15	100	ZN423_HUMAN	Zinc finger protein 423 (Olf1/EBF-associated zinc finger protein) (hOAZ) (Smad- and Olf-interacting zinc finger protein)	1284	cell differentiation [GO:0030154]; negative regulation of transcription, DNA-templated [GO:0045892]; nervous system development [GO:0007399]; Notch signaling pathway [GO:0007219]; positive regulation of BMP signaling pathway [GO:0030513]; positive regulation of transcription, DNA-templated [GO:0045893]; transcription, DNA-templated [GO:0006351]	nucleoplasm [GO:0005654]; nucleus [GO:0005634]	DNA binding [GO:0003677]; metal ion binding [GO:0046872]	GO:0003677; GO:0005634; GO:0005654; GO:0006351; GO:0007219; GO:0007399; GO:0030154; GO:0030513; GO:0045892; GO:0045893; GO:0046872	NA	16762
18	2993582	2994193	MACS_peak_7951	LPIN2	INTRON	NM_014646.2	612	182	7	30.29	0.000935406	8.15	100	LPIN2_HUMAN	Phosphatidate phosphatase LPIN2 (EC 3.1.3.4) (Lipin-2)	896	fatty acid catabolic process [GO:0009062]; lipid metabolic process [GO:0006629]; phosphatidylcholine biosynthetic process [GO:0006656]; phosphatidylethanolamine biosynthetic process [GO:0006646]; positive regulation of transcription from RNA polymerase II promoter [GO:0045944]; transcription, DNA-templated [GO:0006351]; triglyceride biosynthetic process [GO:0019432]	cytosol [GO:0005829]; endoplasmic reticulum membrane [GO:0005789]; nucleus [GO:0005634]	phosphatidate phosphatase activity [GO:0008195]; transcription coactivator activity [GO:0003713]	GO:0003713; GO:0005634; GO:0005789; GO:0005829; GO:0006351; GO:0006629; GO:0006646; GO:0006656; GO:0008195; GO:0009062; GO:0019432; GO:0045944	NA	14450
2	103282597	103283208	MACS_peak_9773	SLC9A2	INTRON	NM_003048.3	612	269	7	30.29	0.000935406	10.18	100	SL9A2_HUMAN	Sodium/hydrogen exchanger 2 (Na(+)/H(+) exchanger 2) (NHE-2) (Solute carrier family 9 member 2)	812	ion transport [GO:0006811]; potassium ion transmembrane transport [GO:0071805]; protein localization [GO:0008104]; regulation of intracellular pH [GO:0051453]; sodium ion import across plasma membrane [GO:0098719]	integral component of membrane [GO:0016021]; plasma membrane [GO:0005886]	potassium:proton antiporter activity [GO:0015386]; sodium:proton antiporter activity [GO:0015385]	GO:0005886; GO:0006811; GO:0008104; GO:0015385; GO:0015386; GO:0016021; GO:0051453; GO:0071805; GO:0098719	NA	11072
3	111455514	111456125	MACS_peak_12939	PLCXD2	INTRON	NM_153268.3	612	368	7	30.29	0.000935406	8.15	100	PLCX2_HUMAN	PI-PLC X domain-containing protein 2	305	lipid catabolic process [GO:0016042]	nucleus [GO:0005634]	phosphoric diester hydrolase activity [GO:0008081]; signal transducer activity [GO:0004871]	GO:0004871; GO:0005634; GO:0008081; GO:0016042	NA	26462
3	158866866	158867477	MACS_peak_13362	IQCJ-SCHIP1	INTRON	NM_001197113.1	612	187	7	30.29	0.000935406	8.15	100	C9J366_HUMAN	IQCJ-SCHIP1 readthrough transcript protein	451	NA	NA	NA	NA	NA	38842
3	164705902	164706513	MACS_peak_13417	SI	INTRON	NM_001041.3	612	460	7	30.29	0.000935406	8.15	100	SUIS_HUMAN	Sucrase-isomaltase, intestinal [Cleaved into: Sucrase (EC 3.2.1.48); Isomaltase (EC 3.2.1.10)]	1827	carbohydrate metabolic process [GO:0005975]; polysaccharide digestion [GO:0044245]	apical plasma membrane [GO:0016324]; brush border [GO:0005903]; extracellular exosome [GO:0070062]; Golgi apparatus [GO:0005794]; integral component of membrane [GO:0016021]; plasma membrane [GO:0005886]	alpha-1,4-glucosidase activity [GO:0004558]; carbohydrate binding [GO:0030246]; oligo-1,6-glucosidase activity [GO:0004574]; sucrose alpha-glucosidase activity [GO:0004575]	GO:0004558; GO:0004574; GO:0004575; GO:0005794; GO:0005886; GO:0005903; GO:0005975; GO:0016021; GO:0016324; GO:0030246; GO:0044245; GO:0070062	NA	10856
4	7305350	7305961	MACS_peak_13764	SORCS2	INTRON	NM_020777.2	612	161	7	30.29	0.000935406	8.15	100	SORC2_HUMAN	VPS10 domain-containing receptor SorCS2	1159	neuropeptide signaling pathway [GO:0007218]	integral component of membrane [GO:0016021]; membrane [GO:0016020]	neuropeptide receptor activity [GO:0008188]	GO:0007218; GO:0008188; GO:0016020; GO:0016021	NA	16698
4	107893114	107893725	MACS_peak_14693	DKK2	INTRON	NM_014421.2	612	176	7	30.29	0.000935406	8.15	100	DKK2_HUMAN	Dickkopf-related protein 2 (Dickkopf-2) (Dkk-2) (hDkk-2)	259	multicellular organism development [GO:0007275]; negative regulation of canonical Wnt signaling pathway [GO:0090090]; positive regulation of canonical Wnt signaling pathway [GO:0090263]; Wnt signaling pathway [GO:0016055]	extracellular space [GO:0005615]	co-receptor binding [GO:0039706]	GO:0005615; GO:0007275; GO:0016055; GO:0039706; GO:0090090; GO:0090263	NA	2892
6	108196336	108196947	MACS_peak_17958	SEC63	INTRON	NM_007214.4	612	191	7	30.29	0.000935406	8.15	100	SEC63_HUMAN	Translocation protein SEC63 homolog	760	IRE1-mediated unfolded protein response [GO:0036498]; liver development [GO:0001889]; multicellular organism aging [GO:0010259]; nitrogen compound metabolic process [GO:0006807]; posttranslational protein targeting to endoplasmic reticulum membrane [GO:0006620]; posttranslational protein targeting to membrane, translocation [GO:0031204]; protein targeting to membrane [GO:0006612]; renal system de…	cytosol [GO:0005829]; endoplasmic reticulum [GO:0005783]; endoplasmic reticulum membrane [GO:0005789]; integral component of membrane [GO:0016021]; membrane [GO:0016020]	protein transporter activity [GO:0008565]; receptor activity [GO:0004872]; RNA binding [GO:0003723]	GO:0001889; GO:0003723; GO:0004872; GO:0005783; GO:0005789; GO:0005829; GO:0006612; GO:0006614; GO:0006620; GO:0006807; GO:0008565; GO:0010259; GO:0016020; GO:0016021; GO:0031204; GO:0036498; GO:0072001	NA	21082
7	129036200	129036811	MACS_peak_19462	AHCYL2	INTRON	NM_015328.3	612	430	7	30.29	0.000935406	8.15	100	SAHH3_HUMAN	Adenosylhomocysteinase 3 (AdoHcyase 3) (EC 3.3.1.1) (IP(3)Rs binding protein released with IP(3) 2) (IRBIT2) (Long-IRBIT) (S-adenosyl-L-homocysteine hydrolase 3) (S-adenosylhomocysteine hydrolase-like protein 2)	611	one-carbon metabolic process [GO:0006730]; S-adenosylmethionine cycle [GO:0033353]	cytosol [GO:0005829]; endoplasmic reticulum [GO:0005783]; neuron projection [GO:0043005]	hydrolase activity [GO:0016787]	GO:0005783; GO:0005829; GO:0006730; GO:0016787; GO:0033353; GO:0043005	PATHWAY: Amino-acid biosynthesis; L-homocysteine biosynthesis; L-homocysteine from S-adenosyl-L-homocysteine: step 1/1.	22204
8	69572513	69573124	MACS_peak_20291	C8orf34	INTRON	NM_052958.2	612	437	7	30.29	0.000935406	8.15	100	CH034_HUMAN	Uncharacterized protein C8orf34 (Protein VEST-1)	452	NA	NA	NA	NA	NA	30905
9	28620295	28620906	MACS_peak_21160	LINGO2	INTRON	NM_152570.2	612	147	7	30.29	0.000935406	10.18	100	LIGO2_HUMAN	Leucine-rich repeat and immunoglobulin-like domain-containing nogo receptor-interacting protein 2 (Leucine-rich repeat neuronal protein 3) (Leucine-rich repeat neuronal protein 6C)	606	positive regulation of synapse assembly [GO:0051965]	extracellular space [GO:0005615]; integral component of membrane [GO:0016021]; proteinaceous extracellular matrix [GO:0005578]	NA	GO:0005578; GO:0005615; GO:0016021; GO:0051965	NA	21207
3	186281697	186282308	MACS_peak_13617	TBCCD1	SPLICE_SITE_REGION	NM_018138.4	612	264	7	30.29	0.000935406	10.18	100	TBCC1_HUMAN	TBCC domain-containing protein 1	557	maintenance of centrosome location [GO:0051661]; maintenance of Golgi location [GO:0051684]; regulation of cell migration [GO:0030334]; regulation of cell shape [GO:0008360]	cytoplasm [GO:0005737]; spindle pole centrosome [GO:0031616]	NA	GO:0005737; GO:0008360; GO:0030334; GO:0031616; GO:0051661; GO:0051684	NA	25546
4	110610247	110610858	MACS_peak_14725	CASP6	SPLICE_SITE_REGION	NM_032992.2	612	248	7	30.29	0.000935406	10.18	100	CASP6_HUMAN	Caspase-6 (CASP-6) (EC 3.4.22.59) (Apoptotic protease Mch-2) [Cleaved into: Caspase-6 subunit p18; Caspase-6 subunit p11]	293	apoptotic process [GO:0006915]; cellular response to staurosporine [GO:0072734]; epithelial cell differentiation [GO:0030855]; execution phase of apoptosis [GO:0097194]; proteolysis [GO:0006508]; regulation of apoptotic process [GO:0042981]	cytosol [GO:0005829]; nucleoplasm [GO:0005654]	cysteine-type endopeptidase activity [GO:0004197]; cysteine-type endopeptidase activity involved in execution phase of apoptosis [GO:0097200]; cysteine-type peptidase activity [GO:0008234]; identical protein binding [GO:0042802]	GO:0004197; GO:0005654; GO:0005829; GO:0006508; GO:0006915; GO:0008234; GO:0030855; GO:0042802; GO:0042981; GO:0072734; GO:0097194; GO:0097200	NA	1507
6	118637662	118638273	MACS_peak_18070	SLC35F1	UTR_3_PRIME: 2247 bases from CDS	NM_001029858.3	612	190	7	30.29	0.000935406	12.22	100	S35F1_HUMAN	Solute carrier family 35 member F1	408	NA	integral component of membrane [GO:0016021]	transmembrane transporter activity [GO:0022857]	GO:0016021; GO:0022857	NA	21483
15	66783597	66784390	MACS_peak_6713	MAP2K1	DOWNSTREAM: 0 bases	NM_002755.3	794	403	7	30.3	0.000933254	10.18	100	MP2K1_HUMAN	Dual specificity mitogen-activated protein kinase kinase 1 (MAP kinase kinase 1) (MAPKK 1) (MKK1) (EC 2.7.12.2) (ERK activator kinase 1) (MAPK/ERK kinase 1) (MEK 1)	393	activation of MAPK activity [GO:0000187]; Bergmann glial cell differentiation [GO:0060020]; cell cycle arrest [GO:0007050]; cell motility [GO:0048870]; cellular senescence [GO:0090398]; cerebellar cortex formation [GO:0021697]; chemotaxis [GO:0006935]; epithelial cell proliferation involved in lung morphogenesis [GO:0060502]; ERK1 and ERK2 cascade [GO:0070371]; face development [GO:0060324]; hear…	cytosol [GO:0005829]; early endosome [GO:0005769]; endoplasmic reticulum [GO:0005783]; extracellular exosome [GO:0070062]; focal adhesion [GO:0005925]; Golgi apparatus [GO:0005794]; late endosome [GO:0005770]; microtubule organizing center [GO:0005815]; mitochondrion [GO:0005739]; nucleus [GO:0005634]; plasma membrane [GO:0005886]	ATP binding [GO:0005524]; MAP kinase kinase activity [GO:0004708]; protein C-terminus binding [GO:0008022]; protein kinase activity [GO:0004672]; protein N-terminus binding [GO:0047485]; protein serine/threonine/tyrosine kinase activity [GO:0004712]; protein serine/threonine kinase activator activity [GO:0043539]; protein serine/threonine kinase activity [GO:0004674]; protein tyrosine kinase acti…	GO:0000165; GO:0000187; GO:0004672; GO:0004674; GO:0004708; GO:0004712; GO:0004713; GO:0004728; GO:0005524; GO:0005634; GO:0005739; GO:0005769; GO:0005770; GO:0005783; GO:0005794; GO:0005815; GO:0005829; GO:0005886; GO:0005925; GO:0006468; GO:0006928; GO:0006935; GO:0007050; GO:0007165; GO:0007346; GO:0007507; GO:0008022; GO:0008285; GO:0010628; GO:0010629; GO:0018107; GO:0021697; GO:0030182; GO:…	NA	6840
2	113525838	113526629	MACS_peak_9845	IL1A	DOWNSTREAM: 5654 bases	NM_000575.3	792	419	7	30.37	0.000918333	10.18	100	IL1A_HUMAN	Interleukin-1 alpha (IL-1 alpha) (Hematopoietin-1)	271	apoptotic process [GO:0006915]; cell proliferation [GO:0008283]; cellular response to heat [GO:0034605]; connective tissue replacement involved in inflammatory response wound healing [GO:0002248]; cytokine-mediated signaling pathway [GO:0019221]; ectopic germ cell programmed cell death [GO:0035234]; extrinsic apoptotic signaling pathway in absence of ligand [GO:0097192]; fever generation [GO:0001…	cytosol [GO:0005829]; extracellular region [GO:0005576]; extracellular space [GO:0005615]	copper ion binding [GO:0005507]; cytokine activity [GO:0005125]; interleukin-1 receptor binding [GO:0005149]	GO:0001660; GO:0002248; GO:0005125; GO:0005149; GO:0005507; GO:0005576; GO:0005615; GO:0005829; GO:0006915; GO:0006954; GO:0006955; GO:0008283; GO:0008285; GO:0010575; GO:0010628; GO:0019221; GO:0032755; GO:0034605; GO:0035234; GO:0045086; GO:0045766; GO:0045840; GO:0045944; GO:0046688; GO:0050714; GO:0050715; GO:0051781; GO:0070498; GO:0071639; GO:0097192; GO:2000391; GO:2001240	NA	5991
8	53615715	53616503	MACS_peak_20137	RB1CC1	INTRON	NM_001083617.1	789	412	8	30.47	0.000897429	10.18	100	RBCC1_HUMAN	RB1-inducible coiled-coil protein 1 (FAK family kinase-interacting protein of 200 kDa) (FIP200)	1594	autophagosome assembly [GO:0000045]; autophagy [GO:0006914]; autophagy of mitochondrion [GO:0000422]; autophagy of peroxisome [GO:0030242]; cell cycle [GO:0007049]; glycophagy [GO:0061723]; heart development [GO:0007507]; liver development [GO:0001889]; macroautophagy [GO:0016236]; negative regulation of extrinsic apoptotic signaling pathway [GO:2001237]; positive regulation of cell size [GO:0045…	Atg1/ULK1 kinase complex [GO:1990316]; cytosol [GO:0005829]; endoplasmic reticulum membrane [GO:0005789]; nuclear membrane [GO:0031965]; phagophore assembly site membrane [GO:0034045]	protein complex scaffold activity [GO:0032947]; protein kinase binding [GO:0019901]	GO:0000045; GO:0000422; GO:0001889; GO:0001934; GO:0005789; GO:0005829; GO:0006351; GO:0006355; GO:0006914; GO:0007049; GO:0007507; GO:0016236; GO:0016241; GO:0019901; GO:0030242; GO:0031965; GO:0032947; GO:0034045; GO:0045793; GO:0046330; GO:0061709; GO:0061723; GO:1990316; GO:2001237	NA	15574
14	64721656	64722443	MACS_peak_6063	ESR2	INTRON	NM_001214903.1	788	402	7	30.51	0.000889201	10.18	100	ESR2_HUMAN	Estrogen receptor beta (ER-beta) (Nuclear receptor subfamily 3 group A member 2)	530	cell-cell signaling [GO:0007267]; cellular response to estradiol stimulus [GO:0071392]; intracellular estrogen receptor signaling pathway [GO:0030520]; negative regulation of cell growth [GO:0030308]; negative regulation of transcription from RNA polymerase II promoter [GO:0000122]; positive regulation of DNA binding transcription factor activity [GO:0051091]; positive regulation of transcription…	extracellular region [GO:0005576]; mitochondrion [GO:0005739]; nucleoplasm [GO:0005654]; nucleus [GO:0005634]	core promoter sequence-specific DNA binding [GO:0001046]; DNA binding [GO:0003677]; DNA binding transcription factor activity [GO:0003700]; enzyme binding [GO:0019899]; estrogen receptor activity [GO:0030284]; estrogen response element binding [GO:0034056]; identical protein binding [GO:0042802]; nuclear receptor activity [GO:0004879]; receptor antagonist activity [GO:0048019]; RNA polymerase II …	GO:0000122; GO:0001046; GO:0003677; GO:0003700; GO:0003707; GO:0003713; GO:0004879; GO:0005496; GO:0005576; GO:0005634; GO:0005654; GO:0005739; GO:0006355; GO:0006367; GO:0007165; GO:0007267; GO:0008270; GO:0019899; GO:0030284; GO:0030308; GO:0030520; GO:0034056; GO:0038052; GO:0042802; GO:0045893; GO:0045944; GO:0048019; GO:0051091; GO:0071392	NA	3468
4	87223103	87223890	MACS_peak_14506	MAPK10	INTRON	NM_002753.3	788	451	8	30.51	0.000889201	10.18	100	Q499Y8_HUMAN	MAPK10 protein (Mitogen-activated protein kinase 10)	319	NA	intracellular [GO:0005622]	ATP binding [GO:0005524]; MAP kinase activity [GO:0004707]	GO:0004707; GO:0005524; GO:0005622	NA	6872
5	95295792	95296578	MACS_peak_16291	ELL2	INTRON	NM_012081.5	787	399	7	30.54	0.00088308	10.18	100	ELL2_HUMAN	RNA polymerase II elongation factor ELL2	640	regulation of transcription, DNA-templated [GO:0006355]; snRNA transcription from RNA polymerase II promoter [GO:0042795]; transcription elongation from RNA polymerase II promoter [GO:0006368]	nucleoplasm [GO:0005654]; transcription elongation factor complex [GO:0008023]	NA	GO:0005654; GO:0006355; GO:0006368; GO:0008023; GO:0042795	NA	17064
17	63802931	63803715	MACS_peak_7840	CEP112	INTRON	NM_145036.3	785	374	7	30.61	0.00086896	10.18	100	CE112_HUMAN	Centrosomal protein of 112 kDa (Cep112) (Coiled-coil domain-containing protein 46)	955	receptor localization to synapse [GO:0097120]	centrosome [GO:0005813]; cytoplasm [GO:0005737]; inhibitory synapse [GO:0060077]; plasma membrane [GO:0005886]	NA	GO:0005737; GO:0005813; GO:0005886; GO:0060077; GO:0097120	NA	28514
7	123672221	123673004	MACS_peak_19419	TMEM229A	EXON: NM_001136002.1.ex.1	NM_001136002.1	784	351	7	30.65	0.000860994	10.18	100	T229A_HUMAN	Transmembrane protein 229A	380	NA	integral component of membrane [GO:0016021]	NA	GO:0016021	NA	37279
12	94678655	94679438	MACS_peak_4598	PLXNC1	INTRON	NR_037687.1	784	369	7	30.65	0.000860994	10.18	100	PLXC1_HUMAN	Plexin-C1 (Virus-encoded semaphorin protein receptor) (CD antigen CD232)	1568	cell adhesion [GO:0007155]; negative regulation of cell adhesion [GO:0007162]; positive regulation of axonogenesis [GO:0050772]; regulation of cell shape [GO:0008360]; regulation of GTPase activity [GO:0043087]	integral component of membrane [GO:0016021]; membrane [GO:0016020]; plasma membrane [GO:0005886]	receptor binding [GO:0005102]; semaphorin receptor activity [GO:0017154]	GO:0005102; GO:0005886; GO:0007155; GO:0007162; GO:0008360; GO:0016020; GO:0016021; GO:0017154; GO:0043087; GO:0050772	NA	9106
2	61407292	61408075	MACS_peak_9429	AHSA2	INTRON	NM_152392.3	784	397	8	30.65	0.000860994	10.18	100	AHSA2_HUMAN	Putative activator of 90 kDa heat shock protein ATPase homolog 2 (Activator of HSP90 ATPase homolog 2 pseudogene)	299	NA	NA	ATPase activator activity [GO:0001671]; chaperone binding [GO:0051087]	GO:0001671; GO:0051087	NA	20437
3	169498815	169499598	MACS_peak_13462	MYNN	INTRON	NR_033703.1	784	410	7	30.65	0.000860994	10.18	100	R4GMT1_HUMAN	Myoneurin (Fragment)	238	NA	NA	nucleic acid binding [GO:0003676]	GO:0003676	NA	14955
3	159629506	159630108	MACS_peak_13370	IL12A-AS1	DOWNSTREAM: 1684 bases	NR_108088.1	603	180	7	30.66	0.000859014	8.15	100	NA	NA	NA	NA	NA	NA	NA	NA	NA
8	11425643	11426245	MACS_peak_19787	BLK	DOWNSTREAM: 3535 bases	NM_001715.2	603	438	7	30.66	0.000859014	8.15	100	Q05D26_HUMAN	Tyrosine-protein kinase (EC 2.7.10.2) (Fragment)	599	NA	NA	ATP binding [GO:0005524]; non-membrane spanning protein tyrosine kinase activity [GO:0004715]	GO:0004715; GO:0005524	NA	NA
10	24217614	24218216	MACS_peak_1966	KIAA1217	INTRON	NM_001098500.2	603	462	7	30.66	0.000859014	8.15	100	SKT_HUMAN	Sickle tail protein homolog	1943	embryonic skeletal system development [GO:0048706]	cytoplasm [GO:0005737]	NA	GO:0005737; GO:0048706	NA	25428
10	117216769	117217371	MACS_peak_2744	ATRNL1	INTRON	NM_207303.4	603	123	7	30.66	0.000859014	8.15	100	R4GMZ1_HUMAN	Attractin-like protein 1	398	NA	NA	NA	NA	NA	29063
11	9980571	9981173	MACS_peak_2939	SBF2	INTRON	NM_030962.3	603	438	7	30.66	0.000859014	8.15	100	MTMRD_HUMAN	Myotubularin-related protein 13 (SET-binding factor 2)	1849	myelination [GO:0042552]; protein tetramerization [GO:0051262]; regulation of GTPase activity [GO:0043087]	cytosol [GO:0005829]; membrane [GO:0016020]; vacuolar membrane [GO:0005774]	phosphatase binding [GO:0019902]; phosphatase regulator activity [GO:0019208]; phosphatidylinositol binding [GO:0035091]; protein homodimerization activity [GO:0042803]; Rab guanyl-nucleotide exchange factor activity [GO:0017112]	GO:0005774; GO:0005829; GO:0016020; GO:0017112; GO:0019208; GO:0019902; GO:0035091; GO:0042552; GO:0042803; GO:0043087; GO:0051262	NA	2135
11	113809870	113810472	MACS_peak_3684	HTR3B	INTRON	NM_006028.4	603	188	7	30.66	0.000859014	8.15	100	5HT3B_HUMAN	5-hydroxytryptamine receptor 3B (5-HT3-B) (5-HT3B) (Serotonin receptor 3B)	441	chemical synaptic transmission [GO:0007268]	cell surface [GO:0009986]; integral component of plasma membrane [GO:0005887]; plasma membrane [GO:0005886]; postsynaptic membrane [GO:0045211]; serotonin-activated cation-selective channel complex [GO:1904602]	serotonin-gated cation-selective channel activity [GO:0022850]; transmembrane signaling receptor activity [GO:0004888]	GO:0004888; GO:0005886; GO:0005887; GO:0007268; GO:0009986; GO:0022850; GO:0045211; GO:1904602	NA	5298
17	65717917	65718519	MACS_peak_7846	NOL11	INTRON	NM_015462.3	603	427	7	30.66	0.000859014	10.18	100	NOL11_HUMAN	Nucleolar protein 11	719	maturation of SSU-rRNA [GO:0030490]; positive regulation of transcription of nuclear large rRNA transcript from RNA polymerase I promoter [GO:1901838]; rRNA processing [GO:0006364]; transcription, DNA-templated [GO:0006351]	nucleolus [GO:0005730]; nucleoplasm [GO:0005654]; t-UTP complex [GO:0034455]	RNA binding [GO:0003723]	GO:0003723; GO:0005654; GO:0005730; GO:0006351; GO:0006364; GO:0030490; GO:0034455; GO:1901838	NA	24557
19	50520911	50521513	MACS_peak_8852	VRK3	INTRON	NM_016440.3	603	188	7	30.66	0.000859014	8.15	100	VRK3_HUMAN	Inactive serine/threonine-protein kinase VRK3 (Serine/threonine-protein pseudokinase VRK3) (Vaccinia-related kinase 3)	474	negative regulation of ERK1 and ERK2 cascade [GO:0070373]; peptidyl-serine phosphorylation [GO:0018105]; positive regulation of phosphoprotein phosphatase activity [GO:0032516]; regulation of cell shape [GO:0008360]	cytoplasm [GO:0005737]; intracellular membrane-bounded organelle [GO:0043231]; nucleolus [GO:0005730]; nucleus [GO:0005634]	ATP binding [GO:0005524]; protein phosphatase binding [GO:0019903]; protein serine/threonine kinase activity [GO:0004674]	GO:0004674; GO:0005524; GO:0005634; GO:0005730; GO:0005737; GO:0008360; GO:0018105; GO:0019903; GO:0032516; GO:0043231; GO:0070373	NA	18996
2	73815148	73815750	MACS_peak_9528	ALMS1	INTRON	NM_015120.4	603	249	7	30.66	0.000859014	8.15	100	ALMS1_HUMAN	Alstrom syndrome protein 1	4167	ciliary basal body-plasma membrane docking [GO:0097711]; endosomal transport [GO:0016197]; G2/M transition of mitotic cell cycle [GO:0000086]; regulation of G2/M transition of mitotic cell cycle [GO:0010389]; regulation of stress fiber assembly [GO:0051492]	centrosome [GO:0005813]; cilium [GO:0005929]; cytosol [GO:0005829]; spindle pole [GO:0000922]	alpha-actinin binding [GO:0051393]	GO:0000086; GO:0000922; GO:0005813; GO:0005829; GO:0005929; GO:0010389; GO:0016197; GO:0051393; GO:0051492; GO:0097711	NA	428
3	24167180	24167782	MACS_peak_12242	THRB	INTRON	NM_001128177.1	603	151	7	30.66	0.000859014	8.15	100	W6JGS6_HUMAN	Thyroid hormone receptor beta (Fragment)	77	NA	NA	NA	NA	NA	NA
5	167797194	167797796	MACS_peak_16949	WWC1	INTRON	NM_001161662.1	603	195	7	30.66	0.000859014	10.18	100	KIBRA_HUMAN	Protein KIBRA (HBeAg-binding protein 3) (Kidney and brain protein) (KIBRA) (WW domain-containing protein 1)	1113	cell migration [GO:0016477]; establishment of cell polarity [GO:0030010]; hippo signaling [GO:0035329]; negative regulation of hippo signaling [GO:0035331]; negative regulation of organ growth [GO:0046621]; negative regulation of transcription from RNA polymerase II promoter [GO:0000122]; positive regulation of MAPK cascade [GO:0043410]; positive regulation of transcription of Notch receptor targ…	cytoplasm [GO:0005737]; cytosol [GO:0005829]; nucleus [GO:0005634]; perinuclear region of cytoplasm [GO:0048471]; protein complex [GO:0043234]; ruffle membrane [GO:0032587]	kinase binding [GO:0019900]; protein binding, bridging [GO:0030674]; protein complex scaffold activity [GO:0032947]; transcription coactivator activity [GO:0003713]	GO:0000122; GO:0003713; GO:0005634; GO:0005737; GO:0005829; GO:0006351; GO:0007221; GO:0016477; GO:0019900; GO:0030010; GO:0030674; GO:0032386; GO:0032587; GO:0032947; GO:0035329; GO:0035330; GO:0035331; GO:0043234; GO:0043410; GO:0046621; GO:0048471	NA	29435
6	20553591	20554193	MACS_peak_17264	CDKAL1	INTRON	NM_017774.3	603	411	7	30.66	0.000859014	10.18	100	CDKAL_HUMAN	Threonylcarbamoyladenosine tRNA methylthiotransferase (EC 2.8.4.5) (CDK5 regulatory subunit-associated protein 1-like 1) (tRNA-t(6)A37 methylthiotransferase)	579	maintenance of translational fidelity [GO:1990145]; tRNA modification [GO:0006400]	endoplasmic reticulum [GO:0005783]; endoplasmic reticulum membrane [GO:0005789]; integral component of membrane [GO:0016021]; membrane [GO:0016020]; rough endoplasmic reticulum [GO:0005791]	4 iron, 4 sulfur cluster binding [GO:0051539]; metal ion binding [GO:0046872]; N6-threonylcarbomyladenosine methylthiotransferase activity [GO:0035598]; tRNA (N(6)-L-threonylcarbamoyladenosine(37)-C(2))-methylthiotransferase [GO:0061712]	GO:0005783; GO:0005789; GO:0005791; GO:0006400; GO:0016020; GO:0016021; GO:0035598; GO:0046872; GO:0051539; GO:0061712; GO:1990145	NA	21050
7	21620400	21621002	MACS_peak_18678	DNAH11	INTRON	NM_001277115.1	603	189	7	30.66	0.000859014	10.18	100	U3KQN2_HUMAN	Dynein heavy chain 11, axonemal (Fragment)	174	microtubule-based movement [GO:0007018]	NA	microtubule motor activity [GO:0003777]	GO:0003777; GO:0007018	NA	2942
7	33224975	33225577	MACS_peak_18779	BBS9	INTRON	NM_001033604.1	603	317	7	30.66	0.000859014	8.15	100	PTHB1_HUMAN	Protein PTHB1 (Bardet-Biedl syndrome 9 protein) (Parathyroid hormone-responsive B1 gene protein)	887	cilium assembly [GO:0060271]; fat cell differentiation [GO:0045444]; protein localization to cilium [GO:0061512]; protein transport [GO:0015031]; response to stimulus [GO:0050896]; visual perception [GO:0007601]	BBSome [GO:0034464]; centriolar satellite [GO:0034451]; ciliary membrane [GO:0060170]; ciliary transition zone [GO:0035869]; cilium [GO:0005929]; cytosol [GO:0005829]; membrane [GO:0016020]; pericentriolar material [GO:0000242]	NA	GO:0000242; GO:0005829; GO:0005929; GO:0007601; GO:0015031; GO:0016020; GO:0034451; GO:0034464; GO:0035869; GO:0045444; GO:0050896; GO:0060170; GO:0060271; GO:0061512	NA	30000
7	48681415	48682017	MACS_peak_18902	ABCA13	INTRON	NM_152701.4	603	416	7	30.66	0.000859014	10.18	100	ABCAD_HUMAN	ATP-binding cassette sub-family A member 13	5058	lipid transport [GO:0006869]; neutrophil degranulation [GO:0043312]	azurophil granule membrane [GO:0035577]; integral component of membrane [GO:0016021]; intracellular membrane-bounded organelle [GO:0043231]; plasma membrane [GO:0005886]; secretory granule membrane [GO:0030667]	ATPase activity, coupled to transmembrane movement of substances [GO:0042626]; ATP binding [GO:0005524]	GO:0005524; GO:0005886; GO:0006869; GO:0016021; GO:0030667; GO:0035577; GO:0042626; GO:0043231; GO:0043312	NA	14638
8	107739693	107740295	MACS_peak_20625	OXR1	INTRON	NM_001198532.1	603	211	7	30.66	0.000859014	10.18	100	OXR1_HUMAN	Oxidation resistance protein 1	874	adult walking behavior [GO:0007628]; cellular response to hydroperoxide [GO:0071447]; negative regulation of neuron apoptotic process [GO:0043524]; negative regulation of oxidative stress-induced neuron death [GO:1903204]; negative regulation of peptidyl-cysteine S-nitrosylation [GO:1902083]; neuron apoptotic process [GO:0051402]; response to oxidative stress [GO:0006979]	intracellular membrane-bounded organelle [GO:0043231]; mitochondrion [GO:0005739]; nucleolus [GO:0005730]; nucleoplasm [GO:0005654]	oxidoreductase activity [GO:0016491]	GO:0005654; GO:0005730; GO:0005739; GO:0006979; GO:0007628; GO:0016491; GO:0043231; GO:0043524; GO:0051402; GO:0071447; GO:1902083; GO:1903204	NA	15822
16	20703666	20704268	MACS_peak_7033	ACSM1	UPSTREAM: 1088 bases	NM_052956.2	603	414	7	30.66	0.000859014	8.15	100	ACSM1_HUMAN	Acyl-coenzyme A synthetase ACSM1, mitochondrial (EC 6.2.1.2) (Acyl-CoA synthetase medium-chain family member 1) (Butyrate--CoA ligase 1) (Butyryl-coenzyme A synthetase 1) (Lipoate-activating enzyme) (Middle-chain acyl-CoA synthetase 1)	577	acyl-CoA metabolic process [GO:0006637]; benzoate metabolic process [GO:0018874]; butyrate metabolic process [GO:0019605]; cholesterol homeostasis [GO:0042632]; energy derivation by oxidation of organic compounds [GO:0015980]; fatty acid biosynthetic process [GO:0006633]; fatty acid oxidation [GO:0019395]; xenobiotic metabolic process [GO:0006805]	blood microparticle [GO:0072562]; extracellular exosome [GO:0070062]; mitochondrial matrix [GO:0005759]	acyl-CoA ligase activity [GO:0003996]; ATP binding [GO:0005524]; butyrate-CoA ligase activity [GO:0047760]; CoA-ligase activity [GO:0016405]; fatty acid ligase activity [GO:0015645]; fatty-acyl-CoA synthase activity [GO:0004321]; GTP binding [GO:0005525]; metal ion binding [GO:0046872]	GO:0003996; GO:0004321; GO:0005524; GO:0005525; GO:0005759; GO:0006633; GO:0006637; GO:0006805; GO:0015645; GO:0015980; GO:0016405; GO:0018874; GO:0019395; GO:0019605; GO:0042632; GO:0046872; GO:0047760; GO:0070062; GO:0072562	NA	18049
17	76518938	76519719	MACS_peak_7902	DNAH17	INTRON	NM_173628.3	782	423	7	30.72	0.000847227	10.18	100	DYH17_HUMAN	Dynein heavy chain 17, axonemal (Axonemal beta dynein heavy chain 17) (Axonemal dynein heavy chain-like protein 1) (Ciliary dynein heavy chain 17) (Ciliary dynein heavy chain-like protein 1) (Dynein light chain 2, axonemal)	4485	cilium-dependent cell motility [GO:0060285]; cilium movement [GO:0003341]	axonemal dynein complex [GO:0005858]; axoneme [GO:0005930]; dynein complex [GO:0030286]; microtubule [GO:0005874]; motile cilium [GO:0031514]	ATP binding [GO:0005524]; ATP-dependent microtubule motor activity, minus-end-directed [GO:0008569]; dynein intermediate chain binding [GO:0045505]; dynein light chain binding [GO:0045503]; dynein light intermediate chain binding [GO:0051959]; microtubule motor activity [GO:0003777]	GO:0003341; GO:0003777; GO:0005524; GO:0005858; GO:0005874; GO:0005930; GO:0008569; GO:0030286; GO:0031514; GO:0045503; GO:0045505; GO:0051959; GO:0060285	NA	2946
7	72851574	72852172	MACS_peak_19059	FZD9	DOWNSTREAM: 1124 bases	NM_003508.2	599	401	6	30.82	0.000827942	8.15	100	Q8TAN2_HUMAN	Frizzled homolog 9 (Drosophila)	591	multicellular organism development [GO:0007275]; Wnt signaling pathway [GO:0016055]	integral component of membrane [GO:0016021]	transmembrane signaling receptor activity [GO:0004888]	GO:0004888; GO:0007275; GO:0016021; GO:0016055	NA	NA
17	76169235	76169833	MACS_peak_7901	SYNGR2	DOWNSTREAM: 226 bases	NM_004710.3	599	436	6	30.82	0.000827942	8.15	100	SNG2_HUMAN	Synaptogyrin-2 (Cellugyrin)	224	regulated exocytosis [GO:0045055]; synaptic vesicle membrane organization [GO:0048499]	cell junction [GO:0030054]; extracellular exosome [GO:0070062]; integral component of membrane [GO:0016021]; lipid droplet [GO:0005811]; neuromuscular junction [GO:0031594]; synaptic vesicle membrane [GO:0030672]	NA	GO:0005811; GO:0016021; GO:0030054; GO:0030672; GO:0031594; GO:0045055; GO:0048499; GO:0070062	NA	11499
20	39832468	39833066	MACS_peak_11290	ZHX3	EXON: NM_015035.3.ex.2	NM_015035.3	599	387	6	30.82	0.000827942	6.11	100	ZHX3_HUMAN	Zinc fingers and homeoboxes protein 3 (Triple homeobox protein 1) (Zinc finger and homeodomain protein 3)	956	cell differentiation [GO:0030154]; negative regulation of transcription, DNA-templated [GO:0045892]; negative regulation of transcription from RNA polymerase II promoter [GO:0000122]; positive regulation of osteoblast differentiation [GO:0045669]; transcription, DNA-templated [GO:0006351]	nucleoplasm [GO:0005654]; nucleus [GO:0005634]	DNA binding transcription factor activity [GO:0003700]; metal ion binding [GO:0046872]; protein heterodimerization activity [GO:0046982]; protein homodimerization activity [GO:0042803]; RNA polymerase II regulatory region sequence-specific DNA binding [GO:0000977]; transcription corepressor activity [GO:0003714]	GO:0000122; GO:0000977; GO:0003700; GO:0003714; GO:0005634; GO:0005654; GO:0006351; GO:0030154; GO:0042803; GO:0045669; GO:0045892; GO:0046872; GO:0046982	NA	15935
12	90103298	90103896	MACS_peak_4550	LINC00936	EXON: NR_028138.1.ex.1	NR_028138.1	599	320	6	30.82	0.000827942	6.11	100	NA	NA	NA	NA	NA	NA	NA	NA	NA
1	62750039	62750637	MACS_peak_374	KANK4	INTRON	NM_181712.4	599	293	6	30.82	0.000827942	6.11	100	KANK4_HUMAN	KN motif and ankyrin repeat domain-containing protein 4 (Ankyrin repeat domain-containing protein 38)	995	NA	cytosol [GO:0005829]; microtubule cytoskeleton [GO:0015630]	NA	GO:0005829; GO:0015630	NA	27263
1	116665514	116666112	MACS_peak_844	MAB21L3	INTRON	NM_152367.2	599	179	6	30.82	0.000827942	8.15	100	MB213_HUMAN	Protein mab-21-like 3	362	NA	NA	NA	NA	NA	26787
1	145113545	145114143	MACS_peak_975	SEC22B	INTRON	NM_004892.5	599	337	6	30.82	0.000827942	6.11	100	SC22B_HUMAN	Vesicle-trafficking protein SEC22b (ER-Golgi SNARE of 24 kDa) (ERS-24) (ERS24) (SEC22 vesicle-trafficking protein homolog B) (SEC22 vesicle-trafficking protein-like 1)	215	antigen processing and presentation of exogenous peptide antigen via MHC class I, TAP-dependent [GO:0002479]; COPII vesicle coating [GO:0048208]; ER to Golgi vesicle-mediated transport [GO:0006888]; negative regulation of autophagosome assembly [GO:1902902]; positive regulation of protein catabolic process [GO:0045732]; protein transport [GO:0015031]; retrograde vesicle-mediated transport, Golgi …	endoplasmic reticulum-Golgi intermediate compartment [GO:0005793]; endoplasmic reticulum-Golgi intermediate compartment membrane [GO:0033116]; endoplasmic reticulum membrane [GO:0005789]; ER to Golgi transport vesicle membrane [GO:0012507]; Golgi membrane [GO:0000139]; integral component of membrane [GO:0016021]; melanosome [GO:0042470]; phagocytic vesicle membrane [GO:0030670]; SNARE complex [GO…	SNAP receptor activity [GO:0005484]; SNARE binding [GO:0000149]; syntaxin binding [GO:0019905]	GO:0000139; GO:0000149; GO:0002479; GO:0005484; GO:0005789; GO:0005793; GO:0006888; GO:0006890; GO:0012507; GO:0015031; GO:0016021; GO:0019905; GO:0030133; GO:0030670; GO:0031201; GO:0033116; GO:0042470; GO:0045732; GO:0048208; GO:0048280; GO:1902902; GO:1990668	NA	10700
1	217897076	217897674	MACS_peak_1518	SPATA17	INTRON	NM_138796.2	599	195	6	30.82	0.000827942	8.15	100	R4GN71_HUMAN	Spermatogenesis-associated protein 17	80	NA	NA	NA	NA	NA	25184
10	16810538	16811136	MACS_peak_1907	RSU1	INTRON	NM_152724.2	599	429	6	30.82	0.000827942	8.15	100	Q32Q10_HUMAN	RSU1 protein (Fragment)	280	NA	NA	NA	NA	NA	NA
10	65010791	65011389	MACS_peak_2302	JMJD1C	INTRON	NM_001282948.1	599	180	6	30.82	0.000827942	8.15	100	JHD2C_HUMAN	Probable JmjC domain-containing histone demethylation protein 2C (EC 1.14.11.-) (Jumonji domain-containing protein 1C) (Thyroid receptor-interacting protein 8) (TR-interacting protein 8) (TRIP-8)	2540	blood coagulation [GO:0007596]; histone H3-K9 demethylation [GO:0033169]; regulation of transcription, DNA-templated [GO:0006355]; transcription, DNA-templated [GO:0006351]	chromatin [GO:0000785]; intracellular [GO:0005622]; nucleoplasm [GO:0005654]; nucleus [GO:0005634]	chromatin DNA binding [GO:0031490]; dioxygenase activity [GO:0051213]; histone demethylase activity (H3-K9 specific) [GO:0032454]; metal ion binding [GO:0046872]; thyroid hormone receptor binding [GO:0046966]; transcription regulatory region sequence-specific DNA binding [GO:0000976]	GO:0000785; GO:0000976; GO:0005622; GO:0005634; GO:0005654; GO:0006351; GO:0006355; GO:0007596; GO:0031490; GO:0032454; GO:0033169; GO:0046872; GO:0046966; GO:0051213	NA	12313
11	16341397	16341995	MACS_peak_2994	SOX6	INTRON	NM_001145819.1	599	449	6	30.82	0.000827942	8.15	100	SOX6_HUMAN	Transcription factor SOX-6	828	astrocyte differentiation [GO:0048708]; cardiac muscle cell differentiation [GO:0055007]; cartilage development [GO:0051216]; cell morphogenesis [GO:0000902]; cellular response to transforming growth factor beta stimulus [GO:0071560]; erythrocyte development [GO:0048821]; gene silencing [GO:0016458]; in utero embryonic development [GO:0001701]; muscle organ development [GO:0007517]; negative regu…	nucleoplasm [GO:0005654]; nucleus [GO:0005634]	DNA binding [GO:0003677]; DNA binding transcription factor activity [GO:0003700]; protein heterodimerization activity [GO:0046982]; RNA polymerase II proximal promoter sequence-specific DNA binding [GO:0000978]; transcriptional repressor activity, RNA polymerase II proximal promoter sequence-specific DNA binding [GO:0001078]	GO:0000902; GO:0000978; GO:0001078; GO:0001701; GO:0003677; GO:0003700; GO:0005634; GO:0005654; GO:0006351; GO:0006355; GO:0007517; GO:0009791; GO:0016458; GO:0021778; GO:0032332; GO:0045944; GO:0046982; GO:0048708; GO:0048821; GO:0051216; GO:0055007; GO:0061036; GO:0071560; GO:2000726; GO:2000741	NA	16421
11	36651878	36652476	MACS_peak_3170	C11orf74	INTRON	NM_138787.3	599	446	6	30.82	0.000827942	8.15	100	CK074_HUMAN	Uncharacterized protein C11orf74 (Protein HEPIS)	221	NA	cilium [GO:0005929]	NA	GO:0005929	NA	25142
11	67040888	67041486	MACS_peak_3349	ADRBK1	INTRON	NM_001619.3	599	408	6	30.82	0.000827942	8.15	100	ARBK1_HUMAN	Beta-adrenergic receptor kinase 1 (Beta-ARK-1) (EC 2.7.11.15) (G-protein coupled receptor kinase 2)	689	cardiac muscle contraction [GO:0060048]; desensitization of G-protein coupled receptor protein signaling pathway [GO:0002029]; G-protein coupled acetylcholine receptor signaling pathway [GO:0007213]; G-protein coupled receptor signaling pathway [GO:0007186]; heart development [GO:0007507]; negative regulation of striated muscle contraction [GO:0045988]; negative regulation of the force of heart c…	cilium [GO:0005929]; cytoplasm [GO:0005737]; cytosol [GO:0005829]; membrane [GO:0016020]; plasma membrane [GO:0005886]	alpha-2A adrenergic receptor binding [GO:0031694]; ATP binding [GO:0005524]; beta-adrenergic receptor kinase activity [GO:0047696]; Edg-2 lysophosphatidic acid receptor binding [GO:0031755]; G-protein coupled receptor kinase activity [GO:0004703]; protein kinase activity [GO:0004672]	GO:0002029; GO:0003108; GO:0004672; GO:0004703; GO:0005524; GO:0005737; GO:0005829; GO:0005886; GO:0005929; GO:0007186; GO:0007213; GO:0007217; GO:0007507; GO:0016020; GO:0018105; GO:0018107; GO:0019079; GO:0031623; GO:0031694; GO:0031755; GO:0033605; GO:0045988; GO:0046718; GO:0047696; GO:0060048	NA	289
11	120087829	120088427	MACS_peak_3735	OAF	INTRON	NM_178507.2	599	271	6	30.82	0.000827942	8.15	100	OAF_HUMAN	Out at first protein homolog (HCV NS5A-transactivated protein 13 target protein 2)	273	NA	extracellular exosome [GO:0070062]	NA	GO:0070062	NA	28752
12	18796490	18797088	MACS_peak_3999	PIK3C2G	INTRON	NM_001288772.1	599	133	6	30.82	0.000827942	8.15	100	P3C2G_HUMAN	Phosphatidylinositol 4-phosphate 3-kinase C2 domain-containing subunit gamma (PI3K-C2-gamma) (PtdIns-3-kinase C2 subunit gamma) (EC 2.7.1.154) (Phosphoinositide 3-kinase-C2-gamma)	1445	cell migration [GO:0016477]; chemotaxis [GO:0006935]; phosphatidylinositol 3-kinase signaling [GO:0014065]; phosphatidylinositol biosynthetic process [GO:0006661]; viral RNA genome replication [GO:0039694]	cytoplasm [GO:0005737]; cytosol [GO:0005829]; phosphatidylinositol 3-kinase complex [GO:0005942]; plasma membrane [GO:0005886]	1-phosphatidylinositol-3-kinase activity [GO:0016303]; 1-phosphatidylinositol-4-phosphate 3-kinase activity [GO:0035005]; ATP binding [GO:0005524]; phosphatidylinositol binding [GO:0035091]; phosphatidylinositol phosphate kinase activity [GO:0016307]	GO:0005524; GO:0005737; GO:0005829; GO:0005886; GO:0005942; GO:0006661; GO:0006935; GO:0014065; GO:0016303; GO:0016307; GO:0016477; GO:0035005; GO:0035091; GO:0039694	NA	8973
12	94582669	94583267	MACS_peak_4597	PLXNC1	INTRON	NM_005761.2	599	405	6	30.82	0.000827942	8.15	100	PLXC1_HUMAN	Plexin-C1 (Virus-encoded semaphorin protein receptor) (CD antigen CD232)	1568	cell adhesion [GO:0007155]; negative regulation of cell adhesion [GO:0007162]; positive regulation of axonogenesis [GO:0050772]; regulation of cell shape [GO:0008360]; regulation of GTPase activity [GO:0043087]	integral component of membrane [GO:0016021]; membrane [GO:0016020]; plasma membrane [GO:0005886]	receptor binding [GO:0005102]; semaphorin receptor activity [GO:0017154]	GO:0005102; GO:0005886; GO:0007155; GO:0007162; GO:0008360; GO:0016020; GO:0016021; GO:0017154; GO:0043087; GO:0050772	NA	9106
13	94567309	94567907	MACS_peak_5489	GPC6	INTRON	NM_005708.3	599	315	6	30.82	0.000827942	6.11	100	GPC6_HUMAN	Glypican-6 [Cleaved into: Secreted glypican-6]	555	cell migration [GO:0016477]; glycosaminoglycan biosynthetic process [GO:0006024]; glycosaminoglycan catabolic process [GO:0006027]; glycosaminoglycan metabolic process [GO:0030203]; retinoid metabolic process [GO:0001523]	anchored component of membrane [GO:0031225]; extracellular space [GO:0005615]; Golgi lumen [GO:0005796]; integral component of plasma membrane [GO:0005887]; lysosomal lumen [GO:0043202]; nucleus [GO:0005634]; plasma membrane [GO:0005886]; proteinaceous extracellular matrix [GO:0005578]	coreceptor activity involved in Wnt signaling pathway, planar cell polarity pathway [GO:1904929]; heparan sulfate proteoglycan binding [GO:0043395]	GO:0001523; GO:0005578; GO:0005615; GO:0005634; GO:0005796; GO:0005886; GO:0005887; GO:0006024; GO:0006027; GO:0016477; GO:0030203; GO:0031225; GO:0043202; GO:0043395; GO:1904929	NA	4454
14	36020198	36020796	MACS_peak_5835	RALGAPA1P	INTRON	NR_104269.1	599	480	6	30.82	0.000827942	8.15	100	NA	NA	NA	NA	NA	NA	NA	NA	NA
14	81540684	81541282	MACS_peak_6223	TSHR	INTRON	NM_000369.2	599	457	6	30.82	0.000827942	6.11	100	Q8NH23_HUMAN	Thyrotropin receptor (Fragment)	210	NA	integral component of membrane [GO:0016021]; plasma membrane [GO:0005886]	thyroid-stimulating hormone receptor activity [GO:0004996]	GO:0004996; GO:0005886; GO:0016021	NA	NA
14	88513563	88514161	MACS_peak_6288	LINC01146	INTRON	NR_046094.1	599	186	6	30.82	0.000827942	8.15	100	NA	NA	NA	NA	NA	NA	NA	NA	NA
15	99905915	99906513	MACS_peak_6914	LRRC28	INTRON	NM_001284400.1	599	199	6	30.82	0.000827942	6.11	100	Q8WUS2_HUMAN	LRRC28 protein (Leucine-rich repeat-containing protein 28)	93	NA	NA	NA	NA	NA	28355
16	47684853	47685451	MACS_peak_7166	PHKB	INTRON	NM_000293.2	599	420	6	30.82	0.000827942	8.15	100	KPBB_HUMAN	Phosphorylase b kinase regulatory subunit beta (Phosphorylase kinase subunit beta)	1093	generation of precursor metabolites and energy [GO:0006091]; glycogen catabolic process [GO:0005980]; glycogen metabolic process [GO:0005977]	cytosol [GO:0005829]; phosphorylase kinase complex [GO:0005964]; plasma membrane [GO:0005886]	calmodulin binding [GO:0005516]; phosphorylase kinase activity [GO:0004689]	GO:0004689; GO:0005516; GO:0005829; GO:0005886; GO:0005964; GO:0005977; GO:0005980; GO:0006091	PATHWAY: Glycan biosynthesis; glycogen metabolism.	8927
16	69258806	69259404	MACS_peak_7352	SNTB2	INTRON	NM_006750.3	599	435	6	30.82	0.000827942	8.15	100	SNTB2_HUMAN	Beta-2-syntrophin (59 kDa dystrophin-associated protein A1 basic component 2) (Syntrophin-3) (SNT3) (Syntrophin-like) (SNTL)	540	NA	cytoplasm [GO:0005737]; dystrophin-associated glycoprotein complex [GO:0016010]; extracellular exosome [GO:0070062]; focal adhesion [GO:0005925]; membrane [GO:0016020]; microtubule [GO:0005874]; protein complex [GO:0043234]; synapse [GO:0045202]; transport vesicle membrane [GO:0030658]	actin binding [GO:0003779]; calmodulin binding [GO:0005516]; RNA binding [GO:0003723]; structural molecule activity [GO:0005198]	GO:0003723; GO:0003779; GO:0005198; GO:0005516; GO:0005737; GO:0005874; GO:0005925; GO:0016010; GO:0016020; GO:0030658; GO:0043234; GO:0045202; GO:0070062	NA	11169
16	71123661	71124259	MACS_peak_7375	HYDIN	INTRON	NM_001198543.1	599	326	6	30.82	0.000827942	8.15	100	HYDIN_HUMAN	Hydrocephalus-inducing protein homolog	5121	axonemal central apparatus assembly [GO:1904158]; cilium movement [GO:0003341]; epithelial cell development [GO:0002064]; trachea development [GO:0060438]; ventricular system development [GO:0021591]	axonemal central pair projection [GO:1990718]	NA	GO:0002064; GO:0003341; GO:0021591; GO:0060438; GO:1904158; GO:1990718	NA	19368
16	83441882	83442480	MACS_peak_7477	CDH13	INTRON	NM_001257.4	599	171	6	30.82	0.000827942	8.15	100	CAD13_HUMAN	Cadherin-13 (Heart cadherin) (H-cadherin) (P105) (Truncated cadherin) (T-cad) (T-cadherin)	713	adherens junction organization [GO:0034332]; calcium-dependent cell-cell adhesion via plasma membrane cell adhesion molecules [GO:0016339]; endothelial cell migration [GO:0043542]; homophilic cell adhesion via plasma membrane adhesion molecules [GO:0007156]; keratinocyte proliferation [GO:0043616]; lamellipodium assembly [GO:0030032]; localization within membrane [GO:0051668]; low-density lipopro…	anchored component of membrane [GO:0031225]; caveola [GO:0005901]; cytoplasm [GO:0005737]; external side of plasma membrane [GO:0009897]; extracellular exosome [GO:0070062]; extracellular matrix [GO:0031012]; extracellular region [GO:0005576]; extracellular space [GO:0005615]; focal adhesion [GO:0005925]; neuron projection [GO:0043005]; perinuclear region of cytoplasm [GO:0048471]; plasma membran…	adiponectin binding [GO:0055100]; cadherin binding [GO:0045296]; calcium ion binding [GO:0005509]; lipoprotein particle binding [GO:0071813]; low-density lipoprotein particle binding [GO:0030169]; protein homodimerization activity [GO:0042803]	GO:0000278; GO:0001938; GO:0001954; GO:0002040; GO:0005509; GO:0005576; GO:0005615; GO:0005737; GO:0005886; GO:0005901; GO:0005925; GO:0007156; GO:0007162; GO:0007266; GO:0008285; GO:0009897; GO:0016339; GO:0016601; GO:0030032; GO:0030100; GO:0030169; GO:0030335; GO:0031012; GO:0031225; GO:0034332; GO:0042058; GO:0042803; GO:0043005; GO:0043542; GO:0043616; GO:0045296; GO:0045944; GO:0048471; GO:…	NA	1753
17	26473306	26473904	MACS_peak_7639	NLK	INTRON	NM_016231.4	599	344	6	30.82	0.000827942	6.11	100	NLK_HUMAN	Serine/threonine-protein kinase NLK (EC 2.7.11.24) (Nemo-like kinase) (Protein LAK1)	527	intracellular signal transduction [GO:0035556]; negative regulation of Wnt signaling pathway [GO:0030178]; peptidyl-threonine phosphorylation [GO:0018107]; protein autophosphorylation [GO:0046777]; protein phosphorylation [GO:0006468]; protein stabilization [GO:0050821]; regulation of gene expression [GO:0010468]; regulation of transcription, DNA-templated [GO:0006355]; serine phosphorylation of …	cytoplasm [GO:0005737]; cytosol [GO:0005829]; nucleoplasm [GO:0005654]; nucleus [GO:0005634]	ATP binding [GO:0005524]; magnesium ion binding [GO:0000287]; MAP kinase activity [GO:0004707]; protein kinase activity [GO:0004672]; protein serine/threonine kinase activity [GO:0004674]; SH2 domain binding [GO:0042169]; transcription factor binding [GO:0008134]; ubiquitin protein ligase binding [GO:0031625]	GO:0000287; GO:0004672; GO:0004674; GO:0004707; GO:0005524; GO:0005634; GO:0005654; GO:0005737; GO:0005829; GO:0006351; GO:0006355; GO:0006468; GO:0007179; GO:0007223; GO:0008134; GO:0010468; GO:0018107; GO:0030178; GO:0031625; GO:0035556; GO:0042169; GO:0042501; GO:0046777; GO:0050821	NA	29858
17	58437269	58437867	MACS_peak_7811	USP32	INTRON	NM_032582.3	599	147	6	30.82	0.000827942	6.11	100	Q6IRT0_HUMAN	USP32 protein (Fragment)	367	protein deubiquitination [GO:0016579]; ubiquitin-dependent protein catabolic process [GO:0006511]	NA	thiol-dependent ubiquitinyl hydrolase activity [GO:0036459]	GO:0006511; GO:0016579; GO:0036459	NA	NA
17	66350676	66351274	MACS_peak_7851	ARSG	INTRON	NM_014960.4	599	148	6	30.82	0.000827942	8.15	100	ARSG_HUMAN	Arylsulfatase G (ASG) (EC 3.1.6.-)	525	glycosphingolipid metabolic process [GO:0006687]; post-translational protein modification [GO:0043687]; sulfur compound metabolic process [GO:0006790]	endoplasmic reticulum [GO:0005783]; endoplasmic reticulum lumen [GO:0005788]; extracellular space [GO:0005615]; lysosome [GO:0005764]	arylsulfatase activity [GO:0004065]; metal ion binding [GO:0046872]	GO:0004065; GO:0005615; GO:0005764; GO:0005783; GO:0005788; GO:0006687; GO:0006790; GO:0043687; GO:0046872	NA	24102
17	78334277	78334875	MACS_peak_7906	LOC100294362	INTRON	NR_029376.1	599	435	6	30.82	0.000827942	6.11	100	Q8WYU1_HUMAN	Alternative protein LOC100294362	165	NA	NA	NA	NA	NA	NA
18	46289820	46290418	MACS_peak_8310	CTIF	INTRON	NM_001142397.1	599	182	6	30.82	0.000827942	10.18	100	CTIF_HUMAN	CBP80/20-dependent translation initiation factor	598	nuclear-transcribed mRNA catabolic process, nonsense-mediated decay [GO:0000184]; regulation of translational initiation [GO:0006446]	cytosol [GO:0005829]; perinuclear region of cytoplasm [GO:0048471]	RNA binding [GO:0003723]	GO:0000184; GO:0003723; GO:0005829; GO:0006446; GO:0048471	NA	23925
19	39202596	39203194	MACS_peak_8811	ACTN4	INTRON	NM_004924.4	599	422	6	30.82	0.000827942	10.18	100	Q96BG6_HUMAN	ACTN4 protein (Fragment)	634	NA	NA	calcium ion binding [GO:0005509]	GO:0005509	NA	NA
19	41215064	41215662	MACS_peak_8821	ADCK4	INTRON	NM_001142555.2	599	273	6	30.82	0.000827942	8.15	100	COQ8B_HUMAN	Atypical kinase COQ8B, mitochondrial (EC 2.7.-.-) (AarF domain-containing protein kinase 4) (Coenzyme Q protein 8B)	544	cerebellar Purkinje cell layer morphogenesis [GO:0021692]; ubiquinone biosynthetic process [GO:0006744]	cytosol [GO:0005829]; integral component of membrane [GO:0016021]; mitochondrial membrane [GO:0031966]; mitochondrion [GO:0005739]; plasma membrane [GO:0005886]	ATP binding [GO:0005524]; kinase activity [GO:0016301]	GO:0005524; GO:0005739; GO:0005829; GO:0005886; GO:0006744; GO:0016021; GO:0016301; GO:0021692; GO:0031966	NA	19041
19	58439554	58440152	MACS_peak_8884	ZNF418	INTRON	NM_133460.1	599	146	6	30.82	0.000827942	6.11	100	ZN418_HUMAN	Zinc finger protein 418	676	negative regulation of transcription, DNA-templated [GO:0045892]; transcription, DNA-templated [GO:0006351]	nucleus [GO:0005634]	DNA binding [GO:0003677]; metal ion binding [GO:0046872]	GO:0003677; GO:0005634; GO:0006351; GO:0045892; GO:0046872	NA	20647
2	16773502	16774100	MACS_peak_9022	FAM49A	INTRON	NM_030797.3	599	336	6	30.82	0.000827942	8.15	100	FA49A_HUMAN	Protein FAM49A	323	NA	intracellular [GO:0005622]	NA	GO:0005622	NA	25373
2	28397363	28397961	MACS_peak_9133	BRE	INTRON	NM_199194.2	599	171	6	30.82	0.000827942	6.11	100	BABA2_HUMAN	BRISC and BRCA1-A complex member 2 (BRCA1-A complex subunit BRE) (BRCA1/BRCA2-containing complex subunit 45) (Brain and reproductive organ-expressed protein)	383	apoptotic process [GO:0006915]; cell cycle [GO:0007049]; cell division [GO:0051301]; cellular response to DNA damage stimulus [GO:0006974]; covalent chromatin modification [GO:0016569]; double-strand break repair [GO:0006302]; double-strand break repair via nonhomologous end joining [GO:0006303]; negative regulation of apoptotic process [GO:0043066]; positive regulation of DNA repair [GO:0045739]…	BRCA1-A complex [GO:0070531]; BRISC complex [GO:0070552]; cytoplasm [GO:0005737]; cytosol [GO:0005829]; nuclear ubiquitin ligase complex [GO:0000152]; nucleoplasm [GO:0005654]; nucleus [GO:0005634]	peroxisome targeting sequence binding [GO:0000268]; polyubiquitin modification-dependent protein binding [GO:0031593]; tumor necrosis factor receptor binding [GO:0005164]	GO:0000152; GO:0000268; GO:0005164; GO:0005634; GO:0005654; GO:0005737; GO:0005829; GO:0006302; GO:0006303; GO:0006915; GO:0006974; GO:0007049; GO:0007165; GO:0010212; GO:0016569; GO:0016579; GO:0031593; GO:0043066; GO:0045739; GO:0051301; GO:0070531; GO:0070536; GO:0070552; GO:0072425	NA	1106
2	29537621	29538219	MACS_peak_9142	ALK	INTRON	NM_004304.4	599	199	6	30.82	0.000827942	6.11	100	ALK_HUMAN	ALK tyrosine kinase receptor (EC 2.7.10.1) (Anaplastic lymphoma kinase) (CD antigen CD246)	1620	activation of MAPK activity [GO:0000187]; adult behavior [GO:0030534]; cell proliferation [GO:0008283]; hippocampus development [GO:0021766]; neuron development [GO:0048666]; phosphorylation [GO:0016310]; positive regulation of NF-kappaB transcription factor activity [GO:0051092]; protein autophosphorylation [GO:0046777]; regulation of apoptotic process [GO:0042981]; regulation of cell proliferat…	extracellular exosome [GO:0070062]; integral component of plasma membrane [GO:0005887]; intracellular [GO:0005622]; plasma membrane [GO:0005886]; protein complex [GO:0043234]	ATP binding [GO:0005524]; identical protein binding [GO:0042802]; NF-kappaB-inducing kinase activity [GO:0004704]; protein tyrosine kinase activity [GO:0004713]; transmembrane receptor protein tyrosine kinase activity [GO:0004714]	GO:0000187; GO:0004704; GO:0004713; GO:0004714; GO:0005524; GO:0005622; GO:0005886; GO:0005887; GO:0007165; GO:0007169; GO:0008283; GO:0016310; GO:0021766; GO:0030534; GO:0036269; GO:0042127; GO:0042802; GO:0042981; GO:0043234; GO:0046777; GO:0048666; GO:0051092; GO:0060159; GO:0070062; GO:0090648	NA	427
2	30766402	30767000	MACS_peak_9160	LCLAT1	INTRON	NM_001002257.1	599	192	6	30.82	0.000827942	8.15	100	LCLT1_HUMAN	Lysocardiolipin acyltransferase 1 (EC 2.3.1.-) (EC 2.3.1.51) (1-acylglycerol-3-phosphate O-acyltransferase 8) (1-AGP acyltransferase 8) (1-AGPAT 8) (Acyl-CoA:lysocardiolipin acyltransferase 1)	414	cardiolipin acyl-chain remodeling [GO:0035965]; CDP-diacylglycerol biosynthetic process [GO:0016024]; multicellular organism development [GO:0007275]; phosphatidic acid biosynthetic process [GO:0006654]	cytosol [GO:0005829]; endoplasmic reticulum [GO:0005783]; endoplasmic reticulum membrane [GO:0005789]; integral component of membrane [GO:0016021]; membrane [GO:0016020]	1-acylglycerol-3-phosphate O-acyltransferase activity [GO:0003841]; O-acyltransferase activity [GO:0008374]	GO:0003841; GO:0005783; GO:0005789; GO:0005829; GO:0006654; GO:0007275; GO:0008374; GO:0016020; GO:0016021; GO:0016024; GO:0035965	PATHWAY: Phospholipid metabolism; CDP-diacylglycerol biosynthesis; CDP-diacylglycerol from sn-glycerol 3-phosphate: step 2/3.	26756
2	43488181	43488779	MACS_peak_9271	THADA	INTRON	NR_073394.1	599	429	6	30.82	0.000827942	8.15	100	THADA_HUMAN	Thyroid adenoma-associated protein (Gene inducing thyroid adenomas protein)	1953	adaptive thermogenesis [GO:1990845]; lipid homeostasis [GO:0055088]; negative regulation of calcium-transporting ATPase activity [GO:1901895]; negative regulation of endoplasmic reticulum calcium ion concentration [GO:0032471]	cytoplasmic side of endoplasmic reticulum membrane [GO:0098554]	NA	GO:0032471; GO:0055088; GO:0098554; GO:1901895; GO:1990845	NA	19217
2	173293042	173293640	MACS_peak_10389	ITGA6	INTRON	NM_001079818.1	599	422	6	30.82	0.000827942	6.11	100	ITA6_HUMAN	Integrin alpha-6 (CD49 antigen-like family member F) (VLA-6) (CD antigen CD49f) [Cleaved into: Integrin alpha-6 heavy chain; Integrin alpha-6 light chain; Processed integrin alpha-6 (Alpha6p)]	1130	amelogenesis [GO:0097186]; brown fat cell differentiation [GO:0050873]; cell adhesion mediated by integrin [GO:0033627]; cell-cell adhesion [GO:0098609]; cell-matrix adhesion [GO:0007160]; cell-substrate adhesion [GO:0031589]; cell-substrate junction assembly [GO:0007044]; cellular response to extracellular stimulus [GO:0031668]; cellular response to organic cyclic compound [GO:0071407]; digestiv…	basal plasma membrane [GO:0009925]; basement membrane [GO:0005604]; cell-cell adherens junction [GO:0005913]; cell surface [GO:0009986]; external side of plasma membrane [GO:0009897]; filopodium [GO:0030175]; focal adhesion [GO:0005925]; hemidesmosome [GO:0030056]; integrin alpha6-beta4 complex [GO:0034676]; plasma membrane [GO:0005886]	cadherin binding [GO:0045296]; insulin-like growth factor I binding [GO:0031994]; integrin binding [GO:0005178]; laminin binding [GO:0043236]; metal ion binding [GO:0046872]; neuregulin binding [GO:0038132]	GO:0005178; GO:0005604; GO:0005886; GO:0005913; GO:0005925; GO:0007044; GO:0007160; GO:0007229; GO:0009897; GO:0009925; GO:0009986; GO:0010668; GO:0010811; GO:0022409; GO:0030056; GO:0030175; GO:0030198; GO:0030335; GO:0031581; GO:0031589; GO:0031668; GO:0031994; GO:0033627; GO:0034676; GO:0035878; GO:0038132; GO:0042327; GO:0043065; GO:0043236; GO:0043547; GO:0043588; GO:0045296; GO:0045944; GO:…	NA	6142
2	230060217	230060815	MACS_peak_10863	PID1	INTRON	NM_017933.4	599	178	6	30.82	0.000827942	8.15	100	PCLI1_HUMAN	PTB-containing, cubilin and LRP1-interacting protein (P-CLI1) (Phosphotyrosine interaction domain-containing protein 1) (Protein NYGGF4)	250	cellular response to cytokine stimulus [GO:0071345]; cellular response to fatty acid [GO:0071398]; cellular response to interleukin-6 [GO:0071354]; cellular response to leptin stimulus [GO:0044320]; cellular response to tumor necrosis factor [GO:0071356]; energy reserve metabolic process [GO:0006112]; mitochondrion morphogenesis [GO:0070584]; negative regulation of ATP biosynthetic process [GO:20…	cytoplasm [GO:0005737]	NA	GO:0001933; GO:0005737; GO:0006112; GO:0010628; GO:0010635; GO:0044320; GO:0045944; GO:0046627; GO:0051881; GO:0070346; GO:0070584; GO:0071345; GO:0071354; GO:0071356; GO:0071398; GO:0090298; GO:1903077; GO:2000045; GO:2000377; GO:2000379; GO:2001170; GO:2001171; GO:2001274	NA	26084
20	522383	522981	MACS_peak_10985	CSNK2A1	INTRON	NM_177559.2	599	405	6	30.82	0.000827942	8.15	100	V9GYW6_HUMAN	Casein kinase II subunit alpha (Fragment)	27	NA	NA	ATP binding [GO:0005524]; protein kinase activity [GO:0004672]	GO:0004672; GO:0005524	NA	2457
20	33913728	33914326	MACS_peak_11257	UQCC1	INTRON	NM_199487.2	599	142	6	30.82	0.000827942	8.15	100	UQCC1_HUMAN	Ubiquinol-cytochrome-c reductase complex assembly factor 1 (Basic FGF-repressed Zic-binding protein) (bFGF-repressed Zic-binding protein) (bFZb) (Ubiquinol-cytochrome c reductase complex chaperone CBP3 homolog)	299	mitochondrial respiratory chain complex III assembly [GO:0034551]; positive regulation of mitochondrial translation [GO:0070131]	cytoplasmic vesicle [GO:0031410]; mitochondrial inner membrane [GO:0005743]	NA	GO:0005743; GO:0031410; GO:0034551; GO:0070131	NA	15891
21	27254683	27255281	MACS_peak_11667	APP	INTRON	NM_001204303.1	599	216	6	30.82	0.000827942	8.15	100	Q9BYY9_HUMAN	Amyloid beta protein (Fragment)	12	NA	NA	NA	NA	NA	NA
22	28177416	28178014	MACS_peak_11897	MN1	INTRON	NM_002430.2	599	410	6	30.82	0.000827942	8.15	100	MN1_HUMAN	Transcriptional activator MN1 (Probable tumor suppressor protein MN1)	1320	intramembranous ossification [GO:0001957]; multicellular organism development [GO:0007275]; regulation of transcription, DNA-templated [GO:0006355]; transcription, DNA-templated [GO:0006351]	NA	NA	GO:0001957; GO:0006351; GO:0006355; GO:0007275	NA	7180
22	43955900	43956498	MACS_peak_11986	EFCAB6	INTRON	NM_198856.2	599	408	6	30.82	0.000827942	8.15	100	EFCB6_HUMAN	EF-hand calcium-binding domain-containing protein 6 (CAP-binding protein complex-interacting protein 1) (DJ-1-binding protein) (DJBP)	1501	regulation of transcription, DNA-templated [GO:0006355]; transcription, DNA-templated [GO:0006351]	nucleoplasm [GO:0005654]	calcium ion binding [GO:0005509]	GO:0005509; GO:0005654; GO:0006351; GO:0006355	NA	24204
22	45003257	45003855	MACS_peak_11990	LINC00229	INTRON	NR_044991.1	599	361	6	30.82	0.000827942	8.15	100	NA	NA	NA	NA	NA	NA	NA	NA	NA
22	46574000	46574598	MACS_peak_12000	PPARA	INTRON	NM_001001928.2	599	417	6	30.82	0.000827942	8.15	100	Q86SF0_HUMAN	Peroxisome proliferator-activated receptor alpha (Fragment)	9	NA	NA	NA	NA	NA	9232
3	23447711	23448309	MACS_peak_12233	UBE2E2	INTRON	NM_152653.3	599	437	6	30.82	0.000827942	8.15	100	UB2E2_HUMAN	Ubiquitin-conjugating enzyme E2 E2 (EC 2.3.2.23) (E2 ubiquitin-conjugating enzyme E2) (UbcH8) (Ubiquitin carrier protein E2) (Ubiquitin-protein ligase E2)	201	cellular response to DNA damage stimulus [GO:0006974]; ISG15-protein conjugation [GO:0032020]; positive regulation of G1/S transition of mitotic cell cycle [GO:1900087]; protein K11-linked ubiquitination [GO:0070979]; protein K48-linked ubiquitination [GO:0070936]; protein K63-linked ubiquitination [GO:0070534]	NA	ATP binding [GO:0005524]; ISG15 transferase activity [GO:0042296]; ubiquitin conjugating enzyme activity [GO:0061631]; ubiquitin-protein transferase activity [GO:0004842]	GO:0004842; GO:0005524; GO:0006974; GO:0032020; GO:0042296; GO:0061631; GO:0070534; GO:0070936; GO:0070979; GO:1900087	PATHWAY: Protein modification; protein ubiquitination. {ECO:0000255|PROSITE-ProRule:PRU00388}.	12478
3	122321478	122322076	MACS_peak_13033	PARP15	INTRON	NM_001113523.1	599	192	6	30.82	0.000827942	6.11	100	PAR15_HUMAN	Poly [ADP-ribose] polymerase 15 (PARP-15) (EC 2.4.2.30) (ADP-ribosyltransferase diphtheria toxin-like 7) (ARTD7) (B-aggressive lymphoma protein 3)	678	negative regulation of transcription from RNA polymerase II promoter [GO:0000122]; protein poly-ADP-ribosylation [GO:0070212]; transcription, DNA-templated [GO:0006351]	nucleus [GO:0005634]	NAD+ ADP-ribosyltransferase activity [GO:0003950]; NAD+ binding [GO:0070403]; transcriptional repressor activity, RNA polymerase II transcription factor binding [GO:0001191]	GO:0000122; GO:0001191; GO:0003950; GO:0005634; GO:0006351; GO:0070212; GO:0070403	NA	26876
3	140036336	140036934	MACS_peak_13185	CLSTN2	INTRON	NM_022131.2	599	407	6	30.82	0.000827942	8.15	100	CSTN2_HUMAN	Calsyntenin-2 (Alcadein-gamma) (Alc-gamma)	955	homophilic cell adhesion via plasma membrane adhesion molecules [GO:0007156]; positive regulation of synapse assembly [GO:0051965]; positive regulation of synaptic transmission [GO:0050806]	cell surface [GO:0009986]; endoplasmic reticulum membrane [GO:0005789]; Golgi membrane [GO:0000139]; integral component of membrane [GO:0016021]; postsynaptic density [GO:0014069]; postsynaptic membrane [GO:0045211]	calcium ion binding [GO:0005509]	GO:0000139; GO:0005509; GO:0005789; GO:0007156; GO:0009986; GO:0014069; GO:0016021; GO:0045211; GO:0050806; GO:0051965	NA	17448
3	155881240	155881838	MACS_peak_13335	KCNAB1	INTRON	NM_003471.3	599	439	6	30.82	0.000827942	6.11	100	Q5MJQ3_HUMAN	Potassium voltage-gated channel beta subunit	372	potassium ion transport [GO:0006813]; transmembrane transport [GO:0055085]	integral component of membrane [GO:0016021]	NA	GO:0006813; GO:0016021; GO:0055085	NA	NA
4	40888782	40889380	MACS_peak_14070	APBB2	INTRON	NM_004307.1	599	198	6	30.82	0.000827942	8.15	100	APBB2_HUMAN	Amyloid-beta A4 precursor protein-binding family B member 2 (Protein Fe65-like 1)	758	axon guidance [GO:0007411]; cell cycle arrest [GO:0007050]; extracellular matrix organization [GO:0030198]; intracellular signal transduction [GO:0035556]; negative regulation of apoptotic process [GO:0043066]; negative regulation of cell growth [GO:0030308]; neuron migration [GO:0001764]; positive regulation of apoptotic process [GO:0043065]; regulation of transcription, DNA-templated [GO:000635…	cytoplasm [GO:0005737]; growth cone [GO:0030426]; lamellipodium [GO:0030027]; membrane [GO:0016020]; nucleus [GO:0005634]; synapse [GO:0045202]	amyloid-beta binding [GO:0001540]; transcription factor binding [GO:0008134]	GO:0001540; GO:0001764; GO:0005634; GO:0005737; GO:0006355; GO:0007050; GO:0007411; GO:0008134; GO:0016020; GO:0030027; GO:0030198; GO:0030308; GO:0030426; GO:0035556; GO:0043065; GO:0043066; GO:0045202	NA	582
4	77093837	77094435	MACS_peak_14395	SCARB2	INTRON	NM_005506.3	599	424	6	30.82	0.000827942	8.15	100	SCRB2_HUMAN	Lysosome membrane protein 2 (85 kDa lysosomal membrane sialoglycoprotein) (LGP85) (CD36 antigen-like 2) (Lysosome membrane protein II) (LIMP II) (Scavenger receptor class B member 2) (CD antigen CD36)	478	action potential [GO:0001508]; fatty acid metabolic process [GO:0006631]; membrane organization [GO:0061024]; phagocytosis, engulfment [GO:0006911]; positive regulation of neuron projection development [GO:0010976]; production of molecular mediator involved in inflammatory response [GO:0002532]; protein targeting to lysosome [GO:0006622]; regulation of endosome organization [GO:1904978]; regulati…	cell surface [GO:0009986]; clathrin-coated vesicle membrane [GO:0030665]; endoplasmic reticulum membrane [GO:0005789]; endosome membrane [GO:0010008]; extracellular exosome [GO:0070062]; focal adhesion [GO:0005925]; Golgi membrane [GO:0000139]; integral component of membrane [GO:0016021]; late endosome membrane [GO:0031902]; lysosomal lumen [GO:0043202]; lysosomal membrane [GO:0005765]; membrane …	enzyme binding [GO:0019899]; scavenger receptor activity [GO:0005044]; transmembrane receptor activity [GO:0099600]; virus receptor activity [GO:0001618]	GO:0000139; GO:0001508; GO:0001618; GO:0002532; GO:0005044; GO:0005765; GO:0005789; GO:0005886; GO:0005925; GO:0006622; GO:0006631; GO:0006911; GO:0009986; GO:0010008; GO:0010976; GO:0016020; GO:0016021; GO:0019899; GO:0030665; GO:0031664; GO:0031902; GO:0043202; GO:0061024; GO:0070062; GO:0099600; GO:1904978; GO:1905123; GO:1905671	NA	1665
4	91974300	91974898	MACS_peak_14546	CCSER1	INTRON	NM_001145065.1	599	412	6	30.82	0.000827942	8.15	100	CCSE1_HUMAN	Serine-rich coiled-coil domain-containing protein 1 (Coiled-coil serine-rich protein 1)	900	NA	NA	NA	NA	NA	29349
4	113203827	113204425	MACS_peak_14739	TIFA	INTRON	NM_052864.2	599	174	6	30.82	0.000827942	8.15	100	TIFA_HUMAN	TRAF-interacting protein with FHA domain-containing protein A (Putative MAPK-activating protein PM14) (Putative NF-kappa-B-activating protein 20) (TRAF2-binding protein)	184	I-kappaB kinase/NF-kappaB signaling [GO:0007249]	intracellular [GO:0005622]	NA	GO:0005622; GO:0007249	NA	19075
4	185121469	185122067	MACS_peak_15357	ENPP6	INTRON	NM_153343.3	599	406	6	30.82	0.000827942	8.15	100	ENPP6_HUMAN	Ectonucleotide pyrophosphatase/phosphodiesterase family member 6 (E-NPP 6) (NPP-6) (EC 3.1.4.-) (EC 3.1.4.38) (Choline-specific glycerophosphodiester phosphodiesterase) (Glycerophosphocholine cholinephosphodiesterase) (GPC-Cpde)	440	choline metabolic process [GO:0019695]; glycerophospholipid catabolic process [GO:0046475]; lipid metabolic process [GO:0006629]	anchored component of membrane [GO:0031225]; extracellular exosome [GO:0070062]; extracellular region [GO:0005576]; plasma membrane [GO:0005886]	glycerophosphocholine cholinephosphodiesterase activity [GO:0047390]; glycerophosphodiester phosphodiesterase activity [GO:0008889]; phosphoric diester hydrolase activity [GO:0008081]	GO:0005576; GO:0005886; GO:0006629; GO:0008081; GO:0008889; GO:0019695; GO:0031225; GO:0046475; GO:0047390; GO:0070062	NA	23409
5	34931029	34931627	MACS_peak_15781	DNAJC21	INTRON	NM_001012339.2	599	423	6	30.82	0.000827942	8.15	100	DJC21_HUMAN	DnaJ homolog subfamily C member 21 (DnaJ homolog subfamily A member 5) (Protein GS3)	531	protein folding [GO:0006457]	nucleolus [GO:0005730]; ribosome [GO:0005840]	RNA binding [GO:0003723]; zinc ion binding [GO:0008270]	GO:0003723; GO:0005730; GO:0005840; GO:0006457; GO:0008270	NA	27030
5	118504363	118504961	MACS_peak_16494	DMXL1	INTRON	NM_001290321.1	599	192	6	30.82	0.000827942	8.15	100	DMXL1_HUMAN	DmX-like protein 1 (X-like 1 protein)	3027	vacuolar acidification [GO:0007035]; vacuolar proton-transporting V-type ATPase complex assembly [GO:0070072]	RAVE complex [GO:0043291]	NA	GO:0007035; GO:0043291; GO:0070072	NA	2937
5	122240322	122240920	MACS_peak_16528	SNX24	INTRON	NM_014035.2	599	339	6	30.82	0.000827942	6.11	100	SNX24_HUMAN	Sorting nexin-24	169	protein transport [GO:0015031]	cytoplasmic vesicle membrane [GO:0030659]	phosphatidylinositol-3-phosphate binding [GO:0032266]; phosphatidylinositol-4-phosphate binding [GO:0070273]; phosphatidylinositol-5-phosphate binding [GO:0010314]	GO:0010314; GO:0015031; GO:0030659; GO:0032266; GO:0070273	NA	21533
5	145156394	145156992	MACS_peak_16744	PRELID2	INTRON	NM_138492.5	599	415	6	30.82	0.000827942	6.11	100	PRLD2_HUMAN	PRELI domain-containing protein 2	189	NA	mitochondrial intermembrane space [GO:0005758]	phosphatidic acid transporter activity [GO:1990050]	GO:0005758; GO:1990050	NA	28306
5	150530748	150531526	MACS_peak_16792	ANXA6	INTRON	NM_001155.4	779	395	7	30.82	0.000827942	10.18	100	ANXA6_HUMAN	Annexin A6 (67 kDa calelectrin) (Annexin VI) (Annexin-6) (Calphobindin-II) (CPB-II) (Chromobindin-20) (Lipocortin VI) (Protein III) (p68) (p70)	673	apoptotic signaling pathway [GO:0097190]; calcium ion transport [GO:0006816]; ion transmembrane transport [GO:0034220]; mitochondrial calcium ion homeostasis [GO:0051560]; protein homooligomerization [GO:0051260]; regulation of muscle contraction [GO:0006937]	extracellular exosome [GO:0070062]; focal adhesion [GO:0005925]; late endosome membrane [GO:0031902]; lysosomal membrane [GO:0005765]; melanosome [GO:0042470]; membrane [GO:0016020]; mitochondrion [GO:0005739]; perinuclear region of cytoplasm [GO:0048471]	calcium-dependent phospholipid binding [GO:0005544]; calcium-dependent protein binding [GO:0048306]; calcium ion binding [GO:0005509]; cholesterol binding [GO:0015485]; GTP binding [GO:0005525]; ligand-gated ion channel activity [GO:0015276]; lipid binding [GO:0008289]; protein homodimerization activity [GO:0042803]	GO:0005509; GO:0005525; GO:0005544; GO:0005739; GO:0005765; GO:0005925; GO:0006816; GO:0006937; GO:0008289; GO:0015276; GO:0015485; GO:0016020; GO:0031902; GO:0034220; GO:0042470; GO:0042803; GO:0048306; GO:0048471; GO:0051260; GO:0051560; GO:0070062; GO:0097190	NA	544
5	178691388	178691986	MACS_peak_17042	ADAMTS2	INTRON	NM_014244.4	599	349	6	30.82	0.000827942	8.15	100	ATS2_HUMAN	A disintegrin and metalloproteinase with thrombospondin motifs 2 (ADAM-TS 2) (ADAM-TS2) (ADAMTS-2) (EC 3.4.24.14) (Procollagen I N-proteinase) (PC I-NP) (Procollagen I/II amino propeptide-processing enzyme) (Procollagen N-endopeptidase) (pNPI)	1211	collagen catabolic process [GO:0030574]; collagen fibril organization [GO:0030199]; lung development [GO:0030324]; protein processing [GO:0016485]; skin development [GO:0043588]; spermatogenesis [GO:0007283]	extracellular region [GO:0005576]; extracellular space [GO:0005615]; proteinaceous extracellular matrix [GO:0005578]	metalloendopeptidase activity [GO:0004222]; metallopeptidase activity [GO:0008237]; zinc ion binding [GO:0008270]	GO:0004222; GO:0005576; GO:0005578; GO:0005615; GO:0007283; GO:0008237; GO:0008270; GO:0016485; GO:0030199; GO:0030324; GO:0030574; GO:0043588	NA	218
6	102474358	102474956	MACS_peak_17913	GRIK2	INTRON	NM_021956.4	599	246	6	30.82	0.000827942	8.15	100	Q9BZ15_HUMAN	BA487F5.1 (Glutamate receptor, ionotropic, kainate 2) (Fragment)	213	NA	integral component of membrane [GO:0016021]	ionotropic glutamate receptor activity [GO:0004970]	GO:0004970; GO:0016021	NA	NA
6	142928711	142929309	MACS_peak_18295	LOC153910	INTRON	NR_027311.1	599	186	6	30.82	0.000827942	6.11	100	NA	NA	NA	NA	NA	NA	NA	NA	NA
6	143794902	143795500	MACS_peak_18308	PEX3	INTRON	NM_003630.2	599	171	6	30.82	0.000827942	8.15	100	Q7Z6V3_HUMAN	Peroxisomal biogenesis factor 3 (Fragment)	182	peroxisome organization [GO:0007031]	integral component of peroxisomal membrane [GO:0005779]	NA	GO:0005779; GO:0007031	NA	8858
6	152042517	152043295	MACS_peak_18390	ESR1	INTRON	NM_001122742.1	779	397	8	30.82	0.000827942	8.15	100	Q9UE35_HUMAN	Estrogen receptor (Estrogen receptor protein) (Fragment)	115	regulation of transcription, DNA-templated [GO:0006355]	nucleus [GO:0005634]	DNA binding [GO:0003677]; estrogen receptor activity [GO:0030284]; steroid binding [GO:0005496]	GO:0003677; GO:0005496; GO:0005634; GO:0006355; GO:0030284	NA	3467
7	42052477	42053075	MACS_peak_18848	GLI3	INTRON	NM_000168.5	599	451	6	30.82	0.000827942	6.11	100	GLI3_HUMAN	Transcriptional activator GLI3 (GLI3 form of 190 kDa) (GLI3-190) (GLI3 full-length protein) (GLI3FL) [Cleaved into: Transcriptional repressor GLI3R (GLI3 C-terminally truncated form) (GLI3 form of 83 kDa) (GLI3-83)]	1580	anterior/posterior pattern specification [GO:0009952]; anterior semicircular canal development [GO:0060873]; artery development [GO:0060840]; axon guidance [GO:0007411]; branching involved in ureteric bud morphogenesis [GO:0001658]; camera-type eye morphogenesis [GO:0048593]; cell differentiation involved in kidney development [GO:0061005]; developmental growth [GO:0048589]; embryonic digestive t…	axoneme [GO:0005930]; ciliary base [GO:0097546]; ciliary tip [GO:0097542]; cilium [GO:0005929]; cytoplasm [GO:0005737]; cytosol [GO:0005829]; nuclear speck [GO:0016607]; nucleoplasm [GO:0005654]; nucleus [GO:0005634]; transcriptional repressor complex [GO:0017053]	beta-catenin binding [GO:0008013]; chromatin binding [GO:0003682]; DNA binding transcription factor activity [GO:0003700]; histone acetyltransferase binding [GO:0035035]; histone deacetylase binding [GO:0042826]; metal ion binding [GO:0046872]; RNA polymerase II proximal promoter sequence-specific DNA binding [GO:0000978]; RNA polymerase II regulatory region sequence-specific DNA binding [GO:0000…	GO:0000122; GO:0000977; GO:0000978; GO:0001077; GO:0001656; GO:0001658; GO:0001701; GO:0002052; GO:0003682; GO:0003700; GO:0005634; GO:0005654; GO:0005737; GO:0005829; GO:0005929; GO:0005930; GO:0007224; GO:0007411; GO:0007442; GO:0007507; GO:0008013; GO:0008285; GO:0009952; GO:0009954; GO:0016485; GO:0016607; GO:0017053; GO:0021631; GO:0021766; GO:0021775; GO:0021776; GO:0021798; GO:0021819; GO:…	NA	4319
7	104997492	104998090	MACS_peak_19280	SRPK2	INTRON	NM_182692.2	599	424	6	30.82	0.000827942	8.15	100	Q75MW9_HUMAN	Uncharacterized protein SRPK2 (Fragment)	12	NA	NA	NA	NA	NA	NA
7	111948761	111949359	MACS_peak_19324	ZNF277	INTRON	NM_021994.2	599	230	6	30.82	0.000827942	6.11	100	ZN277_HUMAN	Zinc finger protein 277 (Nuclear receptor-interacting factor 4)	450	cellular response to hydrogen peroxide [GO:0070301]; regulation of cellular senescence [GO:2000772]; regulation of transcription, DNA-templated [GO:0006355]; transcription, DNA-templated [GO:0006351]	nucleus [GO:0005634]	metal ion binding [GO:0046872]; RNA polymerase II core promoter sequence-specific DNA binding [GO:0000979]; RNA polymerase II proximal promoter sequence-specific DNA binding [GO:0000978]	GO:0000978; GO:0000979; GO:0005634; GO:0006351; GO:0006355; GO:0046872; GO:0070301; GO:2000772	NA	13070
7	138247929	138248527	MACS_peak_19544	TRIM24	INTRON	NM_015905.2	599	442	6	30.82	0.000827942	8.15	100	TIF1A_HUMAN	Transcription intermediary factor 1-alpha (TIF1-alpha) (EC 2.3.2.27) (E3 ubiquitin-protein ligase TRIM24) (RING finger protein 82) (RING-type E3 ubiquitin transferase TIF1-alpha) (Tripartite motif-containing protein 24)	1050	calcium ion homeostasis [GO:0055074]; cellular response to estrogen stimulus [GO:0071391]; negative regulation of cell proliferation [GO:0008285]; negative regulation of transcription, DNA-templated [GO:0045892]; positive regulation of transcription, DNA-templated [GO:0045893]; protein autophosphorylation [GO:0046777]; protein catabolic process [GO:0030163]; protein ubiquitination [GO:0016567]; r…	cytosol [GO:0005829]; nuclear euchromatin [GO:0005719]; nucleoplasm [GO:0005654]; nucleus [GO:0005634]; perichromatin fibrils [GO:0005726]	chromatin binding [GO:0003682]; estrogen response element binding [GO:0034056]; ligand-dependent nuclear receptor binding [GO:0016922]; lysine-acetylated histone binding [GO:0070577]; p53 binding [GO:0002039]; protein tyrosine kinase activity [GO:0004713]; receptor binding [GO:0005102]; transcription coactivator activity [GO:0003713]; ubiquitin protein ligase activity [GO:0061630]; ubiquitin-prot…	GO:0002039; GO:0003682; GO:0003713; GO:0004713; GO:0004842; GO:0005102; GO:0005634; GO:0005654; GO:0005719; GO:0005726; GO:0005829; GO:0006366; GO:0008270; GO:0008285; GO:0016567; GO:0016922; GO:0030163; GO:0031647; GO:0034056; GO:0042981; GO:0045892; GO:0045893; GO:0046777; GO:0055074; GO:0061630; GO:0070562; GO:0070577; GO:0071391; GO:1901796	PATHWAY: Protein modification; protein ubiquitination.	11812
8	19514874	19515472	MACS_peak_19860	CSGALNACT1	INTRON	NM_018371.4	599	428	6	30.82	0.000827942	8.15	100	CGAT1_HUMAN	Chondroitin sulfate N-acetylgalactosaminyltransferase 1 (CsGalNAcT-1) (EC 2.4.1.174) (Chondroitin beta-1,4-N-acetylgalactosaminyltransferase 1) (Beta4GalNAcT-1)	532	anatomical structure morphogenesis [GO:0009653]; cartilage development [GO:0051216]; cell proliferation [GO:0008283]; cell recognition [GO:0008037]; chondroitin sulfate biosynthetic process [GO:0030206]; chondroitin sulfate proteoglycan biosynthetic process [GO:0050650]; chondroitin sulfate proteoglycan biosynthetic process, polysaccharide chain biosynthetic process [GO:0050653]; dermatan sulfate…	Golgi cisterna membrane [GO:0032580]; Golgi membrane [GO:0000139]; integral component of Golgi membrane [GO:0030173]; intracellular [GO:0005622]	acetylgalactosaminyltransferase activity [GO:0008376]; glucuronosyl-N-acetylgalactosaminyl-proteoglycan 4-beta-N-acetylgalactosaminyltransferase activity [GO:0047238]; glucuronosyltransferase activity [GO:0015020]; glucuronylgalactosylproteoglycan 4-beta-N-acetylgalactosaminyltransferase activity [GO:0047237]; metal ion binding [GO:0046872]; peptidoglycan glycosyltransferase activity [GO:0008955]	GO:0000139; GO:0001958; GO:0005622; GO:0007399; GO:0008037; GO:0008283; GO:0008376; GO:0008955; GO:0009653; GO:0015014; GO:0015020; GO:0019276; GO:0030166; GO:0030173; GO:0030198; GO:0030206; GO:0030210; GO:0032580; GO:0046398; GO:0046872; GO:0047237; GO:0047238; GO:0050650; GO:0050651; GO:0050653; GO:0051216	NA	24290
8	25304411	25305009	MACS_peak_19909	KCTD9	INTRON	NM_017634.3	599	276	6	30.82	0.000827942	8.15	100	KCTD9_HUMAN	BTB/POZ domain-containing protein KCTD9	389	intracellular signal transduction [GO:0035556]; protein homooligomerization [GO:0051260]; protein ubiquitination [GO:0016567]	intracellular [GO:0005622]	cullin family protein binding [GO:0097602]; identical protein binding [GO:0042802]; protein self-association [GO:0043621]	GO:0005622; GO:0016567; GO:0035556; GO:0042802; GO:0043621; GO:0051260; GO:0097602	PATHWAY: Protein modification; protein ubiquitination. {ECO:0000305}.	22401
8	99873917	99874515	MACS_peak_20546	STK3	INTRON	NM_001256312.1	599	196	6	30.82	0.000827942	10.18	100	Q8NBU1_HUMAN	Serine/threonine-protein kinase 3 (cDNA FLJ90748 fis, clone PLACE1011824, highly similar to Human Ste20-like kinase (MST2) mRNA)	168	NA	NA	ATP binding [GO:0005524]; protein kinase activity [GO:0004672]	GO:0004672; GO:0005524	NA	11406
8	125691261	125691859	MACS_peak_20777	MTSS1	INTRON	NM_001282971.1	599	429	6	30.82	0.000827942	6.11	100	MTSS1_HUMAN	Metastasis suppressor protein 1 (Metastasis suppressor YGL-1) (Missing in metastasis protein)	755	actin cytoskeleton organization [GO:0030036]; cell adhesion [GO:0007155]; cellular response to fluid shear stress [GO:0071498]; epithelial cell proliferation involved in renal tubule morphogenesis [GO:2001013]; glomerulus morphogenesis [GO:0072102]; microspike assembly [GO:0030035]; movement of cell or subcellular component [GO:0006928]; negative regulation of epithelial cell proliferation [GO:00…	actin cytoskeleton [GO:0015629]; cytoplasm [GO:0005737]; endocytic vesicle [GO:0030139]; ruffle [GO:0001726]	actin monomer binding [GO:0003785]; identical protein binding [GO:0042802]; receptor binding [GO:0005102]	GO:0001726; GO:0003785; GO:0005102; GO:0005737; GO:0006928; GO:0007009; GO:0007155; GO:0007169; GO:0015629; GO:0030035; GO:0030036; GO:0030139; GO:0042802; GO:0050680; GO:0061333; GO:0071498; GO:0072102; GO:0072160; GO:2001013	NA	20443
8	141278498	141279096	MACS_peak_20906	TRAPPC9	INTRON	NM_001160372.2	599	138	6	30.82	0.000827942	6.11	100	TPPC9_HUMAN	Trafficking protein particle complex subunit 9 (NIK- and IKBKB-binding protein) (Tularik gene 1 protein)	1148	cerebral cortex development [GO:0021987]; COPII vesicle coating [GO:0048208]; neuron differentiation [GO:0030182]; positive regulation of NF-kappaB transcription factor activity [GO:0051092]	cytosol [GO:0005829]; endoplasmic reticulum [GO:0005783]; Golgi membrane [GO:0000139]; trans-Golgi network [GO:0005802]; TRAPP complex [GO:0030008]	Rab guanyl-nucleotide exchange factor activity [GO:0017112]	GO:0000139; GO:0005783; GO:0005802; GO:0005829; GO:0017112; GO:0021987; GO:0030008; GO:0030182; GO:0048208; GO:0051092	NA	30832
9	91699778	91700376	MACS_peak_21458	SHC3	INTRON	NM_016848.5	599	475	6	30.82	0.000827942	8.15	100	SHC3_HUMAN	SHC-transforming protein 3 (Neuronal Shc) (N-Shc) (Protein Rai) (SHC-transforming protein C) (Src homology 2 domain-containing-transforming protein C3) (SH2 domain protein C3)	594	axon guidance [GO:0007411]; central nervous system development [GO:0007417]; epidermal growth factor receptor signaling pathway [GO:0007173]; learning or memory [GO:0007611]; MAPK cascade [GO:0000165]; Ras protein signal transduction [GO:0007265]; synaptic transmission, glutamatergic [GO:0035249]; transmembrane receptor protein tyrosine kinase signaling pathway [GO:0007169]	cytosol [GO:0005829]; plasma membrane [GO:0005886]	phosphotyrosine residue binding [GO:0001784]; Ras guanyl-nucleotide exchange factor activity [GO:0005088]; receptor tyrosine kinase binding [GO:0030971]; signal transducer activity [GO:0004871]	GO:0000165; GO:0001784; GO:0004871; GO:0005088; GO:0005829; GO:0005886; GO:0007169; GO:0007173; GO:0007265; GO:0007411; GO:0007417; GO:0007611; GO:0030971; GO:0035249	NA	18181
9	102591423	102592021	MACS_peak_21537	NR4A3	INTRON	NM_173200.2	599	426	6	30.82	0.000827942	6.11	100	A0A1D8GZE0_HUMAN	NR4A3/PIK3R1 fusion protein (Fragment)	135	signal transduction [GO:0007165]	phosphatidylinositol 3-kinase complex [GO:0005942]	phosphatidylinositol 3-kinase regulator activity [GO:0035014]	GO:0005942; GO:0007165; GO:0035014	NA	NA
9	115227043	115227641	MACS_peak_21640	HSDL2	INTRON	NM_001195822.1	599	438	6	30.82	0.000827942	8.15	100	HSDL2_HUMAN	Hydroxysteroid dehydrogenase-like protein 2 (EC 1.-.-.-) (Short chain dehydrogenase/reductase family 13C member 1)	418	NA	membrane [GO:0016020]; mitochondrion [GO:0005739]; peroxisome [GO:0005777]	oxidoreductase activity [GO:0016491]	GO:0005739; GO:0005777; GO:0016020; GO:0016491	NA	18572
1	156247488	156248086	MACS_peak_1035	SMG5	SPLICE_SITE_ACCEPTOR	NM_015327.2	599	275	6	30.82	0.000827942	8.15	100	SMG5_HUMAN	Protein SMG5 (EST1-like protein B) (LPTS-RP1) (LPTS-interacting protein) (SMG-5 homolog) (hSMG-5)	1016	mRNA export from nucleus [GO:0006406]; nuclear-transcribed mRNA catabolic process, nonsense-mediated decay [GO:0000184]; regulation of dephosphorylation [GO:0035303]; regulation of RNA stability [GO:0043487]; regulation of telomere maintenance [GO:0032204]; regulation of telomere maintenance via telomerase [GO:0032210]	cytoplasm [GO:0005737]; cytosol [GO:0005829]; nucleus [GO:0005634]; telomerase holoenzyme complex [GO:0005697]	DNA polymerase binding [GO:0070182]; histone deacetylase binding [GO:0042826]; protein phosphatase 2A binding [GO:0051721]; ribonuclease activity [GO:0004540]; ribonucleoprotein complex binding [GO:0043021]; telomerase RNA binding [GO:0070034]; telomeric DNA binding [GO:0042162]; ubiquitin protein ligase binding [GO:0031625]	GO:0000184; GO:0004540; GO:0005634; GO:0005697; GO:0005737; GO:0005829; GO:0006406; GO:0031625; GO:0032204; GO:0032210; GO:0035303; GO:0042162; GO:0042826; GO:0043021; GO:0043487; GO:0051721; GO:0070034; GO:0070182	NA	24644
11	108162867	108163465	MACS_peak_3628	ATM	SPLICE_SITE_ACCEPTOR	NM_000051.3	599	434	6	30.82	0.000827942	10.18	100	Q96QM9_HUMAN	ATM protein (Ataxia telangiectasia mutated (Includes complementation groups A, C and D))	138	DNA damage checkpoint [GO:0000077]; DNA repair [GO:0006281]; histone phosphorylation [GO:0016572]; replicative senescence [GO:0090399]; response to ionizing radiation [GO:0010212]; telomere maintenance [GO:0000723]	NA	protein serine/threonine kinase activity [GO:0004674]	GO:0000077; GO:0000723; GO:0004674; GO:0006281; GO:0010212; GO:0016572; GO:0090399	NA	NA
14	91059492	91060090	MACS_peak_6309	TTC7B	SPLICE_SITE_ACCEPTOR	NM_001010854.1	599	439	6	30.82	0.000827942	6.11	100	TTC7B_HUMAN	Tetratricopeptide repeat protein 7B (TPR repeat protein 7B) (Tetratricopeptide repeat protein 7-like-1) (TPR repeat protein 7-like-1)	843	phosphatidylinositol phosphorylation [GO:0046854]; protein localization to plasma membrane [GO:0072659]	cytosol [GO:0005829]; plasma membrane [GO:0005886]	NA	GO:0005829; GO:0005886; GO:0046854; GO:0072659	NA	19858
17	7826332	7826930	MACS_peak_7542	KCNAB3	SPLICE_SITE_ACCEPTOR	NM_004732.3	599	425	6	30.82	0.000827942	8.15	100	KCAB3_HUMAN	Voltage-gated potassium channel subunit beta-3 (K(+) channel subunit beta-3) (Kv-beta-3)	404	potassium ion transport [GO:0006813]; regulation of ion transmembrane transport [GO:0034765]	cytoplasm [GO:0005737]; integral component of membrane [GO:0016021]; plasma membrane [GO:0005886]	potassium channel regulator activity [GO:0015459]; voltage-gated potassium channel activity [GO:0005249]	GO:0005249; GO:0005737; GO:0005886; GO:0006813; GO:0015459; GO:0016021; GO:0034765	NA	6230
4	184160802	184161400	MACS_peak_15343	WWC2	SPLICE_SITE_ACCEPTOR	NM_024949.5	599	195	6	30.82	0.000827942	8.15	100	WWC2_HUMAN	Protein WWC2 (BH-3-only member B) (WW domain-containing protein 2)	1192	negative regulation of hippo signaling [GO:0035331]; negative regulation of organ growth [GO:0046621]; negative regulation of transcription from RNA polymerase II promoter [GO:0000122]	cytosol [GO:0005829]	kinase binding [GO:0019900]; protein complex scaffold activity [GO:0032947]	GO:0000122; GO:0005829; GO:0019900; GO:0032947; GO:0035331; GO:0046621	NA	24148
11	17427877	17428475	MACS_peak_3001	ABCC8	SPLICE_SITE_DONOR	NM_001287174.1	599	414	6	30.82	0.000827942	8.15	100	ABCC8_HUMAN	ATP-binding cassette sub-family C member 8 (Sulfonylurea receptor 1)	1581	cellular glucose homeostasis [GO:0001678]; cellular response to organic substance [GO:0071310]; female pregnancy [GO:0007565]; memory [GO:0007613]; negative regulation of angiogenesis [GO:0016525]; negative regulation of glial cell proliferation [GO:0060253]; negative regulation of insulin secretion [GO:0046676]; negative regulation of low-density lipoprotein particle clearance [GO:0010989]; nega…	inward rectifying potassium channel [GO:0008282]; mitochondrion [GO:0005739]; plasma membrane [GO:0005886]; sarcolemma [GO:0042383]; synaptic vesicle membrane [GO:0030672]	ATP-activated inward rectifier potassium channel activity [GO:0015272]; ATPase activity, coupled to transmembrane movement of substances [GO:0042626]; ATPase-coupled anion transmembrane transporter activity [GO:0043225]; ATP binding [GO:0005524]; ion channel binding [GO:0044325]; potassium channel activity [GO:0005267]; sulfonylurea receptor activity [GO:0008281]; syntaxin binding [GO:0019905]	GO:0001678; GO:0005267; GO:0005524; GO:0005739; GO:0005886; GO:0006813; GO:0007565; GO:0007613; GO:0008281; GO:0008282; GO:0008542; GO:0009268; GO:0010043; GO:0010989; GO:0015272; GO:0016525; GO:0019905; GO:0030672; GO:0032496; GO:0032760; GO:0032868; GO:0042383; GO:0042493; GO:0042626; GO:0043225; GO:0044325; GO:0046676; GO:0050796; GO:0055085; GO:0060253; GO:0061045; GO:0061855; GO:0071310; GO:…	NA	59
12	51373737	51374335	MACS_peak_4237	SLC11A2	SPLICE_SITE_REGION	NR_033422.1	599	152	6	30.82	0.000827942	6.11	100	NRAM2_HUMAN	Natural resistance-associated macrophage protein 2 (NRAMP 2) (Divalent cation transporter 1) (Divalent metal transporter 1) (DMT-1) (Solute carrier family 11 member 2)	568	activation of cysteine-type endopeptidase activity involved in apoptotic process [GO:0006919]; cadmium ion transmembrane transport [GO:0070574]; cellular iron ion homeostasis [GO:0006879]; cellular response to oxidative stress [GO:0034599]; cobalt ion transport [GO:0006824]; copper ion transport [GO:0006825]; dendrite morphogenesis [GO:0048813]; detection of oxygen [GO:0003032]; erythrocyte devel…	apical part of cell [GO:0045177]; apical plasma membrane [GO:0016324]; basal part of cell [GO:0045178]; brush border membrane [GO:0031526]; cell surface [GO:0009986]; cytoplasm [GO:0005737]; cytoplasmic vesicle [GO:0031410]; early endosome [GO:0005769]; extracellular vesicle [GO:1903561]; integral component of plasma membrane [GO:0005887]; late endosome [GO:0005770]; late endosome membrane [GO:00…	cadmium ion binding [GO:0046870]; cadmium ion transmembrane transporter activity [GO:0015086]; cobalt ion transmembrane transporter activity [GO:0015087]; copper ion transmembrane transporter activity [GO:0005375]; ferrous iron transmembrane transporter activity [GO:0015093]; inorganic cation transmembrane transporter activity [GO:0022890]; iron ion transmembrane transporter activity [GO:0005381]…	GO:0001666; GO:0003032; GO:0005375; GO:0005381; GO:0005384; GO:0005385; GO:0005634; GO:0005737; GO:0005739; GO:0005741; GO:0005764; GO:0005765; GO:0005769; GO:0005770; GO:0005773; GO:0005802; GO:0005886; GO:0005887; GO:0006783; GO:0006824; GO:0006825; GO:0006828; GO:0006879; GO:0006919; GO:0007611; GO:0009986; GO:0010039; GO:0015086; GO:0015087; GO:0015093; GO:0015094; GO:0015099; GO:0015100; GO:…	NA	10908
2	218713559	218714157	MACS_peak_10763	TNS1	SPLICE_SITE_REGION	NM_022648.4	599	419	6	30.82	0.000827942	6.11	100	TENS1_HUMAN	Tensin-1	1735	cell-substrate junction assembly [GO:0007044]; fibroblast migration [GO:0010761]	cell surface [GO:0009986]; cytoplasm [GO:0005737]; cytoskeleton [GO:0005856]; focal adhesion [GO:0005925]	actin binding [GO:0003779]; RNA binding [GO:0003723]	GO:0003723; GO:0003779; GO:0005737; GO:0005856; GO:0005925; GO:0007044; GO:0009986; GO:0010761	NA	11973
3	58090640	58091238	MACS_peak_12492	FLNB	SPLICE_SITE_REGION	NM_001457.3	599	342	6	30.82	0.000827942	8.15	100	FLNB_HUMAN	Filamin-B (FLN-B) (ABP-278) (ABP-280 homolog) (Actin-binding-like protein) (Beta-filamin) (Filamin homolog 1) (Fh1) (Filamin-3) (Thyroid autoantigen) (Truncated actin-binding protein) (Truncated ABP)	2602	actin cytoskeleton organization [GO:0030036]; cellular response to interferon-gamma [GO:0071346]; cytoskeletal anchoring at plasma membrane [GO:0007016]; epithelial cell morphogenesis [GO:0003382]; keratinocyte development [GO:0003334]; signal transduction [GO:0007165]; skeletal muscle tissue development [GO:0007519]	actin cytoskeleton [GO:0015629]; brush border [GO:0005903]; cell cortex [GO:0005938]; cytoplasm [GO:0005737]; cytosol [GO:0005829]; extracellular exosome [GO:0070062]; extracellular matrix [GO:0031012]; focal adhesion [GO:0005925]; integral component of membrane [GO:0016021]; phagocytic vesicle [GO:0045335]; plasma membrane [GO:0005886]; stress fiber [GO:0001725]; Z disc [GO:0030018]	actin binding [GO:0003779]; cadherin binding [GO:0045296]; identical protein binding [GO:0042802]; RNA binding [GO:0003723]	GO:0001725; GO:0003334; GO:0003382; GO:0003723; GO:0003779; GO:0005737; GO:0005829; GO:0005886; GO:0005903; GO:0005925; GO:0005938; GO:0007016; GO:0007165; GO:0007519; GO:0015629; GO:0016021; GO:0030018; GO:0030036; GO:0031012; GO:0042802; GO:0045296; GO:0045335; GO:0070062; GO:0071346	NA	3755
4	79799498	79800096	MACS_peak_14420	BMP2K	SPLICE_SITE_REGION	NM_198892.1	599	405	6	30.82	0.000827942	6.11	100	BMP2K_HUMAN	BMP-2-inducible protein kinase (BIKe) (EC 2.7.11.1)	1161	positive regulation of Notch signaling pathway [GO:0045747]; protein phosphorylation [GO:0006468]; regulation of bone mineralization [GO:0030500]; regulation of clathrin-dependent endocytosis [GO:2000369]	cytoplasm [GO:0005737]; nuclear speck [GO:0016607]	AP-2 adaptor complex binding [GO:0035612]; ATP binding [GO:0005524]; phosphatase regulator activity [GO:0019208]; protein serine/threonine kinase activity [GO:0004674]	GO:0004674; GO:0005524; GO:0005737; GO:0006468; GO:0016607; GO:0019208; GO:0030500; GO:0035612; GO:0045747; GO:2000369	NA	18041
5	80550152	80550750	MACS_peak_16166	CKMT2	SPLICE_SITE_REGION	NM_001825.2	599	175	6	30.82	0.000827942	8.15	100	KCRS_HUMAN	Creatine kinase S-type, mitochondrial (EC 2.7.3.2) (Basic-type mitochondrial creatine kinase) (Mib-CK) (Sarcomeric mitochondrial creatine kinase) (S-MtCK)	419	creatine metabolic process [GO:0006600]; muscle contraction [GO:0006936]	mitochondrial inner membrane [GO:0005743]; mitochondrion [GO:0005739]	ATP binding [GO:0005524]; creatine kinase activity [GO:0004111]	GO:0004111; GO:0005524; GO:0005739; GO:0005743; GO:0006600; GO:0006936	NA	1996
5	168112832	168113430	MACS_peak_16952	SLIT3	SPLICE_SITE_REGION	NM_003062.3	599	436	6	30.82	0.000827942	8.15	100	SLIT3_HUMAN	Slit homolog 3 protein (Slit-3) (Multiple epidermal growth factor-like domains protein 5) (Multiple EGF-like domains protein 5)	1523	animal organ morphogenesis [GO:0009887]; apoptotic process involved in luteolysis [GO:0061364]; axon extension involved in axon guidance [GO:0048846]; axon guidance [GO:0007411]; cellular response to hormone stimulus [GO:0032870]; negative chemotaxis [GO:0050919]; negative regulation of cell growth [GO:0030308]; negative regulation of cell proliferation [GO:0008285]; negative regulation of chemok…	extracellular space [GO:0005615]; mitochondrion [GO:0005739]	calcium ion binding [GO:0005509]; Roundabout binding [GO:0048495]	GO:0005509; GO:0005615; GO:0005739; GO:0007411; GO:0008285; GO:0009887; GO:0010629; GO:0030308; GO:0032870; GO:0035385; GO:0048495; GO:0048846; GO:0050919; GO:0051414; GO:0061364; GO:0070100	NA	11087
8	48855893	48856491	MACS_peak_20092	PRKDC	SPLICE_SITE_REGION	NM_006904.6	599	401	6	30.82	0.000827942	10.18	100	PRKDC_HUMAN	DNA-dependent protein kinase catalytic subunit (DNA-PK catalytic subunit) (DNA-PKcs) (EC 2.7.11.1) (DNPK1) (p460)	4128	activation of innate immune response [GO:0002218]; B cell lineage commitment [GO:0002326]; brain development [GO:0007420]; cell proliferation [GO:0008283]; cellular protein modification process [GO:0006464]; cellular response to insulin stimulus [GO:0032869]; double-strand break repair [GO:0006302]; double-strand break repair via alternative nonhomologous end joining [GO:0097681]; double-strand b…	cytosol [GO:0005829]; DNA-dependent protein kinase-DNA ligase 4 complex [GO:0005958]; extracellular matrix [GO:0031012]; membrane [GO:0016020]; nonhomologous end joining complex [GO:0070419]; nuclear chromosome, telomeric region [GO:0000784]; nucleolus [GO:0005730]; nucleoplasm [GO:0005654]; nucleus [GO:0005634]; protein complex [GO:0043234]; protein-DNA complex [GO:0032993]; transcription factor…	ATP binding [GO:0005524]; DNA-dependent protein kinase activity [GO:0004677]; double-stranded DNA binding [GO:0003690]; enzyme binding [GO:0019899]; protein domain specific binding [GO:0019904]; protein kinase activity [GO:0004672]; protein serine/threonine kinase activity [GO:0004674]; RNA binding [GO:0003723]; transcription factor binding [GO:0008134]	GO:0000784; GO:0001756; GO:0001933; GO:0002218; GO:0002326; GO:0002328; GO:0002360; GO:0002638; GO:0003690; GO:0003723; GO:0004672; GO:0004674; GO:0004677; GO:0005524; GO:0005634; GO:0005654; GO:0005667; GO:0005730; GO:0005829; GO:0005958; GO:0006302; GO:0006303; GO:0006464; GO:0006468; GO:0007420; GO:0007507; GO:0008134; GO:0008283; GO:0008630; GO:0010332; GO:0014823; GO:0016020; GO:0016233; GO:…	NA	9413
8	133046809	133047407	MACS_peak_20829	OC90	SPLICE_SITE_REGION	NM_001080399.2	599	186	6	30.82	0.000827942	6.11	100	OC90_HUMAN	Otoconin-90 (Oc90) (Phospholipase A2 homolog)	493	arachidonic acid secretion [GO:0050482]; lipid catabolic process [GO:0016042]; phospholipid metabolic process [GO:0006644]	extracellular region [GO:0005576]	calcium ion binding [GO:0005509]; phospholipase A2 activity [GO:0004623]	GO:0004623; GO:0005509; GO:0005576; GO:0006644; GO:0016042; GO:0050482	NA	8100
9	134463683	134464281	MACS_peak_21765	RAPGEF1	SPLICE_SITE_REGION	NM_198679.1	599	139	6	30.82	0.000827942	8.15	100	Q5JUE9_HUMAN	Rap guanine nucleotide exchange factor 1 (Fragment)	158	NA	NA	NA	NA	NA	4568
1	162037441	162038039	MACS_peak_1072	NOS1AP	UPSTREAM: 2140 bases	NM_014697.2	599	187	6	30.82	0.000827942	8.15	100	CAPON_HUMAN	Carboxyl-terminal PDZ ligand of neuronal nitric oxide synthase protein (C-terminal PDZ ligand of neuronal nitric oxide synthase protein) (Nitric oxide synthase 1 adaptor protein)	506	positive regulation of delayed rectifier potassium channel activity [GO:1902261]; positive regulation of gene expression [GO:0010628]; positive regulation of nitric oxide biosynthetic process [GO:0045429]; positive regulation of nitric oxide mediated signal transduction [GO:0010750]; positive regulation of nitric-oxide synthase activity [GO:0051000]; positive regulation of peptidyl-cysteine S-nit…	caveola [GO:0005901]; cytosol [GO:0005829]; mitochondrion [GO:0005739]; nucleus [GO:0005634]; perinuclear region of cytoplasm [GO:0048471]; sarcoplasmic reticulum membrane [GO:0033017]; T-tubule [GO:0030315]; Z disc [GO:0030018]	nitric-oxide synthase binding [GO:0050998]	GO:0003062; GO:0005634; GO:0005739; GO:0005829; GO:0005901; GO:0010628; GO:0010750; GO:0030018; GO:0030315; GO:0033017; GO:0042981; GO:0045428; GO:0045429; GO:0048471; GO:0050998; GO:0050999; GO:0051000; GO:0060307; GO:0098901; GO:1901381; GO:1901841; GO:1902261; GO:1902514; GO:1903762; GO:2000170	NA	16859
6	133558903	133559501	MACS_peak_18202	EYA4	UPSTREAM: 3592 bases	NM_172105.3	599	187	6	30.82	0.000827942	8.15	100	Q96CJ7_HUMAN	Eyes absent homolog (EC 3.1.3.48) (Fragment)	410	multicellular organism development [GO:0007275]; regulation of transcription, DNA-templated [GO:0006355]; sensory perception of sound [GO:0007605]	NA	metal ion binding [GO:0046872]; protein tyrosine phosphatase activity [GO:0004725]	GO:0004725; GO:0006355; GO:0007275; GO:0007605; GO:0046872	NA	NA
6	126065925	126066523	MACS_peak_18133	HEY2	UPSTREAM: 4807 bases	NM_012259.2	599	485	6	30.82	0.000827942	8.15	100	HEY2_HUMAN	Hairy/enhancer-of-split related with YRPW motif protein 2 (Cardiovascular helix-loop-helix factor 1) (hCHF1) (Class B basic helix-loop-helix protein 32) (bHLHb32) (HES-related repressor protein 2) (Hairy and enhancer of split-related protein 2) (HESR-2) (Hairy-related transcription factor 2) (HRT-2) (hHRT2) (Protein gridlock homolog)	337	anterior/posterior axis specification [GO:0009948]; arterial endothelial cell differentiation [GO:0060842]; ascending aorta morphogenesis [GO:0035910]; atrial septum morphogenesis [GO:0060413]; cardiac epithelial to mesenchymal transition [GO:0060317]; cardiac left ventricle morphogenesis [GO:0003214]; cardiac muscle hypertrophy in response to stress [GO:0014898]; cardiac right ventricle morphoge…	cytoplasm [GO:0005737]; nucleoplasm [GO:0005654]; nucleus [GO:0005634]; transcriptional repressor complex [GO:0017053]	DNA binding transcription factor activity [GO:0003700]; histone deacetylase binding [GO:0042826]; microsatellite binding [GO:0035939]; protein heterodimerization activity [GO:0046982]; protein homodimerization activity [GO:0042803]; RNA polymerase II activating transcription factor binding [GO:0001102]; sequence-specific DNA binding [GO:0043565]; transcription factor activity, protein binding [GO…	GO:0000122; GO:0000983; GO:0000988; GO:0001102; GO:0001570; GO:0003150; GO:0003151; GO:0003184; GO:0003186; GO:0003195; GO:0003199; GO:0003208; GO:0003214; GO:0003215; GO:0003222; GO:0003700; GO:0005634; GO:0005654; GO:0005737; GO:0006351; GO:0007219; GO:0008134; GO:0009948; GO:0010460; GO:0010621; GO:0010629; GO:0010667; GO:0014031; GO:0014898; GO:0017053; GO:0035910; GO:0035912; GO:0035939; GO:…	NA	4881
12	53558760	53559358	MACS_peak_4258	CSAD	UPSTREAM: 483 bases	NM_001244706.1	599	127	6	30.82	0.000827942	10.18	100	Q9Y602_HUMAN	Cysteine sulfinic acid decarboxylase (Cysteine sulfinic acid decarboxylase, isoform CRA_c) (Cysteine sulfinic acid decarboxylase-related protein 1)	267	carboxylic acid metabolic process [GO:0019752]	NA	carboxy-lyase activity [GO:0016831]; pyridoxal phosphate binding [GO:0030170]	GO:0016831; GO:0019752; GO:0030170	NA	18966
1	117531739	117532337	MACS_peak_852	PTGFRN	UTR_3_PRIME: 2150 bases from CDS	NM_020440.2	599	443	6	30.82	0.000827942	6.11	100	FPRP_HUMAN	Prostaglandin F2 receptor negative regulator (CD9 partner 1) (CD9P-1) (Glu-Trp-Ile EWI motif-containing protein F) (EWI-F) (Prostaglandin F2-alpha receptor regulatory protein) (Prostaglandin F2-alpha receptor-associated protein) (CD antigen CD315)	879	lipid particle organization [GO:0034389]	cell surface [GO:0009986]; endoplasmic reticulum membrane [GO:0005789]; Golgi apparatus [GO:0005794]; integral component of membrane [GO:0016021]; plasma membrane [GO:0005886]	NA	GO:0005789; GO:0005794; GO:0005886; GO:0009986; GO:0016021; GO:0034389	NA	9601
1	112039880	112040657	MACS_peak_814	ADORA3	DOWNSTREAM: 2171 bases	NM_000677.3	778	379	8	30.86	0.000820352	10.18	100	AA3R_HUMAN	Adenosine receptor A3	318	activation of adenylate cyclase activity [GO:0007190]; G-protein coupled receptor signaling pathway [GO:0007186]; inflammatory response [GO:0006954]; negative regulation of cell migration [GO:0030336]; negative regulation of cell proliferation [GO:0008285]; negative regulation of NF-kappaB transcription factor activity [GO:0032088]; regulation of heart contraction [GO:0008016]; response to woundi…	integral component of plasma membrane [GO:0005887]; plasma membrane [GO:0005886]	G-protein coupled adenosine receptor activity [GO:0001609]	GO:0001609; GO:0005886; GO:0005887; GO:0006954; GO:0007165; GO:0007186; GO:0007190; GO:0008016; GO:0008285; GO:0009611; GO:0030336; GO:0032088	NA	268
1	76946963	76947740	MACS_peak_502	ST6GALNAC3	INTRON	NM_001160011.1	778	399	7	30.86	0.000820352	10.18	100	SIA7C_HUMAN	Alpha-N-acetylgalactosaminide alpha-2,6-sialyltransferase 3 (EC 2.4.99.-) (GalNAc alpha-2,6-sialyltransferase III) (ST6GalNAc III) (ST6GalNAcIII) (STY) (Sialyltransferase 7C) (SIAT7-C)	305	glycoprotein metabolic process [GO:0009100]; glycosphingolipid metabolic process [GO:0006687]; glycosylceramide metabolic process [GO:0006677]; oligosaccharide metabolic process [GO:0009311]; protein N-linked glycosylation via asparagine [GO:0018279]	Golgi membrane [GO:0000139]; integral component of membrane [GO:0016021]; nucleoplasm [GO:0005654]	alpha-N-acetylgalactosaminide alpha-2,6-sialyltransferase activity [GO:0001665]; sialyltransferase activity [GO:0008373]	GO:0000139; GO:0001665; GO:0005654; GO:0006677; GO:0006687; GO:0008373; GO:0009100; GO:0009311; GO:0016021; GO:0018279	PATHWAY: Protein modification; protein glycosylation.	19343
10	47132107	47132704	MACS_peak_2159	HNRNPA1P33	DOWNSTREAM: 1188 bases	NR_003277.1	598	174	6	30.87	0.000818465	6.11	100	NA	NA	NA	NA	NA	NA	NA	NA	NA
1	206233614	206234211	MACS_peak_1428	AVPR1B	DOWNSTREAM: 2132 bases	NM_000707.3	598	142	6	30.87	0.000818465	8.15	100	V1BR_HUMAN	Vasopressin V1b receptor (V1bR) (AVPR V1b) (AVPR V3) (Antidiuretic hormone receptor 1b) (Vasopressin V3 receptor)	424	activation of phospholipase C activity [GO:0007202]; cellular response to hormone stimulus [GO:0032870]; G-protein coupled receptor signaling pathway [GO:0007186]; positive regulation of cytosolic calcium ion concentration [GO:0007204]; positive regulation of vasoconstriction [GO:0045907]; regulation of systemic arterial blood pressure by vasopressin [GO:0001992]; response to peptide [GO:1901652]	endosome [GO:0005768]; integral component of plasma membrane [GO:0005887]; plasma membrane [GO:0005886]	peptide binding [GO:0042277]; protein kinase C binding [GO:0005080]; vasopressin receptor activity [GO:0005000]	GO:0001992; GO:0005000; GO:0005080; GO:0005768; GO:0005886; GO:0005887; GO:0007186; GO:0007202; GO:0007204; GO:0032870; GO:0042277; GO:0045907; GO:1901652	NA	896
9	99577123	99577720	MACS_peak_21519	ZNF782	DOWNSTREAM: 2150 bases	NM_001001662.1	598	292	6	30.87	0.000818465	8.15	100	ZN782_HUMAN	Zinc finger protein 782	699	regulation of transcription, DNA-templated [GO:0006355]; transcription, DNA-templated [GO:0006351]	nucleus [GO:0005634]	DNA binding [GO:0003677]; DNA binding transcription factor activity [GO:0003700]; metal ion binding [GO:0046872]	GO:0003677; GO:0003700; GO:0005634; GO:0006351; GO:0006355; GO:0046872	NA	33110
7	121939162	121939759	MACS_peak_19406	FEZF1	DOWNSTREAM: 2286 bases	NM_001160264.1	598	411	6	30.87	0.000818465	8.15	100	C9J0C5_HUMAN	Fez family zinc finger protein 1 (Fragment)	35	NA	NA	NA	NA	NA	22788
3	179309501	179310098	MACS_peak_13546	ACTL6A	DOWNSTREAM: 3308 bases	NM_178042.2	598	447	6	30.87	0.000818465	10.18	100	ACL6A_HUMAN	Actin-like protein 6A (53 kDa BRG1-associated factor A) (Actin-related protein Baf53a) (ArpNbeta) (BRG1-associated factor 53A) (BAF53A) (INO80 complex subunit K)	429	ATP-dependent chromatin remodeling [GO:0043044]; chromatin remodeling [GO:0006338]; DNA recombination [GO:0006310]; DNA repair [GO:0006281]; histone H2A acetylation [GO:0043968]; histone H4 acetylation [GO:0043967]; neural retina development [GO:0003407]; positive regulation of protein targeting to mitochondrion [GO:1903955]; protein deubiquitination [GO:0016579]; regulation of autophagy of mitoc…	Ino80 complex [GO:0031011]; npBAF complex [GO:0071564]; NuA4 histone acetyltransferase complex [GO:0035267]; nuclear chromatin [GO:0000790]; nucleoplasm [GO:0005654]; nucleus [GO:0005634]; plasma membrane [GO:0005886]; protein complex [GO:0043234]; SWI/SNF complex [GO:0016514]	chromatin binding [GO:0003682]; transcription coactivator activity [GO:0003713]	GO:0000790; GO:0003407; GO:0003682; GO:0003713; GO:0005634; GO:0005654; GO:0005886; GO:0006281; GO:0006310; GO:0006338; GO:0006351; GO:0006357; GO:0007165; GO:0016514; GO:0016579; GO:0021510; GO:0031011; GO:0035267; GO:0040008; GO:0043044; GO:0043234; GO:0043967; GO:0043968; GO:0071564; GO:1903146; GO:1903955	NA	24124
1	166995089	166995686	MACS_peak_1112	MAEL	DOWNSTREAM: 3640 bases	NM_032858.2	598	432	6	30.87	0.000818465	10.18	100	X6RGB1_HUMAN	Protein maelstrom homolog (Fragment)	316	regulation of gene silencing by miRNA [GO:0060964]	NA	NA	GO:0060964	NA	25929
21	34174870	34175467	MACS_peak_11731	C21orf49	DOWNSTREAM: 4854 bases	NR_024623.1	598	424	7	30.87	0.000818465	8.15	100	CMAS1_HUMAN	Putative uncharacterized protein C21orf62-AS1 (C21orf62 antisense RNA 1) (C21orf62 antisense gene protein 1)	79	NA	NA	NA	NA	NA	1290
13	77533425	77534022	MACS_peak_5340	IRG1	DOWNSTREAM: 649 bases	NM_001258406.1	598	177	6	30.87	0.000818465	6.11	100	IRG1_HUMAN	Cis-aconitate decarboxylase (CAD) (EC 4.1.1.6) (Aconitate decarboxylase) (Aconitate decarboxylase 1) (Cis-aconitic acid decarboxylase) (Immune-responsive gene 1 protein)	481	cellular response to interferon-beta [GO:0035458]; cellular response to interferon-gamma [GO:0071346]; cellular response to interleukin-1 [GO:0071347]; cellular response to lipopolysaccharide [GO:0071222]; cellular response to molecule of bacterial origin [GO:0071219]; cellular response to progesterone stimulus [GO:0071393]; cellular response to tumor necrosis factor [GO:0071356]; defense respons…	mitochondrion [GO:0005739]	2-methylcitrate dehydratase activity [GO:0047547]; aconitate decarboxylase activity [GO:0047613]	GO:0002760; GO:0005739; GO:0006952; GO:0006954; GO:0007566; GO:0019679; GO:0032088; GO:0032480; GO:0034136; GO:0034144; GO:0035458; GO:0045824; GO:0047547; GO:0047613; GO:0050728; GO:0071219; GO:0071222; GO:0071346; GO:0071347; GO:0071356; GO:0071393; GO:0072573; GO:2000379	NA	33904
15	31774534	31775131	MACS_peak_6501	OTUD7A	DOWNSTREAM: 795 bases	NM_130901.1	598	482	7	30.87	0.000818465	8.15	100	X5D9E5_HUMAN	OTU domain-containing 7A isoform A (Fragment)	122	protein K11-linked deubiquitination [GO:0035871]	NA	peptidase activity [GO:0008233]	GO:0008233; GO:0035871	NA	NA
1	59353127	59353724	MACS_peak_348	LINC01135	INTRON	NR_108106.1	598	435	6	30.87	0.000818465	6.11	100	NA	NA	NA	NA	NA	NA	NA	NA	NA
1	97220517	97221114	MACS_peak_696	PTBP2	INTRON	NM_021190.2	598	320	6	30.87	0.000818465	8.15	100	PTBP2_HUMAN	Polypyrimidine tract-binding protein 2 (Neural polypyrimidine tract-binding protein) (Neurally-enriched homolog of PTB) (PTB-like protein)	531	cerebellum development [GO:0021549]; mRNA splice site selection [GO:0006376]; negative regulation of RNA splicing [GO:0033119]; regulation of neural precursor cell proliferation [GO:2000177]; spinal cord development [GO:0021510]	growth cone [GO:0030426]; neuronal cell body [GO:0043025]; spliceosomal complex [GO:0005681]	mRNA binding [GO:0003729]; pre-mRNA binding [GO:0036002]; RNA binding [GO:0003723]	GO:0003723; GO:0003729; GO:0005681; GO:0006376; GO:0021510; GO:0021549; GO:0030426; GO:0033119; GO:0036002; GO:0043025; GO:2000177	NA	17662
1	150337608	150338205	MACS_peak_997	RPRD2	INTRON	NM_015203.3	598	434	6	30.87	0.000818465	8.15	100	RPRD2_HUMAN	Regulation of nuclear pre-mRNA domain-containing protein 2	1461	snRNA transcription from RNA polymerase II promoter [GO:0042795]	DNA-directed RNA polymerase II, holoenzyme [GO:0016591]; nucleoplasm [GO:0005654]	NA	GO:0005654; GO:0016591; GO:0042795	NA	29039
1	150981647	150982244	MACS_peak_1002	PRUNE	INTRON	NM_021222.1	598	177	6	30.87	0.000818465	10.18	100	PRUN1_HUMAN	Exopolyphosphatase PRUNE1 (EC 3.6.1.1) (Drosophila-related expressed sequence 17) (DRES-17) (DRES17) (HTcD37) (Protein prune homolog 1) (hPrune)	453	regulation of microtubule polymerization [GO:0031113]; regulation of neurogenesis [GO:0050767]	cytosol [GO:0005829]; focal adhesion [GO:0005925]; nucleus [GO:0005634]	inorganic diphosphatase activity [GO:0004427]; metal ion binding [GO:0046872]; phosphatase activity [GO:0016791]; tubulin binding [GO:0015631]	GO:0004427; GO:0005634; GO:0005829; GO:0005925; GO:0015631; GO:0016791; GO:0031113; GO:0046872; GO:0050767	NA	13420
10	7760964	7761561	MACS_peak_1820	ITIH2	INTRON	NM_002216.2	598	154	6	30.87	0.000818465	8.15	100	Q5T987_HUMAN	Inter-alpha-trypsin inhibitor heavy chain H2 (Fragment)	237	NA	NA	NA	NA	NA	6167
10	62205974	62206571	MACS_peak_2270	ANK3	INTRON	NM_001204403.1	598	167	6	30.87	0.000818465	6.11	100	ANK3_HUMAN	Ankyrin-3 (ANK-3) (Ankyrin-G)	4377	axonogenesis [GO:0007409]; cellular response to magnesium ion [GO:0071286]; cytoskeletal anchoring at plasma membrane [GO:0007016]; ER to Golgi vesicle-mediated transport [GO:0006888]; establishment of protein localization [GO:0045184]; Golgi to plasma membrane protein transport [GO:0043001]; magnesium ion homeostasis [GO:0010960]; maintenance of protein location in plasma membrane [GO:0072660]; …	axon initial segment [GO:0043194]; basolateral plasma membrane [GO:0016323]; cell surface [GO:0009986]; costamere [GO:0043034]; cytosol [GO:0005829]; dendrite [GO:0030425]; endoplasmic reticulum [GO:0005783]; Golgi apparatus [GO:0005794]; intercalated disc [GO:0014704]; lateral plasma membrane [GO:0016328]; lysosome [GO:0005764]; neuromuscular junction [GO:0031594]; neuron projection [GO:0043005]…	cadherin binding [GO:0045296]; cytoskeletal protein binding [GO:0008092]; ion channel binding [GO:0044325]; protein binding, bridging [GO:0030674]; spectrin binding [GO:0030507]; structural constituent of cytoskeleton [GO:0005200]	GO:0000281; GO:0005200; GO:0005764; GO:0005783; GO:0005794; GO:0005829; GO:0005886; GO:0006888; GO:0007009; GO:0007016; GO:0007165; GO:0007409; GO:0007528; GO:0008092; GO:0009986; GO:0010628; GO:0010650; GO:0010765; GO:0010960; GO:0014704; GO:0014731; GO:0016323; GO:0016328; GO:0016529; GO:0019228; GO:0030018; GO:0030315; GO:0030425; GO:0030507; GO:0030674; GO:0031594; GO:0033268; GO:0034112; GO:…	NA	494
10	65112883	65113480	MACS_peak_2304	JMJD1C	INTRON	NM_032776.2	598	408	6	30.87	0.000818465	10.18	100	JHD2C_HUMAN	Probable JmjC domain-containing histone demethylation protein 2C (EC 1.14.11.-) (Jumonji domain-containing protein 1C) (Thyroid receptor-interacting protein 8) (TR-interacting protein 8) (TRIP-8)	2540	blood coagulation [GO:0007596]; histone H3-K9 demethylation [GO:0033169]; regulation of transcription, DNA-templated [GO:0006355]; transcription, DNA-templated [GO:0006351]	chromatin [GO:0000785]; intracellular [GO:0005622]; nucleoplasm [GO:0005654]; nucleus [GO:0005634]	chromatin DNA binding [GO:0031490]; dioxygenase activity [GO:0051213]; histone demethylase activity (H3-K9 specific) [GO:0032454]; metal ion binding [GO:0046872]; thyroid hormone receptor binding [GO:0046966]; transcription regulatory region sequence-specific DNA binding [GO:0000976]	GO:0000785; GO:0000976; GO:0005622; GO:0005634; GO:0005654; GO:0006351; GO:0006355; GO:0007596; GO:0031490; GO:0032454; GO:0033169; GO:0046872; GO:0046966; GO:0051213	NA	12313
10	89436405	89437002	MACS_peak_2494	PAPSS2	INTRON	NM_004670.3	598	429	6	30.87	0.000818465	6.11	100	Q5TB52_HUMAN	3'-phosphoadenosine 5'-phosphosulfate synthase 2, isoform CRA_b (cDNA, FLJ92929, highly similar to Homo sapiens 3'-phosphoadenosine 5'-phosphosulfate synthase 2 (PAPSS2), mRNA)	614	sulfate assimilation [GO:0000103]	NA	adenylylsulfate kinase activity [GO:0004020]; ATP binding [GO:0005524]; sulfate adenylyltransferase (ATP) activity [GO:0004781]	GO:0000103; GO:0004020; GO:0004781; GO:0005524	NA	NA
10	103556099	103556696	MACS_peak_2619	MGEA5	INTRON	NM_001142434.1	598	272	6	30.87	0.000818465	8.15	100	OGA_HUMAN	Protein O-GlcNAcase (OGA) (EC 3.2.1.169) (Beta-N-acetylglucosaminidase) (Beta-N-acetylhexosaminidase) (Beta-hexosaminidase) (Meningioma-expressed antigen 5) (N-acetyl-beta-D-glucosaminidase) (N-acetyl-beta-glucosaminidase) (Nuclear cytoplasmic O-GlcNAcase and acetyltransferase) (NCOAT)	916	glycoprotein catabolic process [GO:0006516]; N-acetylglucosamine metabolic process [GO:0006044]; protein deglycosylation [GO:0006517]; protein O-linked glycosylation [GO:0006493]	cytosol [GO:0005829]; membrane [GO:0016020]; nucleus [GO:0005634]	[protein]-3-O-(N-acetyl-D-glucosaminyl)-L-serine/L-threonine O-N-acetyl-alpha-D-glucosaminase activity [GO:0102571]; [protein]-3-O-(N-acetyl-D-glucosaminyl)-L-serine O-N-acetyl-alpha-D-glucosaminase activity [GO:0102167]; [protein]-3-O-(N-acetyl-D-glucosaminyl)-L-threonine O-N-acetyl-alpha-D-glucosaminase activity [GO:0102166]; beta-N-acetylglucosaminidase activity [GO:0016231]; hyalurononglucosa…	GO:0004415; GO:0005634; GO:0005829; GO:0006044; GO:0006493; GO:0006516; GO:0006517; GO:0016020; GO:0016231; GO:0102166; GO:0102167; GO:0102571	NA	7056
11	12778081	12778678	MACS_peak_2970	TEAD1	INTRON	NM_021961.5	598	197	6	30.87	0.000818465	8.15	100	TEAD1_HUMAN	Transcriptional enhancer factor TEF-1 (NTEF-1) (Protein GT-IIC) (TEA domain family member 1) (TEAD-1) (Transcription factor 13) (TCF-13)	426	embryonic organ development [GO:0048568]; hippo signaling [GO:0035329]; positive regulation of pri-miRNA transcription from RNA polymerase II promoter [GO:1902895]; positive regulation of transcription, DNA-templated [GO:0045893]; positive regulation of transcription from RNA polymerase II promoter [GO:0045944]; protein complex assembly [GO:0006461]; transcription initiation from RNA polymerase I…	nucleoplasm [GO:0005654]; TEAD-1-YAP complex [GO:0071148]	DNA binding [GO:0003677]; DNA binding transcription factor activity [GO:0003700]; protein heterodimerization activity [GO:0046982]; proximal promoter sequence-specific DNA binding [GO:0000987]; RNA polymerase II transcription factor binding [GO:0001085]; sequence-specific DNA binding [GO:0043565]; transcription coactivator binding [GO:0001223]; transcription factor activity, RNA polymerase II pro…	GO:0000982; GO:0000987; GO:0001085; GO:0001134; GO:0001223; GO:0003677; GO:0003700; GO:0005654; GO:0006367; GO:0006461; GO:0035329; GO:0043565; GO:0045893; GO:0045944; GO:0046982; GO:0048568; GO:0071148; GO:1902895	NA	11714
11	31825856	31826453	MACS_peak_3130	PAX6	INTRON	NM_001258462.1	598	134	7	30.87	0.000818465	8.15	100	Q8IVH0_HUMAN	Truncated PAX6 protein (Fragment)	12	NA	NA	NA	NA	NA	NA
11	33192277	33192874	MACS_peak_3141	CSTF3-AS1	INTRON	NR_034027.1	598	398	7	30.87	0.000818465	8.15	100	NA	NA	NA	NA	NA	NA	NA	NA	NA
11	67976709	67977306	MACS_peak_3356	SUV420H1	INTRON	NM_016028.4	598	196	6	30.87	0.000818465	10.18	100	KMT5B_HUMAN	Histone-lysine N-methyltransferase KMT5B (EC 2.1.1.43) (Lysine N-methyltransferase 5B) (Lysine-specific methyltransferase 5B) (Suppressor of variegation 4-20 homolog 1) (Su(var)4-20 homolog 1) (Suv4-20h1)	885	histone H4-K20 trimethylation [GO:0034773]; muscle organ development [GO:0007517]; regulation of transcription, DNA-templated [GO:0006355]; transcription, DNA-templated [GO:0006351]	condensed nuclear chromosome, centromeric region [GO:0000780]; nucleoplasm [GO:0005654]; nucleus [GO:0005634]	histone-lysine N-methyltransferase activity [GO:0018024]; histone methyltransferase activity (H4-K20 specific) [GO:0042799]	GO:0000780; GO:0005634; GO:0005654; GO:0006351; GO:0006355; GO:0007517; GO:0018024; GO:0034773; GO:0042799	NA	24283
11	93555717	93556314	MACS_peak_3538	VSTM5	INTRON	NM_001144871.1	598	413	7	30.87	0.000818465	8.15	100	H0Y3Q1_HUMAN	V-set and transmembrane domain-containing protein 5 (Fragment)	20	NA	NA	NA	NA	NA	34443
12	50803705	50804302	MACS_peak_4232	LARP4	INTRON	NM_001170804.1	598	177	6	30.87	0.000818465	6.11	100	X6RLN4_HUMAN	La-related protein 4 (Fragment)	491	NA	cytosol [GO:0005829]	NA	GO:0005829	NA	24320
12	62173711	62174308	MACS_peak_4329	FAM19A2	INTRON	NM_178539.4	598	410	6	30.87	0.000818465	8.15	100	F19A2_HUMAN	Protein FAM19A2 (Chemokine-like protein TAFA-2)	131	NA	cytoplasm [GO:0005737]	NA	GO:0005737	NA	21589
12	64331299	64331896	MACS_peak_4348	SRGAP1	INTRON	NM_020762.2	598	166	6	30.87	0.000818465	6.11	100	S5ZYJ2_HUMAN	SRGAP1/PPM1H fusion protein	43	NA	NA	NA	NA	NA	NA
13	26296295	26296892	MACS_peak_4935	ATP8A2	INTRON	NM_016529.4	598	152	6	30.87	0.000818465	8.15	100	AT8A2_HUMAN	Phospholipid-transporting ATPase IB (EC 3.6.3.1) (ATPase class I type 8A member 2) (ML-1) (P4-ATPase flippase complex alpha subunit ATP8A2)	1148	aging [GO:0007568]; axonogenesis [GO:0007409]; detection of light stimulus involved in visual perception [GO:0050908]; eating behavior [GO:0042755]; inner ear morphogenesis [GO:0042472]; involuntary skeletal muscle contraction [GO:0003011]; negative regulation of cell proliferation [GO:0008285]; neurofilament cytoskeleton organization [GO:0060052]; neuromuscular process controlling posture [GO:00…	endosome [GO:0005768]; Golgi apparatus [GO:0005794]; integral component of membrane [GO:0016021]; nucleoplasm [GO:0005654]; photoreceptor outer segment [GO:0001750]; plasma membrane [GO:0005886]	ATP binding [GO:0005524]; magnesium ion binding [GO:0000287]; phospholipid-translocating ATPase activity [GO:0004012]	GO:0000287; GO:0001750; GO:0003011; GO:0004012; GO:0005524; GO:0005654; GO:0005768; GO:0005794; GO:0005886; GO:0007409; GO:0007568; GO:0008285; GO:0010842; GO:0010976; GO:0010996; GO:0016021; GO:0040018; GO:0042472; GO:0042755; GO:0043588; GO:0048666; GO:0050884; GO:0050908; GO:0060052; GO:0061092	NA	13533
13	35742752	35743349	MACS_peak_5006	NBEA	INTRON	NM_015678.4	598	360	7	30.87	0.000818465	10.18	100	NBEA_HUMAN	Neurobeachin (Lysosomal-trafficking regulator 2) (Protein BCL8B)	2946	protein localization [GO:0008104]	cytosol [GO:0005829]; endomembrane system [GO:0012505]; plasma membrane [GO:0005886]; trans-Golgi network [GO:0005802]	protein kinase binding [GO:0019901]	GO:0005802; GO:0005829; GO:0005886; GO:0008104; GO:0012505; GO:0019901	NA	7648
14	52384054	52384651	MACS_peak_5964	GNG2	INTRON	NM_053064.4	598	426	6	30.87	0.000818465	8.15	100	GBG2_HUMAN	Guanine nucleotide-binding protein G(I)/G(S)/G(O) subunit gamma-2 (G gamma-I)	71	adenylate cyclase-activating dopamine receptor signaling pathway [GO:0007191]; cell proliferation [GO:0008283]; cellular response to catecholamine stimulus [GO:0071870]; cellular response to glucagon stimulus [GO:0071377]; cellular response to prostaglandin E stimulus [GO:0071380]; G-protein coupled receptor signaling pathway [GO:0007186]; platelet activation [GO:0030168]; protein folding [GO:000…	extracellular exosome [GO:0070062]; heterotrimeric G-protein complex [GO:0005834]; membrane [GO:0016020]; plasma membrane [GO:0005886]	G-protein beta-subunit binding [GO:0031681]; signal transducer activity [GO:0004871]	GO:0004871; GO:0005834; GO:0005886; GO:0006457; GO:0007186; GO:0007191; GO:0007223; GO:0008283; GO:0016020; GO:0030168; GO:0031681; GO:0070062; GO:0071377; GO:0071380; GO:0071870	NA	4404
14	67059237	67059834	MACS_peak_6086	GPHN	INTRON	NM_020806.4	598	192	6	30.87	0.000818465	10.18	100	GEPH_HUMAN	Gephyrin [Includes: Molybdopterin adenylyltransferase (MPT adenylyltransferase) (EC 2.7.7.75) (Domain G); Molybdopterin molybdenumtransferase (MPT Mo-transferase) (EC 2.10.1.1) (Domain E)]	736	gamma-aminobutyric acid receptor clustering [GO:0097112]; glycine receptor clustering [GO:0072579]; molybdenum incorporation into molybdenum-molybdopterin complex [GO:0018315]; molybdopterin cofactor biosynthetic process [GO:0032324]; Mo-molybdopterin cofactor biosynthetic process [GO:0006777]; response to metal ion [GO:0010038]	cell junction [GO:0030054]; cytoplasm [GO:0005737]; cytoskeleton [GO:0005856]; dendrite [GO:0030425]; plasma membrane [GO:0005886]; postsynaptic membrane [GO:0045211]	ATP binding [GO:0005524]; metal ion binding [GO:0046872]; molybdopterin adenylyltransferase activity [GO:0061598]; molybdopterin cofactor binding [GO:0043546]; molybdopterin molybdotransferase activity [GO:0061599]; nitrate reductase activity [GO:0008940]	GO:0005524; GO:0005737; GO:0005856; GO:0005886; GO:0006777; GO:0008940; GO:0010038; GO:0018315; GO:0030054; GO:0030425; GO:0032324; GO:0043546; GO:0045211; GO:0046872; GO:0061598; GO:0061599; GO:0072579; GO:0097112	PATHWAY: Cofactor biosynthesis; molybdopterin biosynthesis. {ECO:0000269|PubMed:11095995, ECO:0000269|PubMed:22040219, ECO:0000269|PubMed:26613940}.	15465
14	91262597	91263194	MACS_peak_6312	TTC7B	INTRON	NM_001010854.1	598	128	6	30.87	0.000818465	8.15	100	TTC7B_HUMAN	Tetratricopeptide repeat protein 7B (TPR repeat protein 7B) (Tetratricopeptide repeat protein 7-like-1) (TPR repeat protein 7-like-1)	843	phosphatidylinositol phosphorylation [GO:0046854]; protein localization to plasma membrane [GO:0072659]	cytosol [GO:0005829]; plasma membrane [GO:0005886]	NA	GO:0005829; GO:0005886; GO:0046854; GO:0072659	NA	19858
15	31907767	31908364	MACS_peak_6503	OTUD7A	INTRON	NM_130901.1	598	415	6	30.87	0.000818465	8.15	100	X5D9E5_HUMAN	OTU domain-containing 7A isoform A (Fragment)	122	protein K11-linked deubiquitination [GO:0035871]	NA	peptidase activity [GO:0008233]	GO:0008233; GO:0035871	NA	NA
15	88571744	88572341	MACS_peak_6823	NTRK3	INTRON	NM_001243101.1	598	426	6	30.87	0.000818465	6.11	100	X5DP84_HUMAN	Neurotrophic tyrosine kinase receptor type 3 isoform A	520	transmembrane receptor protein tyrosine kinase signaling pathway [GO:0007169]	integral component of plasma membrane [GO:0005887]	ATP binding [GO:0005524]; neurotrophin receptor activity [GO:0005030]; transmembrane receptor protein tyrosine kinase activity [GO:0004714]	GO:0004714; GO:0005030; GO:0005524; GO:0005887; GO:0007169	NA	NA
16	6454843	6455440	MACS_peak_6966	RBFOX1	INTRON	NM_018723.3	598	401	6	30.87	0.000818465	6.11	100	X5DP44_HUMAN	RNA binding protein fox-1 homolog	367	mRNA processing [GO:0006397]; regulation of RNA splicing [GO:0043484]; RNA splicing [GO:0008380]	nucleus [GO:0005634]	RNA binding [GO:0003723]	GO:0003723; GO:0005634; GO:0006397; GO:0008380; GO:0043484	NA	NA
16	6511632	6512229	MACS_peak_6967	RBFOX1	INTRON	NM_018723.3	598	270	7	30.87	0.000818465	8.15	100	X5DP44_HUMAN	RNA binding protein fox-1 homolog	367	mRNA processing [GO:0006397]; regulation of RNA splicing [GO:0043484]; RNA splicing [GO:0008380]	nucleus [GO:0005634]	RNA binding [GO:0003723]	GO:0003723; GO:0005634; GO:0006397; GO:0008380; GO:0043484	NA	NA
16	47245256	47245853	MACS_peak_7162	ITFG1	INTRON	NM_030790.3	598	422	6	30.87	0.000818465	8.15	100	TIP_HUMAN	T-cell immunomodulatory protein (Protein TIP) (Integrin-alpha FG-GAP repeat-containing protein 1) (Linkin)	612	NA	extracellular exosome [GO:0070062]; integral component of membrane [GO:0016021]	NA	GO:0016021; GO:0070062	NA	30697
16	65140138	65140735	MACS_peak_7312	CDH11	INTRON	NM_001797.2	598	419	6	30.87	0.000818465	8.15	100	Q96CZ9_HUMAN	Cadherin 11, type 2, OB-cadherin (Osteoblast) (Cadherin 11, type 2, OB-cadherin (Osteoblast), isoform CRA_c)	796	homophilic cell adhesion via plasma membrane adhesion molecules [GO:0007156]	integral component of membrane [GO:0016021]; plasma membrane [GO:0005886]	calcium ion binding [GO:0005509]	GO:0005509; GO:0005886; GO:0007156; GO:0016021	NA	NA
16	84072036	84072633	MACS_peak_7482	SLC38A8	INTRON	NM_001080442.1	598	186	6	30.87	0.000818465	8.15	100	H3BUP5_HUMAN	Putative sodium-coupled neutral amino acid transporter 8 (Fragment)	262	NA	integral component of membrane [GO:0016021]	NA	GO:0016021	NA	32434
17	26997074	26997671	MACS_peak_7642	SUPT6H	INTRON	NM_003170.3	598	199	6	30.87	0.000818465	10.18	100	SPT6H_HUMAN	Transcription elongation factor SPT6 (hSPT6) (Histone chaperone suppressor of Ty6) (Tat-cotransactivator 2 protein) (Tat-CT2 protein)	1726	chromatin maintenance [GO:0070827]; chromatin remodeling [GO:0006338]; chromatin silencing [GO:0006342]; mRNA processing [GO:0006397]; mRNA transcription from RNA polymerase II promoter [GO:0042789]; mRNA transport [GO:0051028]; negative regulation of histone H3-K27 methylation [GO:0061086]; nucleosome organization [GO:0034728]; positive regulation of transcription elongation from RNA polymerase …	nucleoplasm [GO:0005654]; nucleus [GO:0005634]; transcriptionally active chromatin [GO:0035327]; transcription elongation factor complex [GO:0008023]	DNA binding [GO:0003677]; DNA binding transcription factor activity [GO:0003700]; histone binding [GO:0042393]; nucleosome binding [GO:0031491]; RNA binding [GO:0003723]; transcription factor activity, core RNA polymerase II binding [GO:0000991]	GO:0000991; GO:0003677; GO:0003700; GO:0003723; GO:0005634; GO:0005654; GO:0006338; GO:0006342; GO:0006355; GO:0006366; GO:0006368; GO:0006397; GO:0008023; GO:0008380; GO:0010793; GO:0016032; GO:0031491; GO:0032968; GO:0034728; GO:0035327; GO:0042393; GO:0042789; GO:0045191; GO:0050684; GO:0051028; GO:0051147; GO:0061086; GO:0070827	NA	11470
17	46378517	46379114	MACS_peak_7743	SKAP1	INTRON	NM_003726.3	598	400	6	30.87	0.000818465	8.15	100	SKAP1_HUMAN	Src kinase-associated phosphoprotein 1 (Src family-associated phosphoprotein 1) (Src kinase-associated phosphoprotein of 55 kDa) (SKAP-55) (pp55)	359	adaptive immune response [GO:0002250]; positive regulation of cell adhesion [GO:0045785]; positive regulation of transcription, DNA-templated [GO:0045893]; positive regulation of transcription from RNA polymerase II promoter [GO:0045944]; protein localization to plasma membrane [GO:0072659]; T cell receptor signaling pathway [GO:0050852]	cell-cell junction [GO:0005911]; cytoplasm [GO:0005737]; cytosol [GO:0005829]; nucleus [GO:0005634]; plasma membrane [GO:0005886]; T cell receptor complex [GO:0042101]	protein complex binding [GO:0032403]; protein kinase binding [GO:0019901]; protein phosphatase binding [GO:0019903]; SH2 domain binding [GO:0042169]; SH3/SH2 adaptor activity [GO:0005070]; SH3 domain binding [GO:0017124]	GO:0002250; GO:0005070; GO:0005634; GO:0005737; GO:0005829; GO:0005886; GO:0005911; GO:0017124; GO:0019901; GO:0019903; GO:0032403; GO:0042101; GO:0042169; GO:0045785; GO:0045893; GO:0045944; GO:0050852; GO:0072659	NA	15605
17	78572852	78573449	MACS_peak_7908	RPTOR	INTRON	NM_001163034.1	598	418	7	30.87	0.000818465	8.15	100	RPTOR_HUMAN	Regulatory-associated protein of mTOR (Raptor) (p150 target of rapamycin (TOR)-scaffold protein)	1335	cell cycle arrest [GO:0007050]; cellular response to amino acid stimulus [GO:0071230]; cellular response to leucine [GO:0071233]; cellular response to nutrient levels [GO:0031669]; cellular response to starvation [GO:0009267]; positive regulation of cell growth [GO:0030307]; positive regulation of endothelial cell proliferation [GO:0001938]; positive regulation of G1/S transition of mitotic cell …	cytoplasm [GO:0005737]; cytoplasmic stress granule [GO:0010494]; cytosol [GO:0005829]; dendrite [GO:0030425]; lysosomal membrane [GO:0005765]; lysosome [GO:0005764]; neuronal cell body [GO:0043025]; nucleoplasm [GO:0005654]; TORC1 complex [GO:0031931]	14-3-3 protein binding [GO:0071889]; protein binding, bridging [GO:0030674]; protein complex binding [GO:0032403]; protein kinase activator activity [GO:0030295]; protein kinase binding [GO:0019901]; protein serine/threonine kinase inhibitor activity [GO:0030291]; RNA polymerase III type 1 promoter DNA binding [GO:0001030]; RNA polymerase III type 2 promoter DNA binding [GO:0001031]; RNA polymera…	GO:0001030; GO:0001031; GO:0001032; GO:0001156; GO:0001558; GO:0001938; GO:0005654; GO:0005737; GO:0005764; GO:0005765; GO:0005829; GO:0007050; GO:0008361; GO:0009267; GO:0010494; GO:0010506; GO:0010800; GO:0016241; GO:0019901; GO:0030291; GO:0030295; GO:0030307; GO:0030425; GO:0030674; GO:0031669; GO:0031929; GO:0031931; GO:0032008; GO:0032403; GO:0033138; GO:0038202; GO:0043025; GO:0045945; GO:…	NA	30287
18	6184948	6185545	MACS_peak_7984	L3MBTL4	INTRON	NM_173464.3	598	261	6	30.87	0.000818465	6.11	100	LMBL4_HUMAN	Lethal(3)malignant brain tumor-like protein 4 (H-l(3)mbt-like protein 4) (L(3)mbt-like protein 4) (L3mbt-like 4)	623	covalent chromatin modification [GO:0016569]; transcription, DNA-templated [GO:0006351]	nucleus [GO:0005634]	DNA binding transcription factor activity [GO:0003700]; zinc ion binding [GO:0008270]	GO:0003700; GO:0005634; GO:0006351; GO:0008270; GO:0016569	NA	26677
18	25576737	25577334	MACS_peak_8125	CDH2	INTRON	NM_001792.3	598	287	6	30.87	0.000818465	8.15	100	CADH2_HUMAN	Cadherin-2 (CDw325) (Neural cadherin) (N-cadherin) (CD antigen CD325)	906	adherens junction organization [GO:0034332]; blood vessel morphogenesis [GO:0048514]; brain morphogenesis [GO:0048854]; calcium-dependent cell-cell adhesion via plasma membrane cell adhesion molecules [GO:0016339]; cell adhesion [GO:0007155]; cell-cell adhesion mediated by cadherin [GO:0044331]; cell migration [GO:0016477]; cellular protein metabolic process [GO:0044267]; cerebral cortex developm…	apical plasma membrane [GO:0016324]; basolateral plasma membrane [GO:0016323]; catenin complex [GO:0016342]; cell-cell adherens junction [GO:0005913]; cell-cell junction [GO:0005911]; cell junction [GO:0030054]; cell surface [GO:0009986]; cytoplasm [GO:0005737]; endoplasmic reticulum lumen [GO:0005788]; extracellular exosome [GO:0070062]; extracellular matrix [GO:0031012]; fascia adherens [GO:000…	alpha-catenin binding [GO:0045294]; beta-catenin binding [GO:0008013]; calcium ion binding [GO:0005509]; gamma-catenin binding [GO:0045295]; identical protein binding [GO:0042802]; protein kinase binding [GO:0019901]; protein phosphatase binding [GO:0019903]	GO:0005509; GO:0005737; GO:0005788; GO:0005886; GO:0005911; GO:0005913; GO:0005916; GO:0005925; GO:0007155; GO:0007156; GO:0007157; GO:0008013; GO:0009986; GO:0010001; GO:0014069; GO:0014704; GO:0016021; GO:0016323; GO:0016324; GO:0016339; GO:0016342; GO:0016477; GO:0019901; GO:0019903; GO:0021987; GO:0030027; GO:0030054; GO:0031012; GO:0034332; GO:0042383; GO:0042802; GO:0043410; GO:0043687; GO:…	NA	1759
18	60809990	60810587	MACS_peak_8451	BCL2	INTRON	NM_000633.2	598	176	6	30.87	0.000818465	8.15	100	Q96PA0_HUMAN	BCL2 (BCL2 protein) (Fragment)	44	negative regulation of apoptotic process [GO:0043066]	integral component of membrane [GO:0016021]	NA	GO:0016021; GO:0043066	NA	NA
19	3967775	3968372	MACS_peak_8615	DAPK3	INTRON	NM_001348.1	598	433	6	30.87	0.000818465	8.15	100	DAPK3_HUMAN	Death-associated protein kinase 3 (DAP kinase 3) (EC 2.7.11.1) (DAP-like kinase) (Dlk) (MYPT1 kinase) (Zipper-interacting protein kinase) (ZIP-kinase)	454	apoptotic process [GO:0006915]; apoptotic signaling pathway [GO:0097190]; cellular response to interferon-gamma [GO:0071346]; covalent chromatin modification [GO:0016569]; intracellular signal transduction [GO:0035556]; negative regulation of translation [GO:0017148]; neuron differentiation [GO:0030182]; peptidyl-serine phosphorylation [GO:0018105]; peptidyl-threonine phosphorylation [GO:0018107]…	actin filament [GO:0005884]; cytoplasm [GO:0005737]; membrane raft [GO:0045121]; nucleus [GO:0005634]; PML body [GO:0016605]	ATP binding [GO:0005524]; cAMP response element binding protein binding [GO:0008140]; identical protein binding [GO:0042802]; leucine zipper domain binding [GO:0043522]; protein C-terminus binding [GO:0008022]; protein homodimerization activity [GO:0042803]; protein serine/threonine kinase activity [GO:0004674]; Rho GTPase binding [GO:0017048]	GO:0004674; GO:0005524; GO:0005634; GO:0005737; GO:0005884; GO:0006351; GO:0006355; GO:0006468; GO:0006915; GO:0006940; GO:0007088; GO:0007346; GO:0008022; GO:0008140; GO:0008360; GO:0010506; GO:0016569; GO:0016605; GO:0017048; GO:0017148; GO:0018105; GO:0018107; GO:0030182; GO:0030335; GO:0035556; GO:0042802; GO:0042803; GO:0042981; GO:0043065; GO:0043519; GO:0043522; GO:0045121; GO:0046777; GO:…	NA	2676
19	10987123	10987720	MACS_peak_8644	CARM1	INTRON	NM_199141.1	598	181	6	30.87	0.000818465	6.11	100	CARM1_HUMAN	Histone-arginine methyltransferase CARM1 (EC 2.1.1.319) (Coactivator-associated arginine methyltransferase 1) (Protein arginine N-methyltransferase 4)	608	aging [GO:0007568]; DNA damage response, signal transduction by p53 class mediator resulting in cell cycle arrest [GO:0006977]; endochondral bone morphogenesis [GO:0060350]; histone H3-R17 methylation [GO:0034971]; histone H3-R2 methylation [GO:0034970]; histone methylation [GO:0016571]; intracellular estrogen receptor signaling pathway [GO:0030520]; negative regulation of dendrite development [G…	cytoplasm [GO:0005737]; cytosol [GO:0005829]; nucleoplasm [GO:0005654]; nucleus [GO:0005634]; RNA polymerase II transcription factor complex [GO:0090575]	beta-catenin binding [GO:0008013]; histone-arginine N-methyltransferase activity [GO:0008469]; histone methyltransferase activity [GO:0042054]; histone methyltransferase activity (H3-R17 specific) [GO:0035642]; ligand-dependent nuclear receptor transcription coactivator activity [GO:0030374]; lysine-acetylated histone binding [GO:0070577]; protein-arginine N-methyltransferase activity [GO:0016274…	GO:0001105; GO:0003420; GO:0003713; GO:0005634; GO:0005654; GO:0005737; GO:0005829; GO:0006355; GO:0006977; GO:0007568; GO:0008013; GO:0008276; GO:0008284; GO:0008469; GO:0016032; GO:0016274; GO:0016571; GO:0019216; GO:0030374; GO:0030520; GO:0032091; GO:0033146; GO:0034970; GO:0034971; GO:0035242; GO:0035642; GO:0042054; GO:0042803; GO:0044212; GO:0045600; GO:0051092; GO:0051591; GO:0060350; GO:…	NA	23393
19	16007110	16007707	MACS_peak_8664	CYP4F2	INTRON	NM_001082.4	598	447	6	30.87	0.000818465	6.11	100	CP4F2_HUMAN	Phylloquinone omega-hydroxylase CYP4F2 (EC 1.14.13.194) (20-hydroxyeicosatetraenoic acid synthase) (20-HETE synthase) (EC 1.14.13.-) (Arachidonic acid omega-hydroxylase) (CYPIVF2) (Cytochrome P450 4F2) (Cytochrome P450-LTB-omega) (Leukotriene-B(4) 20-monooxygenase 1) (Leukotriene-B(4) omega-hydroxylase 1) (EC 1.14.13.30)	520	arachidonic acid metabolic process [GO:0019369]; blood coagulation [GO:0007596]; drug metabolic process [GO:0017144]; epoxygenase P450 pathway [GO:0019373]; icosanoid metabolic process [GO:0006690]; leukotriene B4 catabolic process [GO:0036101]; leukotriene metabolic process [GO:0006691]; long-chain fatty acid metabolic process [GO:0001676]; menaquinone catabolic process [GO:0042361]; negative re…	apical plasma membrane [GO:0016324]; cytoplasm [GO:0005737]; endoplasmic reticulum membrane [GO:0005789]; intracellular membrane-bounded organelle [GO:0043231]; organelle membrane [GO:0031090]	20-aldehyde-leukotriene B4 20-monooxygenase activity [GO:0097259]; 20-hydroxy-leukotriene B4 omega oxidase activity [GO:0097258]; alkane 1-monooxygenase activity [GO:0018685]; alpha-tocopherol omega-hydroxylase activity [GO:0052871]; arachidonic acid epoxygenase activity [GO:0008392]; arachidonic acid omega-hydroxylase activity [GO:0052869]; heme binding [GO:0020037]; iron ion binding [GO:0005506…	GO:0000038; GO:0001676; GO:0003091; GO:0003095; GO:0004497; GO:0005506; GO:0005737; GO:0005789; GO:0006690; GO:0006691; GO:0007596; GO:0008217; GO:0008392; GO:0016324; GO:0016709; GO:0017144; GO:0018685; GO:0019369; GO:0019373; GO:0020037; GO:0031090; GO:0032304; GO:0032305; GO:0036101; GO:0042360; GO:0042361; GO:0042376; GO:0042377; GO:0043231; GO:0050051; GO:0052869; GO:0052871; GO:0052872; GO:…	PATHWAY: Cofactor degradation; phylloquinone degradation. {ECO:0000269|PubMed:24138531}.	2645
2	3330306	3330903	MACS_peak_8910	TSSC1	INTRON	NM_003310.2	598	422	6	30.87	0.000818465	6.11	100	EIPR1_HUMAN	EARP-interacting protein (Endosome-associated recycling protein-interacting protein) (Tumor-suppressing STF cDNA 1 protein) (Tumor-suppressing subchromosomal transferable fragment candidate gene 1 protein)	387	NA	NA	NA	NA	NA	12383
2	39634966	39635563	MACS_peak_9226	MAP4K3	INTRON	NM_003618.3	598	141	6	30.87	0.000818465	8.15	100	V9GY95_HUMAN	Mitogen-activated protein kinase kinase kinase kinase 3	92	NA	NA	ATP binding [GO:0005524]; protein kinase activity [GO:0004672]	GO:0004672; GO:0005524	NA	6865
2	39725816	39726413	MACS_peak_9228	LOC728730	INTRON	NR_037875.1	598	190	6	30.87	0.000818465	8.15	100	NA	NA	NA	NA	NA	NA	NA	NA	NA
2	40005026	40005623	MACS_peak_9233	THUMPD2	INTRON	NR_028102.1	598	197	6	30.87	0.000818465	8.15	100	THUM2_HUMAN	THUMP domain-containing protein 2	503	tRNA methylation [GO:0030488]	NA	RNA binding [GO:0003723]; tRNA (guanine) methyltransferase activity [GO:0016423]	GO:0003723; GO:0016423; GO:0030488	NA	14890
2	69299420	69300017	MACS_peak_9486	ANTXR1	INTRON	NM_032208.2	598	431	7	30.87	0.000818465	8.15	100	Q96EC6_HUMAN	ANTXR1 protein (Fragment)	97	NA	integral component of membrane [GO:0016021]	receptor activity [GO:0004872]	GO:0004872; GO:0016021	NA	NA
2	111531393	111531990	MACS_peak_9834	ACOXL	INTRON	NM_001142807.1	598	415	6	30.87	0.000818465	8.15	100	ACOXL_HUMAN	Acyl-coenzyme A oxidase-like protein (Acyl-CoA oxidase-like protein) (EC 1.3.3.-)	547	fatty acid beta-oxidation using acyl-CoA dehydrogenase [GO:0033539]; fatty acid beta-oxidation using acyl-CoA oxidase [GO:0033540]	peroxisomal matrix [GO:0005782]	acyl-CoA dehydrogenase activity [GO:0003995]; flavin adenine dinucleotide binding [GO:0050660]; pristanoyl-CoA oxidase activity [GO:0016402]	GO:0003995; GO:0005782; GO:0016402; GO:0033539; GO:0033540; GO:0050660	NA	25621
2	135420202	135420799	MACS_peak_10049	TMEM163	INTRON	NM_030923.4	598	128	6	30.87	0.000818465	8.15	100	TM163_HUMAN	Transmembrane protein 163	289	NA	cell junction [GO:0030054]; early endosome membrane [GO:0031901]; integral component of synaptic vesicle membrane [GO:0030285]	zinc ion binding [GO:0008270]	GO:0008270; GO:0030054; GO:0030285; GO:0031901	NA	25380
2	175239315	175239912	MACS_peak_10403	CIR1	INTRON	NM_004882.3	598	266	6	30.87	0.000818465	8.15	100	CIR1_HUMAN	Corepressor interacting with RBPJ 1 (CBF1-interacting corepressor) (Recepin)	450	mRNA processing [GO:0006397]; negative regulation of transcription, DNA-templated [GO:0045892]; RNA splicing [GO:0008380]; transcription, DNA-templated [GO:0006351]	cytoplasm [GO:0005737]; microtubule organizing center [GO:0005815]; nuclear speck [GO:0016607]; nucleus [GO:0005634]; protein complex [GO:0043234]	DNA binding transcription factor activity [GO:0003700]; protein kinase binding [GO:0019901]; transcription corepressor activity [GO:0003714]; transcription factor activity, RNA polymerase II distal enhancer sequence-specific binding [GO:0003705]	GO:0003700; GO:0003705; GO:0003714; GO:0005634; GO:0005737; GO:0005815; GO:0006351; GO:0006397; GO:0008380; GO:0016607; GO:0019901; GO:0043234; GO:0045892	NA	24217
2	184019203	184019800	MACS_peak_10486	NUP35	INTRON	NM_001287584.1	598	162	6	30.87	0.000818465	8.15	100	NUP53_HUMAN	Nucleoporin NUP53 (35 kDa nucleoporin) (Mitotic phosphoprotein 44) (MP-44) (Nuclear pore complex protein Nup53) (Nucleoporin Nup35)	326	intracellular transport of virus [GO:0075733]; mitotic nuclear envelope disassembly [GO:0007077]; mRNA export from nucleus [GO:0006406]; NLS-bearing protein import into nucleus [GO:0006607]; nuclear pore organization [GO:0006999]; protein sumoylation [GO:0016925]; regulation of cellular response to heat [GO:1900034]; regulation of gene silencing by miRNA [GO:0060964]; regulation of glycolytic pro…	host cell [GO:0043657]; nuclear envelope [GO:0005635]; nuclear lamina [GO:0005652]; nuclear membrane [GO:0031965]; nuclear pore central transport channel [GO:0044613]; nuclear pore nuclear basket [GO:0044615]; nucleoplasm [GO:0005654]; plasma membrane [GO:0005886]	nucleocytoplasmic transporter activity [GO:0005487]; phospholipid binding [GO:0005543]; single-stranded DNA binding [GO:0003697]	GO:0003697; GO:0005487; GO:0005543; GO:0005635; GO:0005652; GO:0005654; GO:0005886; GO:0006110; GO:0006355; GO:0006406; GO:0006409; GO:0006607; GO:0006999; GO:0007077; GO:0016032; GO:0016925; GO:0019083; GO:0031965; GO:0043657; GO:0044613; GO:0044615; GO:0060964; GO:0075733; GO:1900034	NA	29797
20	16309747	16310344	MACS_peak_11121	KIF16B	INTRON	NM_001199865.1	598	418	7	30.87	0.000818465	8.15	100	KI16B_HUMAN	Kinesin-like protein KIF16B (Sorting nexin-23)	1317	cellular response to interferon-gamma [GO:0071346]; early endosome to late endosome transport [GO:0045022]; endoderm development [GO:0007492]; epidermal growth factor receptor signaling pathway [GO:0007173]; fibroblast growth factor receptor signaling pathway [GO:0008543]; formation of primary germ layer [GO:0001704]; Golgi to endosome transport [GO:0006895]; microtubule-based movement [GO:000701…	cytosol [GO:0005829]; early endosome [GO:0005769]; early endosome membrane [GO:0031901]; endosome [GO:0005768]; kinesin complex [GO:0005871]; microtubule [GO:0005874]; phagocytic vesicle [GO:0045335]	ATP binding [GO:0005524]; ATP-dependent microtubule motor activity, plus-end-directed [GO:0008574]; microtubule binding [GO:0008017]; phosphatidylinositol-3,4,5-trisphosphate binding [GO:0005547]; phosphatidylinositol-3,4-bisphosphate binding [GO:0043325]; phosphatidylinositol-3,5-bisphosphate binding [GO:0080025]; phosphatidylinositol-3-phosphate binding [GO:0032266]; Rab GTPase binding [GO:0017…	GO:0001704; GO:0001919; GO:0005524; GO:0005547; GO:0005768; GO:0005769; GO:0005829; GO:0005871; GO:0005874; GO:0006895; GO:0007018; GO:0007173; GO:0007492; GO:0008017; GO:0008543; GO:0008574; GO:0017137; GO:0031901; GO:0032266; GO:0032801; GO:0043325; GO:0045022; GO:0045335; GO:0071346; GO:0080025	NA	15869
21	40179093	40179690	MACS_peak_11794	ETS2	INTRON	NM_005239.5	598	424	6	30.87	0.000818465	6.11	100	ETS2_HUMAN	Protein C-ets-2	469	cell differentiation [GO:0030154]; ectodermal cell fate commitment [GO:0001712]; mesoderm development [GO:0007498]; negative regulation of transcription from RNA polymerase II promoter [GO:0000122]; positive regulation of transcription, DNA-templated [GO:0045893]; positive regulation of transcription from RNA polymerase II promoter [GO:0045944]; primitive streak formation [GO:0090009]; skeletal s…	cytosol [GO:0005829]; nucleoplasm [GO:0005654]; nucleus [GO:0005634]; plasma membrane [GO:0005886]	DNA binding [GO:0003677]; DNA binding transcription factor activity [GO:0003700]; glucocorticoid receptor binding [GO:0035259]; protein domain specific binding [GO:0019904]; RNA polymerase II proximal promoter sequence-specific DNA binding [GO:0000978]; transcriptional repressor activity, RNA polymerase II proximal promoter sequence-specific DNA binding [GO:0001078]	GO:0000122; GO:0000978; GO:0001078; GO:0001501; GO:0001712; GO:0003677; GO:0003700; GO:0005634; GO:0005654; GO:0005829; GO:0005886; GO:0006351; GO:0007498; GO:0019904; GO:0030154; GO:0035259; GO:0045893; GO:0045944; GO:0090009	NA	3489
22	24467010	24467607	MACS_peak_11876	CABIN1	INTRON	NM_001199281.1	598	208	6	30.87	0.000818465	8.15	100	CABIN_HUMAN	Calcineurin-binding protein cabin-1 (Calcineurin inhibitor) (CAIN)	2220	cell surface receptor signaling pathway [GO:0007166]; covalent chromatin modification [GO:0016569]; DNA replication-independent nucleosome assembly [GO:0006336]	aggresome [GO:0016235]; cytosol [GO:0005829]; nucleoplasm [GO:0005654]; nucleus [GO:0005634]	protein phosphatase inhibitor activity [GO:0004864]	GO:0004864; GO:0005634; GO:0005654; GO:0005829; GO:0006336; GO:0007166; GO:0016235; GO:0016569	NA	24187
3	52501494	52502091	MACS_peak_12454	NISCH	INTRON	NM_001276293.1	598	413	6	30.87	0.000818465	6.11	100	NISCH_HUMAN	Nischarin (Imidazoline receptor 1) (I-1) (IR1) (Imidazoline receptor antisera-selected protein) (hIRAS) (Imidazoline-1 receptor) (I1R) (Imidazoline-1 receptor candidate protein) (I-1 receptor candidate protein) (I1R candidate protein)	1504	actin cytoskeleton organization [GO:0030036]; apoptotic process [GO:0006915]; glucose metabolic process [GO:0006006]; negative regulation of cell migration [GO:0030336]; norepinephrine secretion [GO:0048243]; Rac protein signal transduction [GO:0016601]; regulation of blood pressure [GO:0008217]; regulation of synaptic transmission, GABAergic [GO:0032228]	cytosol [GO:0005829]; early endosome [GO:0005769]; membrane [GO:0016020]; plasma membrane [GO:0005886]; recycling endosome [GO:0055037]	identical protein binding [GO:0042802]; integrin binding [GO:0005178]; phosphatidylinositol binding [GO:0035091]	GO:0005178; GO:0005769; GO:0005829; GO:0005886; GO:0006006; GO:0006915; GO:0008217; GO:0016020; GO:0016601; GO:0030036; GO:0030336; GO:0032228; GO:0035091; GO:0042802; GO:0048243; GO:0055037	NA	18006
3	61114740	61115337	MACS_peak_12513	FHIT	INTRON	NM_002012.2	598	166	6	30.87	0.000818465	10.18	100	Q71VB2_HUMAN	Diadenosine triphosphate hydrolase (FHIT) (FHIT protein) (Fragment)	34	NA	NA	hydrolase activity [GO:0016787]	GO:0016787	NA	NA
3	107358680	107359277	MACS_peak_12884	BBX	INTRON	NM_001142568.2	598	407	6	30.87	0.000818465	10.18	100	BBX_HUMAN	HMG box transcription factor BBX (Bobby sox homolog) (HMG box-containing protein 2)	941	bone development [GO:0060348]; regulation of transcription, DNA-templated [GO:0006355]; transcription, DNA-templated [GO:0006351]	cytosol [GO:0005829]; nucleoplasm [GO:0005654]	DNA binding [GO:0003677]	GO:0003677; GO:0005654; GO:0005829; GO:0006351; GO:0006355; GO:0060348	NA	14422
3	114551131	114551728	MACS_peak_12972	ZBTB20	INTRON	NM_015642.4	598	453	6	30.87	0.000818465	6.11	100	ZBT20_HUMAN	Zinc finger and BTB domain-containing protein 20 (Dendritic-derived BTB/POZ zinc finger protein) (Zinc finger protein 288)	741	positive regulation of interferon-beta production [GO:0032728]; positive regulation of interleukin-6 production [GO:0032755]; positive regulation of tumor necrosis factor production [GO:0032760]; transcription, DNA-templated [GO:0006351]	nuclear body [GO:0016604]; nucleoplasm [GO:0005654]; nucleus [GO:0005634]	DNA binding [GO:0003677]; metal ion binding [GO:0046872]; transcriptional repressor activity, RNA polymerase II proximal promoter sequence-specific DNA binding [GO:0001078]	GO:0001078; GO:0003677; GO:0005634; GO:0005654; GO:0006351; GO:0016604; GO:0032728; GO:0032755; GO:0032760; GO:0046872	NA	13503
3	133550412	133551009	MACS_peak_13123	RAB6B	INTRON	NM_016577.3	598	271	6	30.87	0.000818465	6.11	100	Q9UL29_HUMAN	GTP-binding protein RAB6B (Fragment)	43	NA	NA	GTPase activity [GO:0003924]; GTP binding [GO:0005525]	GO:0003924; GO:0005525	NA	NA
3	160070705	160071302	MACS_peak_13371	IFT80	INTRON	NM_001190242.1	598	191	6	30.87	0.000818465	8.15	100	IFT80_HUMAN	Intraflagellar transport protein 80 homolog (WD repeat-containing protein 56)	777	bone morphogenesis [GO:0060349]; chondrocyte differentiation [GO:0002062]; cilium assembly [GO:0060271]; intraciliary transport involved in cilium assembly [GO:0035735]; negative regulation of epithelial cell proliferation [GO:0050680]; negative regulation of non-canonical Wnt signaling pathway [GO:2000051]; non-motile cilium assembly [GO:1905515]; osteoblast differentiation [GO:0001649]; positiv…	centrosome [GO:0005813]; ciliary tip [GO:0097542]; cilium [GO:0005929]; cytoplasm [GO:0005737]; intraciliary transport particle B [GO:0030992]	NA	GO:0001649; GO:0002062; GO:0005737; GO:0005813; GO:0005929; GO:0007224; GO:0030992; GO:0035735; GO:0045880; GO:0050680; GO:0060271; GO:0060349; GO:0097542; GO:1905515; GO:2000051	NA	29262
4	8286604	8287201	MACS_peak_13769	HTRA3	INTRON	NM_053044.3	598	196	6	30.87	0.000818465	10.18	100	HTRA3_HUMAN	Serine protease HTRA3 (EC 3.4.21.-) (High-temperature requirement factor A3) (Pregnancy-related serine protease)	453	negative regulation of BMP signaling pathway [GO:0030514]; negative regulation of transforming growth factor beta receptor signaling pathway [GO:0030512]; proteolysis [GO:0006508]; regulation of cell growth [GO:0001558]	extracellular region [GO:0005576]	endopeptidase activity [GO:0004175]; insulin-like growth factor binding [GO:0005520]; serine-type endopeptidase activity [GO:0004252]; serine-type peptidase activity [GO:0008236]	GO:0001558; GO:0004175; GO:0004252; GO:0005520; GO:0005576; GO:0006508; GO:0008236; GO:0030512; GO:0030514	NA	30406
5	21556842	21557439	MACS_peak_15685	GUSBP1	INTRON	NR_027026.1	598	429	6	30.87	0.000818465	6.11	100	GUSP1_HUMAN	Putative inactive beta-glucuronidase-like protein SMA3	140	nervous system development [GO:0007399]; skeletal system development [GO:0001501]	lysosome [GO:0005764]	hydrolase activity, hydrolyzing O-glycosyl compounds [GO:0004553]	GO:0001501; GO:0004553; GO:0005764; GO:0007399	NA	13670
5	42515161	42515758	MACS_peak_15868	GHR	INTRON	NM_001242399.2	598	195	6	30.87	0.000818465	8.15	100	Q9NRZ8_HUMAN	Growth hormone receptor (Fragment)	21	NA	NA	NA	NA	NA	NA
5	78227633	78228230	MACS_peak_16149	ARSB	INTRON	NM_000046.3	598	425	6	30.87	0.000818465	8.15	100	ARSB_HUMAN	Arylsulfatase B (ASB) (EC 3.1.6.12) (N-acetylgalactosamine-4-sulfatase) (G4S)	533	autophagy [GO:0006914]; central nervous system development [GO:0007417]; chondroitin sulfate catabolic process [GO:0030207]; colon epithelial cell migration [GO:0061580]; glycosphingolipid metabolic process [GO:0006687]; lysosomal transport [GO:0007041]; lysosome organization [GO:0007040]; neutrophil degranulation [GO:0043312]; positive regulation of neuron projection development [GO:0010976]; po…	azurophil granule lumen [GO:0035578]; cell surface [GO:0009986]; endoplasmic reticulum lumen [GO:0005788]; extracellular exosome [GO:0070062]; extracellular region [GO:0005576]; ficolin-1-rich granule lumen [GO:1904813]; Golgi apparatus [GO:0005794]; lysosomal lumen [GO:0043202]; lysosome [GO:0005764]; mitochondrion [GO:0005739]; rough endoplasmic reticulum [GO:0005791]	arylsulfatase activity [GO:0004065]; metal ion binding [GO:0046872]; N-acetylgalactosamine-4-sulfatase activity [GO:0003943]	GO:0003943; GO:0004065; GO:0005576; GO:0005739; GO:0005764; GO:0005788; GO:0005791; GO:0005794; GO:0006687; GO:0006914; GO:0007040; GO:0007041; GO:0007417; GO:0007584; GO:0009268; GO:0009986; GO:0010632; GO:0010976; GO:0030207; GO:0035578; GO:0043202; GO:0043312; GO:0043627; GO:0043687; GO:0046872; GO:0051597; GO:0061580; GO:0070062; GO:1904813	NA	714
5	80666432	80667029	MACS_peak_16168	ACOT12	INTRON	NM_130767.2	598	398	6	30.87	0.000818465	8.15	100	ACO12_HUMAN	Acyl-coenzyme A thioesterase 12 (Acyl-CoA thioesterase 12) (EC 3.1.2.1) (Acyl-CoA thioester hydrolase 12) (Cytoplasmic acetyl-CoA hydrolase 1) (CACH-1) (hCACH-1) (START domain-containing protein 15) (StARD15)	555	acetyl-CoA metabolic process [GO:0006084]; acyl-CoA metabolic process [GO:0006637]; fatty acid metabolic process [GO:0006631]; pyruvate metabolic process [GO:0006090]	cytosol [GO:0005829]	acetyl-CoA hydrolase activity [GO:0003986]; acyl-CoA hydrolase activity [GO:0047617]; ATP binding [GO:0005524]; carboxylic ester hydrolase activity [GO:0052689]; lipid binding [GO:0008289]	GO:0003986; GO:0005524; GO:0005829; GO:0006084; GO:0006090; GO:0006631; GO:0006637; GO:0008289; GO:0047617; GO:0052689	PATHWAY: Carbohydrate metabolism; pyruvate metabolism.	24436
5	83467941	83468538	MACS_peak_16192	EDIL3	INTRON	NM_005711.4	598	431	6	30.87	0.000818465	8.15	100	EDIL3_HUMAN	EGF-like repeat and discoidin I-like domain-containing protein 3 (Developmentally-regulated endothelial cell locus 1 protein) (Integrin-binding protein DEL1)	480	cell adhesion [GO:0007155]; multicellular organism development [GO:0007275]; positive regulation of cell-substrate adhesion [GO:0010811]	extracellular exosome [GO:0070062]; extracellular matrix [GO:0031012]; extracellular vesicle [GO:1903561]	calcium ion binding [GO:0005509]; integrin binding [GO:0005178]	GO:0005178; GO:0005509; GO:0007155; GO:0007275; GO:0010811; GO:0031012; GO:0070062; GO:1903561	NA	3173
5	88296454	88297051	MACS_peak_16236	MEF2C-AS1	INTRON	NR_109941.1	598	180	6	30.87	0.000818465	10.18	100	NA	NA	NA	NA	NA	NA	NA	NA	NA
5	125711217	125711814	MACS_peak_16570	GRAMD3	INTRON	NM_001146319.1	598	404	6	30.87	0.000818465	8.15	100	GRM2B_HUMAN	GRAM domain-containing protein 2B (HCV NS3-transactivated protein 2)	432	NA	cytoplasmic microtubule [GO:0005881]	identical protein binding [GO:0042802]	GO:0005881; GO:0042802	NA	24911
5	153075972	153076569	MACS_peak_16814	GRIA1	INTRON	NM_001258020.1	598	157	6	30.87	0.000818465	6.11	100	GRIA1_HUMAN	Glutamate receptor 1 (GluR-1) (AMPA-selective glutamate receptor 1) (GluR-A) (GluR-K1) (Glutamate receptor ionotropic, AMPA 1) (GluA1)	906	chemical synaptic transmission [GO:0007268]; COPII vesicle coating [GO:0048208]; ER to Golgi vesicle-mediated transport [GO:0006888]; long-term memory [GO:0007616]; long term synaptic depression [GO:0060292]; receptor internalization [GO:0031623]; signal transduction [GO:0007165]	AMPA glutamate receptor complex [GO:0032281]; axonal spine [GO:0044308]; cell junction [GO:0030054]; cell surface [GO:0009986]; dendrite [GO:0030425]; dendritic spine [GO:0043197]; dendritic spine membrane [GO:0032591]; early endosome membrane [GO:0031901]; endocytic vesicle membrane [GO:0030666]; endoplasmic reticulum-Golgi intermediate compartment membrane [GO:0033116]; endoplasmic reticulum me…	AMPA glutamate receptor activity [GO:0004971]; amyloid-beta binding [GO:0001540]; excitatory extracellular ligand-gated ion channel activity [GO:0005231]; extracellularly glutamate-gated ion channel activity [GO:0005234]; glutamate receptor activity [GO:0008066]; neurotransmitter receptor activity involved in regulation of postsynaptic cytosolic calcium ion concentration [GO:0099583]; PDZ domain …	GO:0000139; GO:0001540; GO:0004971; GO:0005231; GO:0005234; GO:0005789; GO:0005886; GO:0006888; GO:0007165; GO:0007268; GO:0007616; GO:0008021; GO:0008066; GO:0009986; GO:0012507; GO:0014069; GO:0030054; GO:0030165; GO:0030425; GO:0030666; GO:0031623; GO:0031901; GO:0032281; GO:0032591; GO:0033116; GO:0043025; GO:0043197; GO:0044308; GO:0044309; GO:0048208; GO:0055037; GO:0055038; GO:0060292; GO:…	NA	4571
6	21693749	21694346	MACS_peak_17271	CASC15	INTRON	NR_015410.1	598	199	6	30.87	0.000818465	8.15	100	NA	NA	NA	NA	NA	NA	NA	NA	NA
6	73711844	73712441	MACS_peak_17660	KCNQ5	INTRON	NM_019842.3	598	414	6	30.87	0.000818465	8.15	100	KCNQ5_HUMAN	Potassium voltage-gated channel subfamily KQT member 5 (KQT-like 5) (Potassium channel subunit alpha KvLQT5) (Voltage-gated potassium channel subunit Kv7.5)	932	potassium ion transmembrane transport [GO:0071805]; regulation of ion transmembrane transport [GO:0034765]	clathrin coat [GO:0030118]; integral component of membrane [GO:0016021]; integral component of plasma membrane [GO:0005887]; plasma membrane [GO:0005886]; voltage-gated potassium channel complex [GO:0008076]	voltage-gated potassium channel activity [GO:0005249]	GO:0005249; GO:0005886; GO:0005887; GO:0008076; GO:0016021; GO:0030118; GO:0034765; GO:0071805	NA	6299
6	74206552	74207149	MACS_peak_17665	MTO1	INTRON	NM_001123226.1	598	401	6	30.87	0.000818465	6.11	100	MTO1_HUMAN	Protein MTO1 homolog, mitochondrial	717	mitochondrial tRNA wobble uridine modification [GO:0070899]; tRNA methylation [GO:0030488]	mitochondrion [GO:0005739]	flavin adenine dinucleotide binding [GO:0050660]; RNA binding [GO:0003723]	GO:0003723; GO:0005739; GO:0030488; GO:0050660; GO:0070899	NA	19261
6	162236617	162237214	MACS_peak_18475	PARK2	INTRON	NM_013987.2	598	241	6	30.87	0.000818465	6.11	100	X5DR79_HUMAN	RING-type E3 ubiquitin transferase (EC 2.3.2.27) (Fragment)	465	adult locomotory behavior [GO:0008344]; cellular protein catabolic process [GO:0044257]; cellular response to toxic substance [GO:0097237]; dopamine metabolic process [GO:0042417]; dopamine uptake involved in synaptic transmission [GO:0051583]; learning [GO:0007612]; mitophagy [GO:0000423]; negative regulation of endoplasmic reticulum stress-induced neuron intrinsic apoptotic signaling pathway [G…	cytosol [GO:0005829]; mitochondrion [GO:0005739]; neuron projection [GO:0043005]; nuclear speck [GO:0016607]; presynapse [GO:0098793]; protein complex [GO:0043234]	metal ion binding [GO:0046872]; ubiquitin protein ligase activity [GO:0061630]	GO:0000423; GO:0001964; GO:0005739; GO:0005829; GO:0007612; GO:0008344; GO:0016607; GO:0031648; GO:0032436; GO:0034976; GO:0035249; GO:0042415; GO:0042417; GO:0043005; GO:0043234; GO:0044257; GO:0046872; GO:0046928; GO:0051583; GO:0051881; GO:0061630; GO:0070585; GO:0097237; GO:0098793; GO:1902530; GO:1903377; GO:1903382; GO:1903861	NA	NA
7	24865690	24866287	MACS_peak_18711	OSBPL3	INTRON	NR_104111.1	598	347	6	30.87	0.000818465	8.15	100	OSBL3_HUMAN	Oxysterol-binding protein-related protein 3 (ORP-3) (OSBP-related protein 3)	887	bile acid biosynthetic process [GO:0006699]	cytosol [GO:0005829]; endoplasmic reticulum membrane [GO:0005789]; filopodium tip [GO:0032433]; membrane [GO:0016020]; nuclear membrane [GO:0031965]; perinuclear endoplasmic reticulum [GO:0097038]; plasma membrane [GO:0005886]	cholesterol binding [GO:0015485]; sterol transporter activity [GO:0015248]	GO:0005789; GO:0005829; GO:0005886; GO:0006699; GO:0015248; GO:0015485; GO:0016020; GO:0031965; GO:0032433; GO:0097038	NA	16370
7	28553861	28554458	MACS_peak_18743	CREB5	INTRON	NM_182898.2	598	192	7	30.87	0.000818465	8.15	100	CREB5_HUMAN	Cyclic AMP-responsive element-binding protein 5 (CREB-5) (cAMP-responsive element-binding protein 5) (CRE-BPa)	508	positive regulation of transcription, DNA-templated [GO:0045893]; transcription from RNA polymerase II promoter [GO:0006366]	extracellular exosome [GO:0070062]; nucleus [GO:0005634]	DNA binding [GO:0003677]; DNA binding transcription factor activity [GO:0003700]; metal ion binding [GO:0046872]	GO:0003677; GO:0003700; GO:0005634; GO:0006366; GO:0045893; GO:0046872; GO:0070062	NA	16844
7	51156889	51157486	MACS_peak_18924	COBL	INTRON	NM_001287436.1	598	197	6	30.87	0.000818465	6.11	100	COBL_HUMAN	Protein cordon-bleu	1261	actin filament network formation [GO:0051639]; actin filament polymerization [GO:0030041]; collateral sprouting in absence of injury [GO:0048669]; digestive tract development [GO:0048565]; embryonic axis specification [GO:0000578]; floor plate development [GO:0033504]; liver development [GO:0001889]; neural tube closure [GO:0001843]; notochord development [GO:0030903]; positive regulation of dend…	actin filament [GO:0005884]; axon [GO:0030424]; axonal growth cone [GO:0044295]; cell cortex [GO:0005938]; dendrite [GO:0030425]; dendritic growth cone [GO:0044294]; neuronal cell body [GO:0043025]; perinuclear region of cytoplasm [GO:0048471]; plasma membrane [GO:0005886]; ruffle [GO:0001726]	actin monomer binding [GO:0003785]	GO:0000578; GO:0001726; GO:0001757; GO:0001843; GO:0001889; GO:0003785; GO:0005884; GO:0005886; GO:0005938; GO:0030041; GO:0030424; GO:0030425; GO:0030903; GO:0033504; GO:0043025; GO:0044294; GO:0044295; GO:0048471; GO:0048565; GO:0048669; GO:0051639; GO:1900006; GO:1900029	NA	22199
7	71127517	71128114	MACS_peak_19053	WBSCR17	INTRON	NM_022479.2	598	174	6	30.87	0.000818465	8.15	100	GLT17_HUMAN	Polypeptide N-acetylgalactosaminyltransferase 17 (EC 2.4.1.41) (Polypeptide GalNAc transferase-like protein 3) (GalNAc-T-like protein 3) (pp-GaNTase-like protein 3) (Protein-UDP acetylgalactosaminyltransferase-like protein 3) (UDP-GalNAc:polypeptide N-acetylgalactosaminyltransferase-like protein 3) (Williams-Beuren syndrome chromosomal region 17 protein)	598	protein glycosylation [GO:0006486]	Golgi membrane [GO:0000139]; integral component of membrane [GO:0016021]	carbohydrate binding [GO:0030246]; metal ion binding [GO:0046872]; polypeptide N-acetylgalactosaminyltransferase activity [GO:0004653]	GO:0000139; GO:0004653; GO:0006486; GO:0016021; GO:0030246; GO:0046872	PATHWAY: Protein modification; protein glycosylation. {ECO:0000250|UniProtKB:Q9HCQ5}.	16347
7	105489055	105489652	MACS_peak_19283	ATXN7L1	INTRON	NM_020725.1	598	145	7	30.87	0.000818465	8.15	100	AT7L1_HUMAN	Ataxin-7-like protein 1 (Ataxin-7-like protein 4)	861	NA	NA	NA	NA	NA	22210
7	116314750	116315347	MACS_peak_19361	MET	INTRON	NM_001127500.1	598	430	6	30.87	0.000818465	6.11	100	Q9UEJ3_HUMAN	Proto-oncogenic met protein (Fragment)	47	NA	NA	NA	NA	NA	NA
8	53048164	53048761	MACS_peak_20127	ST18	INTRON	NM_014682.2	598	259	7	30.87	0.000818465	10.18	100	ST18_HUMAN	Suppression of tumorigenicity 18 protein (Zinc finger protein 387)	1047	interleukin-1-mediated signaling pathway [GO:0070498]; interleukin-6-mediated signaling pathway [GO:0070102]; negative regulation of cell proliferation [GO:0008285]; positive regulation of cysteine-type endopeptidase activity involved in apoptotic signaling pathway [GO:2001269]; positive regulation of transcription from RNA polymerase II promoter [GO:0045944]; transcription, DNA-templated [GO:000…	nucleus [GO:0005634]; protein-DNA complex [GO:0032993]	core promoter binding [GO:0001047]; DNA binding transcription factor activity [GO:0003700]; zinc ion binding [GO:0008270]	GO:0001047; GO:0003700; GO:0005634; GO:0006351; GO:0008270; GO:0008285; GO:0032993; GO:0033209; GO:0045944; GO:0070102; GO:0070498; GO:2001269	NA	18695
8	53578147	53578744	MACS_peak_20136	RB1CC1	INTRON	NM_001083617.1	598	178	6	30.87	0.000818465	8.15	100	RBCC1_HUMAN	RB1-inducible coiled-coil protein 1 (FAK family kinase-interacting protein of 200 kDa) (FIP200)	1594	autophagosome assembly [GO:0000045]; autophagy [GO:0006914]; autophagy of mitochondrion [GO:0000422]; autophagy of peroxisome [GO:0030242]; cell cycle [GO:0007049]; glycophagy [GO:0061723]; heart development [GO:0007507]; liver development [GO:0001889]; macroautophagy [GO:0016236]; negative regulation of extrinsic apoptotic signaling pathway [GO:2001237]; positive regulation of cell size [GO:0045…	Atg1/ULK1 kinase complex [GO:1990316]; cytosol [GO:0005829]; endoplasmic reticulum membrane [GO:0005789]; nuclear membrane [GO:0031965]; phagophore assembly site membrane [GO:0034045]	protein complex scaffold activity [GO:0032947]; protein kinase binding [GO:0019901]	GO:0000045; GO:0000422; GO:0001889; GO:0001934; GO:0005789; GO:0005829; GO:0006351; GO:0006355; GO:0006914; GO:0007049; GO:0007507; GO:0016236; GO:0016241; GO:0019901; GO:0030242; GO:0031965; GO:0032947; GO:0034045; GO:0045793; GO:0046330; GO:0061709; GO:0061723; GO:1990316; GO:2001237	NA	15574
8	65518951	65519548	MACS_peak_20257	CYP7B1	INTRON	NM_004820.3	598	303	6	30.87	0.000818465	6.11	100	Q05C57_HUMAN	CYP7B1 protein (Fragment)	489	NA	integral component of membrane [GO:0016021]	heme binding [GO:0020037]; iron ion binding [GO:0005506]; monooxygenase activity [GO:0004497]; oxidoreductase activity, acting on paired donors, with incorporation or reduction of molecular oxygen [GO:0016705]	GO:0004497; GO:0005506; GO:0016021; GO:0016705; GO:0020037	NA	NA
8	104705762	104706359	MACS_peak_20593	RIMS2	INTRON	NM_001100117.2	598	383	6	30.87	0.000818465	6.11	100	RIMS2_HUMAN	Regulating synaptic membrane exocytosis protein 2 (Rab-3-interacting molecule 2) (RIM 2) (Rab-3-interacting protein 3)	1411	calcium ion regulated exocytosis [GO:0017156]; calcium ion-regulated exocytosis of neurotransmitter [GO:0048791]; cAMP-mediated signaling [GO:0019933]; insulin secretion [GO:0030073]; intracellular protein transport [GO:0006886]; positive regulation of dendrite extension [GO:1903861]; positive regulation of excitatory postsynaptic potential [GO:2000463]; positive regulation of gene expression [GO…	cell junction [GO:0030054]; extracellular exosome [GO:0070062]; intracellular [GO:0005622]; presynaptic active zone [GO:0048786]; presynaptic membrane [GO:0042734]	ion channel binding [GO:0044325]; metal ion binding [GO:0046872]; Rab GTPase binding [GO:0017137]	GO:0005622; GO:0006886; GO:0010628; GO:0017137; GO:0017156; GO:0017157; GO:0019933; GO:0030054; GO:0030073; GO:0042391; GO:0042734; GO:0044325; GO:0046872; GO:0048786; GO:0048791; GO:0061669; GO:0070062; GO:0097151; GO:1903861; GO:2000300; GO:2000463	NA	17283
8	108967434	108968031	MACS_peak_20638	RSPO2	INTRON	NM_178565.4	598	192	6	30.87	0.000818465	10.18	100	RSPO2_HUMAN	R-spondin-2 (Roof plate-specific spondin-2) (hRspo2)	243	bone mineralization [GO:0030282]; dopaminergic neuron differentiation [GO:0071542]; embryonic forelimb morphogenesis [GO:0035115]; embryonic hindlimb morphogenesis [GO:0035116]; epithelial tube branching involved in lung morphogenesis [GO:0060441]; lung growth [GO:0060437]; negative regulation of odontogenesis of dentin-containing tooth [GO:0042489]; osteoblast differentiation [GO:0001649]; posit…	cell surface [GO:0009986]; extracellular region [GO:0005576]	heparin binding [GO:0008201]; receptor binding [GO:0005102]	GO:0001649; GO:0005102; GO:0005576; GO:0008201; GO:0009986; GO:0016055; GO:0030177; GO:0030282; GO:0035115; GO:0035116; GO:0042489; GO:0060437; GO:0060441; GO:0060535; GO:0071542; GO:0090263	NA	28583
14	75475416	75476013	MACS_peak_6167	EIF2B2	SPLICE_SITE_ACCEPTOR	NM_014239.3	598	193	6	30.87	0.000818465	8.15	100	Q9BPX4_HUMAN	Eukaryotic translation initiation factor 2B, subunit 2 beta, 39kDa	351	NA	NA	translation initiation factor activity [GO:0003743]	GO:0003743	NA	NA
2	113593059	113593656	MACS_peak_9847	IL1B	SPLICE_SITE_ACCEPTOR	NM_000576.2	598	192	6	30.87	0.000818465	8.15	100	IL1B_HUMAN	Interleukin-1 beta (IL-1 beta) (Catabolin)	269	activation of MAPK activity [GO:0000187]; apoptotic process [GO:0006915]; cell-cell signaling [GO:0007267]; cellular response to drug [GO:0035690]; cellular response to mechanical stimulus [GO:0071260]; cellular response to organic cyclic compound [GO:0071407]; cellular response to organic substance [GO:0071310]; cytokine-mediated signaling pathway [GO:0019221]; ectopic germ cell programmed cell …	cytosol [GO:0005829]; extracellular exosome [GO:0070062]; extracellular region [GO:0005576]; extracellular space [GO:0005615]; lysosome [GO:0005764]; secretory granule [GO:0030141]	cytokine activity [GO:0005125]; interleukin-1 receptor binding [GO:0005149]; protein domain specific binding [GO:0019904]	GO:0000165; GO:0000187; GO:0001660; GO:0001934; GO:0002711; GO:0005125; GO:0005149; GO:0005576; GO:0005615; GO:0005764; GO:0005829; GO:0006915; GO:0006954; GO:0006955; GO:0007165; GO:0007267; GO:0007566; GO:0008284; GO:0008285; GO:0009743; GO:0010575; GO:0010628; GO:0010718; GO:0010829; GO:0014805; GO:0019221; GO:0019904; GO:0030141; GO:0030213; GO:0030335; GO:0030593; GO:0030730; GO:0030949; GO:…	NA	5992
3	47868284	47868881	MACS_peak_12425	DHX30	SPLICE_SITE_ACCEPTOR	NM_138615.2	598	169	6	30.87	0.000818465	10.18	100	DHX30_HUMAN	Putative ATP-dependent RNA helicase DHX30 (EC 3.6.4.13) (DEAH box protein 30)	1194	mitochondrial large ribosomal subunit assembly [GO:1902775]; RNA processing [GO:0006396]	cytosol [GO:0005829]; mitochondrial nucleoid [GO:0042645]; mitochondrion [GO:0005739]; ribonucleoprotein granule [GO:0035770]	ATP binding [GO:0005524]; ATP-dependent RNA helicase activity [GO:0004004]; chromatin binding [GO:0003682]; double-stranded RNA binding [GO:0003725]; RNA binding [GO:0003723]	GO:0003682; GO:0003723; GO:0003725; GO:0004004; GO:0005524; GO:0005739; GO:0005829; GO:0006396; GO:0035770; GO:0042645; GO:1902775	NA	16716
3	58629420	58630017	MACS_peak_12499	FAM3D	SPLICE_SITE_ACCEPTOR	NM_138805.2	598	402	6	30.87	0.000818465	10.18	100	FAM3D_HUMAN	Protein FAM3D	224	negative regulation of insulin secretion [GO:0046676]	extracellular region [GO:0005576]	cytokine activity [GO:0005125]	GO:0005125; GO:0005576; GO:0046676	NA	18665
1	171756969	171757566	MACS_peak_1155	METTL13	SPLICE_SITE_DONOR	NM_015935.4	598	307	6	30.87	0.000818465	6.11	100	MET13_HUMAN	Methyltransferase-like protein 13 (EC 2.1.1.-)	699	NA	NA	methyltransferase activity [GO:0008168]	GO:0008168	NA	24248
1	182501628	182502225	MACS_peak_1243	RGSL1	SPLICE_SITE_DONOR	NM_001137669.1	598	187	7	30.87	0.000818465	8.15	100	H3BVE8_HUMAN	Regulator of G-protein-signaling protein-like	160	NA	NA	NA	NA	NA	18636
17	44091141	44091738	MACS_peak_7727	MAPT	SPLICE_SITE_DONOR	NM_016841.4	598	224	6	30.87	0.000818465	6.11	100	T1SGS4_HUMAN	Mutant microtubule-associated protein tau (Fragment)	28	NA	NA	NA	NA	NA	NA
19	32527573	32528170	MACS_peak_8784	CTC-360P9.3	SPLICE_SITE_DONOR	NR_110675.1	598	165	6	30.87	0.000818465	6.11	100	NA	NA	NA	NA	NA	NA	NA	NA	NA
5	52360584	52361181	MACS_peak_15924	ITGA2	SPLICE_SITE_DONOR	NR_073107.1	598	177	6	30.87	0.000818465	8.15	100	Q9NNZ2_HUMAN	Integrin alpha-2 subunit (Fragment)	16	integrin-mediated signaling pathway [GO:0007229]	NA	NA	GO:0007229	NA	NA
1	44467010	44467607	MACS_peak_251	SLC6A9	SPLICE_SITE_REGION	NR_048549.1	598	408	6	30.87	0.000818465	8.15	100	SC6A9_HUMAN	Sodium- and chloride-dependent glycine transporter 1 (GlyT-1) (GlyT1) (Solute carrier family 6 member 9)	706	glycine secretion, neurotransmission [GO:0061537]; transport [GO:0006810]	integral component of plasma membrane [GO:0005887]; membrane [GO:0016020]; plasma membrane [GO:0005886]; presynapse [GO:0098793]	glycine:sodium symporter activity [GO:0015375]; transporter activity [GO:0005215]	GO:0005215; GO:0005886; GO:0005887; GO:0006810; GO:0015375; GO:0016020; GO:0061537; GO:0098793	NA	11056
1	183099342	183099939	MACS_peak_1250	LAMC1	SPLICE_SITE_REGION	NM_002293.3	598	229	7	30.87	0.000818465	10.18	100	R4GNC7_HUMAN	Laminin subunit gamma-1 (Fragment)	37	NA	NA	NA	NA	NA	6492
10	118030998	118031595	MACS_peak_2750	GFRA1	SPLICE_SITE_REGION	NM_005264.4	598	470	6	30.87	0.000818465	8.15	100	GFRA1_HUMAN	GDNF family receptor alpha-1 (GDNF receptor alpha-1) (GDNFR-alpha-1) (GFR-alpha-1) (RET ligand 1) (TGF-beta-related neurotrophic factor receptor 1)	465	axon guidance [GO:0007411]; cell surface receptor signaling pathway [GO:0007166]; MAPK cascade [GO:0000165]	anchored component of membrane [GO:0031225]; extracellular exosome [GO:0070062]; extrinsic component of membrane [GO:0019898]; intracellular [GO:0005622]; plasma membrane [GO:0005886]	glial cell-derived neurotrophic factor receptor activity [GO:0016167]; Ras guanyl-nucleotide exchange factor activity [GO:0005088]; receptor binding [GO:0005102]	GO:0000165; GO:0005088; GO:0005102; GO:0005622; GO:0005886; GO:0007166; GO:0007411; GO:0016167; GO:0019898; GO:0031225; GO:0070062	NA	4243
12	122617420	122618017	MACS_peak_4816	MLXIP	SPLICE_SITE_REGION	NM_014938.5	598	285	6	30.87	0.000818465	8.15	100	MLXIP_HUMAN	MLX-interacting protein (Class E basic helix-loop-helix protein 36) (bHLHe36) (Transcriptional activator MondoA)	919	positive regulation of transcription from RNA polymerase II promoter [GO:0045944]; regulation of carbohydrate metabolic process by regulation of transcription from RNA polymerase II promoter [GO:1900402]	mitochondrial outer membrane [GO:0005741]; nucleus [GO:0005634]	DNA binding transcription factor activity [GO:0003700]; protein dimerization activity [GO:0046983]; RNA polymerase II regulatory region sequence-specific DNA binding [GO:0000977]; transcriptional activator activity, RNA polymerase II transcription regulatory region sequence-specific DNA binding [GO:0001228]; transcription factor activity, transcription factor binding [GO:0000989]	GO:0000977; GO:0000989; GO:0001228; GO:0003700; GO:0005634; GO:0005741; GO:0045944; GO:0046983; GO:1900402	NA	17055
15	72977949	72978546	MACS_peak_6737	HIGD2B	SPLICE_SITE_REGION	NR_002780.1	598	349	6	30.87	0.000818465	6.11	100	HIG2B_HUMAN	Putative HIG1 domain family member 2B (HIG1 domain family member 2B pseudogene)	106	NA	integral component of membrane [GO:0016021]	NA	GO:0016021	NA	26984
2	149839788	149840385	MACS_peak_10178	KIF5C	SPLICE_SITE_REGION	NR_111932.1	598	307	7	30.87	0.000818465	8.15	100	Q6PKD1_HUMAN	Kinesin-like protein (Fragment)	352	microtubule-based movement [GO:0007018]	microtubule [GO:0005874]	ATP binding [GO:0005524]; microtubule binding [GO:0008017]; microtubule motor activity [GO:0003777]	GO:0003777; GO:0005524; GO:0005874; GO:0007018; GO:0008017	NA	NA
2	239341961	239342558	MACS_peak_10959	ASB1	SPLICE_SITE_REGION	NM_001040445.1	598	403	6	30.87	0.000818465	8.15	100	ASB1_HUMAN	Ankyrin repeat and SOCS box protein 1 (ASB-1)	335	intracellular signal transduction [GO:0035556]; male genitalia development [GO:0030539]; negative regulation of cytokine biosynthetic process [GO:0042036]; post-translational protein modification [GO:0043687]; protein ubiquitination [GO:0016567]	cytosol [GO:0005829]; ubiquitin ligase complex [GO:0000151]	NA	GO:0000151; GO:0005829; GO:0016567; GO:0030539; GO:0035556; GO:0042036; GO:0043687	PATHWAY: Protein modification; protein ubiquitination.	16011
21	11039148	11039745	MACS_peak_11505	BAGE5	SPLICE_SITE_REGION	NM_182484.1	598	176	6	30.87	0.000818465	8.15	100	BAGE5_HUMAN	B melanoma antigen 5 (Cancer/testis antigen 2.5) (CT2.5)	43	NA	extracellular region [GO:0005576]	NA	GO:0005576	NA	15732
4	7820870	7821467	MACS_peak_13766	AFAP1	SPLICE_SITE_REGION	NM_198595.2	598	193	6	30.87	0.000818465	6.11	100	AFAP1_HUMAN	Actin filament-associated protein 1 (110 kDa actin filament-associated protein) (AFAP-110)	730	regulation of cytoskeleton organization [GO:0051493]; regulation of signal transduction [GO:0009966]	actin cytoskeleton [GO:0015629]; cytosol [GO:0005829]; focal adhesion [GO:0005925]	actin binding [GO:0003779]	GO:0003779; GO:0005829; GO:0005925; GO:0009966; GO:0015629; GO:0051493	NA	24017
4	25125688	25126285	MACS_peak_13929	SEPSECS	SPLICE_SITE_REGION	NM_016955.3	598	399	6	30.87	0.000818465	8.15	100	SPCS_HUMAN	O-phosphoseryl-tRNA(Sec) selenium transferase (EC 2.9.1.2) (Liver-pancreas antigen) (LP) (SLA-p35) (SLA/LP autoantigen) (Selenocysteine synthase) (Sec synthase) (Selenocysteinyl-tRNA(Sec) synthase) (Sep-tRNA:Sec-tRNA synthase) (SepSecS) (Soluble liver antigen) (SLA) (UGA suppressor tRNA-associated protein) (tRNA(Ser/Sec)-associated antigenic protein)	501	selenocysteine incorporation [GO:0001514]; selenocysteine metabolic process [GO:0016259]; selenocysteinyl-tRNA(Sec) biosynthetic process [GO:0097056]	cytoplasm [GO:0005737]; cytosol [GO:0005829]; nucleus [GO:0005634]	phosphoseryl-selenocysteinyl-tRNA selenium transferase activity [GO:0098621]; tRNA binding [GO:0000049]	GO:0000049; GO:0001514; GO:0005634; GO:0005737; GO:0005829; GO:0016259; GO:0097056; GO:0098621	PATHWAY: Aminoacyl-tRNA biosynthesis; selenocysteinyl-tRNA(Sec) biosynthesis; selenocysteinyl-tRNA(Sec) from L-seryl-tRNA(Sec) (archaeal/eukaryal route): step 2/2. {ECO:0000269|PubMed:17142313}.	30605
7	132262980	132263577	MACS_peak_19486	PLXNA4	UPSTREAM: 1657 bases	NM_020911.1	598	182	6	30.87	0.000818465	6.11	100	PLXA4_HUMAN	Plexin-A4	1894	anterior commissure morphogenesis [GO:0021960]; branchiomotor neuron axon guidance [GO:0021785]; chemorepulsion of branchiomotor axon [GO:0021793]; facial nerve structural organization [GO:0021612]; glossopharyngeal nerve morphogenesis [GO:0021615]; postganglionic parasympathetic fiber development [GO:0021784]; regulation of axon extension involved in axon guidance [GO:0048841]; regulation of neg…	integral component of membrane [GO:0016021]; plasma membrane [GO:0005886]; semaphorin receptor complex [GO:0002116]	semaphorin receptor activity [GO:0017154]	GO:0002116; GO:0005886; GO:0016021; GO:0017154; GO:0021612; GO:0021615; GO:0021637; GO:0021644; GO:0021784; GO:0021785; GO:0021793; GO:0021960; GO:0048485; GO:0048841; GO:0050923; GO:0071526; GO:1902287	NA	9102
10	82164620	82165217	MACS_peak_2435	FAM213A	UPSTREAM: 2965 bases	NM_001243779.1	598	415	6	30.87	0.000818465	8.15	100	F213A_HUMAN	Redox-regulatory protein FAM213A (Peroxiredoxin-like 2 activated in M-CSF stimulated monocytes) (Protein PAMM)	229	oxidation-reduction process [GO:0055114]; regulation of osteoclast differentiation [GO:0045670]	cytoplasm [GO:0005737]; extracellular exosome [GO:0070062]	antioxidant activity [GO:0016209]	GO:0005737; GO:0016209; GO:0045670; GO:0055114; GO:0070062	NA	28651
19	47809737	47810334	MACS_peak_8845	C5AR1	UPSTREAM: 3367 bases	NM_001736.3	598	432	6	30.87	0.000818465	8.15	100	C5AR1_HUMAN	C5a anaphylatoxin chemotactic receptor 1 (C5a anaphylatoxin chemotactic receptor) (C5a-R) (C5aR) (CD antigen CD88)	350	activation of MAPK activity [GO:0000187]; activation of phospholipase C activity [GO:0007202]; animal organ regeneration [GO:0031100]; apoptotic process [GO:0006915]; cell chemotaxis [GO:0060326]; cell proliferation in hindbrain [GO:0021534]; cellular defense response [GO:0006968]; chemotaxis [GO:0006935]; defense response to Gram-positive bacterium [GO:0050830]; G-protein coupled receptor signal…	apical part of cell [GO:0045177]; basolateral plasma membrane [GO:0016323]; cell surface [GO:0009986]; integral component of plasma membrane [GO:0005887]; plasma membrane [GO:0005886]; secretory granule membrane [GO:0030667]	complement component C5a binding [GO:0001856]; complement component C5a receptor activity [GO:0004878]; G-protein coupled receptor activity [GO:0004930]	GO:0000187; GO:0001856; GO:0004878; GO:0004930; GO:0005886; GO:0005887; GO:0006915; GO:0006935; GO:0006954; GO:0006955; GO:0006968; GO:0007165; GO:0007186; GO:0007200; GO:0007202; GO:0007204; GO:0007606; GO:0009986; GO:0010575; GO:0010759; GO:0016323; GO:0021534; GO:0030449; GO:0030593; GO:0030667; GO:0031100; GO:0032494; GO:0032496; GO:0042789; GO:0043312; GO:0043524; GO:0045177; GO:0045766; GO:…	NA	1338
3	32027296	32027893	MACS_peak_12296	OSBPL10	UPSTREAM: 3954 bases	NM_017784.4	598	403	6	30.87	0.000818465	8.15	100	OSB10_HUMAN	Oxysterol-binding protein-related protein 10 (ORP-10) (OSBP-related protein 10)	764	phosphatidylserine acyl-chain remodeling [GO:0036150]	cytoskeleton [GO:0005856]; cytosol [GO:0005829]	cholesterol binding [GO:0015485]; phosphatidylserine binding [GO:0001786]; phospholipid transporter activity [GO:0005548]	GO:0001786; GO:0005548; GO:0005829; GO:0005856; GO:0015485; GO:0036150	NA	16395
4	52904529	52905126	MACS_peak_14173	SGCB	UPSTREAM: 44 bases	NM_000232.4	598	444	6	30.87	0.000818465	8.15	100	Q6IBJ4_HUMAN	SGCB protein	318	muscle organ development [GO:0007517]	integral component of membrane [GO:0016021]; sarcoglycan complex [GO:0016012]	NA	GO:0007517; GO:0016012; GO:0016021	NA	NA
2	58269085	58269682	MACS_peak_9409	VRK2	UPSTREAM: 4762 bases	NM_001130481.2	598	478	6	30.87	0.000818465	8.15	100	VRK2_HUMAN	Serine/threonine-protein kinase VRK2 (EC 2.7.11.1) (Vaccinia-related kinase 2)	508	cellular response to oxidative stress [GO:0034599]; peptidyl-serine phosphorylation [GO:0018105]; protein autophosphorylation [GO:0046777]; protein phosphorylation [GO:0006468]; regulation of cell shape [GO:0008360]; regulation of interleukin-1-mediated signaling pathway [GO:2000659]; regulation of MAPK cascade [GO:0043408]; viral process [GO:0016032]	cytoplasm [GO:0005737]; endoplasmic reticulum [GO:0005783]; endoplasmic reticulum membrane [GO:0005789]; integral component of membrane [GO:0016021]; mitochondrial membrane [GO:0031966]; nucleus [GO:0005634]; protein complex [GO:0043234]	ATP binding [GO:0005524]; protein domain specific binding [GO:0019904]; protein kinase binding [GO:0019901]; protein serine/threonine kinase activity [GO:0004674]	GO:0004674; GO:0005524; GO:0005634; GO:0005737; GO:0005783; GO:0005789; GO:0006468; GO:0008360; GO:0016021; GO:0016032; GO:0018105; GO:0019901; GO:0019904; GO:0031966; GO:0034599; GO:0043234; GO:0043408; GO:0046777; GO:2000659	NA	12719
16	77817550	77818147	MACS_peak_7432	VAT1L	UPSTREAM: 4933 bases	NM_020927.1	598	451	6	30.87	0.000818465	6.11	100	VAT1L_HUMAN	Synaptic vesicle membrane protein VAT-1 homolog-like (EC 1.-.-.-)	419	NA	NA	oxidoreductase activity [GO:0016491]; zinc ion binding [GO:0008270]	GO:0008270; GO:0016491	NA	29315
14	76446980	76447577	MACS_peak_6178	IFT43	UPSTREAM: 5116 bases	NR_045665.1	598	168	6	30.87	0.000818465	8.15	100	IFT43_HUMAN	Intraflagellar transport protein 43 homolog	208	cilium assembly [GO:0060271]; intraciliary retrograde transport [GO:0035721]; intraciliary transport involved in cilium assembly [GO:0035735]	ciliary tip [GO:0097542]; cilium [GO:0005929]; cytoplasm [GO:0005737]; intraciliary transport particle A [GO:0030991]; microtubule cytoskeleton [GO:0015630]; microtubule organizing center [GO:0005815]	NA	GO:0005737; GO:0005815; GO:0005929; GO:0015630; GO:0030991; GO:0035721; GO:0035735; GO:0060271; GO:0097542	NA	29669
7	150492716	150493313	MACS_peak_19623	TMEM176A	UPSTREAM: 5138 bases	NM_018487.2	598	461	6	30.87	0.000818465	6.11	100	T176A_HUMAN	Transmembrane protein 176A (Hepatocellular carcinoma-associated antigen 112)	235	negative regulation of dendritic cell differentiation [GO:2001199]	integral component of membrane [GO:0016021]	NA	GO:0016021; GO:2001199	NA	24930
4	30734813	30735409	MACS_peak_13983	PCDH7	DOWNSTREAM: 1975 bases	NM_002589.2	597	277	6	30.91	0.000810961	6.11	100	PCDH7_HUMAN	Protocadherin-7 (Brain-heart protocadherin) (BH-Pcdh)	1069	homophilic cell adhesion via plasma membrane adhesion molecules [GO:0007156]; platelet degranulation [GO:0002576]	integral component of plasma membrane [GO:0005887]; plasma membrane [GO:0005886]; platelet alpha granule membrane [GO:0031092]	calcium ion binding [GO:0005509]	GO:0002576; GO:0005509; GO:0005886; GO:0005887; GO:0007156; GO:0031092	NA	8659
21	31815167	31815763	MACS_peak_11709	KRTAP15-1	DOWNSTREAM: 2069 bases	NM_181623.1	597	173	6	30.91	0.000810961	8.15	100	KR151_HUMAN	Keratin-associated protein 15-1	137	keratinization [GO:0031424]	cytosol [GO:0005829]; intermediate filament [GO:0005882]	NA	GO:0005829; GO:0005882; GO:0031424	NA	18927
5	67601234	67601830	MACS_peak_16062	PIK3R1	DOWNSTREAM: 3585 bases	NM_181524.1	597	197	6	30.91	0.000810961	8.15	100	P85A_HUMAN	Phosphatidylinositol 3-kinase regulatory subunit alpha (PI3-kinase regulatory subunit alpha) (PI3K regulatory subunit alpha) (PtdIns-3-kinase regulatory subunit alpha) (Phosphatidylinositol 3-kinase 85 kDa regulatory subunit alpha) (PI3-kinase subunit p85-alpha) (PtdIns-3-kinase regulatory subunit p85-alpha)	724	axon guidance [GO:0007411]; B cell differentiation [GO:0030183]; cellular glucose homeostasis [GO:0001678]; cellular response to insulin stimulus [GO:0032869]; cellular response to UV [GO:0034644]; cytokine-mediated signaling pathway [GO:0019221]; epidermal growth factor receptor signaling pathway [GO:0007173]; ERBB2 signaling pathway [GO:0038128]; extrinsic apoptotic signaling pathway via death …	cell-cell junction [GO:0005911]; cis-Golgi network [GO:0005801]; cytoplasm [GO:0005737]; cytosol [GO:0005829]; membrane [GO:0016020]; nucleus [GO:0005634]; perinuclear endoplasmic reticulum membrane [GO:1990578]; phosphatidylinositol 3-kinase complex [GO:0005942]; phosphatidylinositol 3-kinase complex, class IA [GO:0005943]; plasma membrane [GO:0005886]; protein complex [GO:0043234]	1-phosphatidylinositol-3-kinase activity [GO:0016303]; 1-phosphatidylinositol-3-kinase regulator activity [GO:0046935]; ErbB-3 class receptor binding [GO:0043125]; insulin binding [GO:0043559]; insulin-like growth factor receptor binding [GO:0005159]; insulin receptor binding [GO:0005158]; insulin receptor substrate binding [GO:0043560]; neurotrophin TRKA receptor binding [GO:0005168]; phosphatid…	GO:0001678; GO:0001784; GO:0001953; GO:0005068; GO:0005158; GO:0005159; GO:0005168; GO:0005634; GO:0005737; GO:0005801; GO:0005829; GO:0005886; GO:0005911; GO:0005942; GO:0005943; GO:0006468; GO:0006661; GO:0007173; GO:0007186; GO:0007411; GO:0008134; GO:0008286; GO:0008625; GO:0008630; GO:0014065; GO:0016020; GO:0016032; GO:0016303; GO:0019221; GO:0019903; GO:0030168; GO:0030183; GO:0030335; GO:…	NA	8979
10	115344849	115345445	MACS_peak_2732	NRAP	DOWNSTREAM: 3734 bases	NM_198060.3	597	265	6	30.91	0.000810961	8.15	100	NRAP_HUMAN	Nebulin-related-anchoring protein (N-RAP)	1730	NA	fascia adherens [GO:0005916]; muscle tendon junction [GO:0005927]	actin binding [GO:0003779]; metal ion binding [GO:0046872]; muscle alpha-actinin binding [GO:0051371]	GO:0003779; GO:0005916; GO:0005927; GO:0046872; GO:0051371	NA	7988
12	7842430	7843026	MACS_peak_3906	GDF3	EXON: NM_020634.1.ex.1	NM_020634.1	597	142	6	30.91	0.000810961	6.11	100	GDF3_HUMAN	Growth/differentiation factor 3 (GDF-3)	364	cell development [GO:0048468]; endoderm development [GO:0007492]; eye development [GO:0001654]; formation of anatomical boundary [GO:0048859]; in utero embryonic development [GO:0001701]; mesoderm development [GO:0007498]; negative regulation of BMP signaling pathway [GO:0030514]; negative regulation of epidermal cell differentiation [GO:0045605]; negative regulation of myoblast differentiation […	cytoplasm [GO:0005737]; extracellular space [GO:0005615]	cytokine activity [GO:0005125]; growth factor activity [GO:0008083]; protein kinase binding [GO:0019901]; transforming growth factor beta receptor binding [GO:0005160]	GO:0001501; GO:0001654; GO:0001701; GO:0002021; GO:0005125; GO:0005160; GO:0005615; GO:0005737; GO:0007492; GO:0007498; GO:0008083; GO:0010453; GO:0010862; GO:0019901; GO:0030514; GO:0030903; GO:0032525; GO:0042981; GO:0043408; GO:0045600; GO:0045605; GO:0045662; GO:0048468; GO:0048859; GO:0060395; GO:0090009	NA	4218
1	51106205	51106801	MACS_peak_283	FAF1	INTRON	NM_007051.2	597	141	6	30.91	0.000810961	6.11	100	FAF1_HUMAN	FAS-associated factor 1 (hFAF1) (UBX domain-containing protein 12) (UBX domain-containing protein 3A)	650	apoptotic process [GO:0006915]; cell death [GO:0008219]; cytoplasmic sequestering of NF-kappaB [GO:0007253]; positive regulation of apoptotic process [GO:0043065]; positive regulation of cell death [GO:0010942]; positive regulation of extrinsic apoptotic signaling pathway via death domain receptors [GO:1902043]; positive regulation of protein complex assembly [GO:0031334]; proteasome-mediated ubi…	CD95 death-inducing signaling complex [GO:0031265]; cytosol [GO:0005829]; nuclear envelope [GO:0005635]; nucleus [GO:0005634]; perinuclear region of cytoplasm [GO:0048471]; VCP-NPL4-UFD1 AAA ATPase complex [GO:0034098]	heat shock protein binding [GO:0031072]; NF-kappaB binding [GO:0051059]; protein domain specific binding [GO:0019904]; protein kinase binding [GO:0019901]; protein kinase regulator activity [GO:0019887]; ubiquitin binding [GO:0043130]; ubiquitin protein ligase binding [GO:0031625]	GO:0005634; GO:0005635; GO:0005829; GO:0006915; GO:0007253; GO:0008219; GO:0010942; GO:0019887; GO:0019901; GO:0019904; GO:0030155; GO:0031072; GO:0031265; GO:0031334; GO:0031625; GO:0034098; GO:0042176; GO:0043065; GO:0043130; GO:0043161; GO:0048471; GO:0051059; GO:1902043	NA	3578
1	84416353	84416949	MACS_peak_556	TTLL7	INTRON	NM_024686.4	597	129	6	30.91	0.000810961	6.11	100	Q8TC09_HUMAN	TTLL7 protein (Fragment)	569	cellular protein modification process [GO:0006464]	NA	NA	GO:0006464	NA	NA
1	167420635	167421231	MACS_peak_1115	CD247	INTRON	NM_000734.3	597	397	6	30.91	0.000810961	10.18	100	CD3Z_HUMAN	T-cell surface glycoprotein CD3 zeta chain (T-cell receptor T3 zeta chain) (CD antigen CD247)	164	adaptive immune response [GO:0002250]; Fc-gamma receptor signaling pathway involved in phagocytosis [GO:0038096]; protein homotetramerization [GO:0051289]; protein homotrimerization [GO:0070207]; regulation of defense response to virus by virus [GO:0050690]; regulation of immune response [GO:0050776]; T cell costimulation [GO:0031295]; T cell receptor signaling pathway [GO:0050852]	alpha-beta T cell receptor complex [GO:0042105]; cytoplasm [GO:0005737]; integral component of membrane [GO:0016021]; plasma membrane [GO:0005886]; T cell receptor complex [GO:0042101]	identical protein binding [GO:0042802]; protein homodimerization activity [GO:0042803]; protein tyrosine kinase binding [GO:1990782]; transmembrane signaling receptor activity [GO:0004888]	GO:0002250; GO:0004888; GO:0005737; GO:0005886; GO:0016021; GO:0031295; GO:0038096; GO:0042101; GO:0042105; GO:0042802; GO:0042803; GO:0050690; GO:0050776; GO:0050852; GO:0051289; GO:0070207; GO:1990782	NA	1677
1	174613504	174614100	MACS_peak_1176	RABGAP1L	INTRON	NM_014857.4	597	433	6	30.91	0.000810961	6.11	100	RBG1L_HUMAN	Rab GTPase-activating protein 1-like	815	activation of GTPase activity [GO:0090630]; cell cycle [GO:0007049]; endocytosis [GO:0006897]; intracellular protein transport [GO:0006886]; regulation of protein localization [GO:0032880]; regulation of vesicle fusion [GO:0031338]	early endosome [GO:0005769]; Golgi apparatus [GO:0005794]; nucleus [GO:0005634]	GTPase activator activity [GO:0005096]; Rab GTPase binding [GO:0017137]	GO:0005096; GO:0005634; GO:0005769; GO:0005794; GO:0006886; GO:0006897; GO:0007049; GO:0017137; GO:0031338; GO:0032880; GO:0090630	NA	24663
1	204293599	204294195	MACS_peak_1413	PLEKHA6	INTRON	NM_014935.4	597	417	6	30.91	0.000810961	8.15	100	PKHA6_HUMAN	Pleckstrin homology domain-containing family A member 6 (PH domain-containing family A member 6) (Phosphoinositol 3-phosphate-binding protein 3) (PEPP-3)	1048	NA	NA	NA	NA	NA	17053
1	217236573	217237169	MACS_peak_1509	ESRRG	INTRON	NM_001243505.1	597	417	6	30.91	0.000810961	10.18	100	ERR3_HUMAN	Estrogen-related receptor gamma (ERR gamma-2) (Estrogen receptor-related protein 3) (Nuclear receptor subfamily 3 group B member 3)	458	positive regulation of transcription, DNA-templated [GO:0045893]; regulation of transcription, DNA-templated [GO:0006355]; transcription initiation from RNA polymerase II promoter [GO:0006367]	nucleoplasm [GO:0005654]	AF-2 domain binding [GO:0050682]; retinoic acid receptor activity [GO:0003708]; RNA polymerase II regulatory region sequence-specific DNA binding [GO:0000977]; steroid binding [GO:0005496]; steroid hormone receptor activity [GO:0003707]; transcriptional activator activity, RNA polymerase II transcription regulatory region sequence-specific DNA binding [GO:0001228]; zinc ion binding [GO:0008270]	GO:0000977; GO:0001228; GO:0003707; GO:0003708; GO:0005496; GO:0005654; GO:0006355; GO:0006367; GO:0008270; GO:0045893; GO:0050682	NA	3474
10	25490724	25491320	MACS_peak_1978	GPR158	INTRON	NM_020752.2	597	180	6	30.91	0.000810961	6.11	100	GP158_HUMAN	Probable G-protein coupled receptor 158	1215	G-protein coupled receptor signaling pathway [GO:0007186]; protein localization to plasma membrane [GO:0072659]	integral component of membrane [GO:0016021]; plasma membrane [GO:0005886]	G-protein coupled receptor activity [GO:0004930]	GO:0004930; GO:0005886; GO:0007186; GO:0016021; GO:0072659	NA	23689
10	34877781	34878377	MACS_peak_2051	PARD3	INTRON	NM_001184786.1	597	345	6	30.91	0.000810961	8.15	100	PARD3_HUMAN	Partitioning defective 3 homolog (PAR-3) (PARD-3) (Atypical PKC isotype-specific-interacting protein) (ASIP) (CTCL tumor antigen se2-5) (PAR3-alpha)	1356	asymmetric cell division [GO:0008356]; axonogenesis [GO:0007409]; bicellular tight junction assembly [GO:0070830]; cell cycle [GO:0007049]; establishment of epithelial cell polarity [GO:0090162]; establishment or maintenance of cell polarity [GO:0007163]; myelination in peripheral nervous system [GO:0022011]; negative regulation of peptidyl-threonine phosphorylation [GO:0010801]; positive regulat…	adherens junction [GO:0005912]; axonal growth cone [GO:0044295]; bicellular tight junction [GO:0005923]; cell-cell junction [GO:0005911]; cell cortex [GO:0005938]; cell junction [GO:0030054]; cytoskeleton [GO:0005856]; cytosol [GO:0005829]; endomembrane system [GO:0012505]; internode region of axon [GO:0033269]; neuronal cell body [GO:0043025]; plasma membrane [GO:0005886]; protein complex [GO:00…	identical protein binding [GO:0042802]; phosphatidylinositol-3,4,5-trisphosphate binding [GO:0005547]; phosphatidylinositol-3-phosphate binding [GO:0032266]; phosphatidylinositol-4,5-bisphosphate binding [GO:0005546]; protein phosphatase binding [GO:0019903]	GO:0005546; GO:0005547; GO:0005829; GO:0005856; GO:0005886; GO:0005911; GO:0005912; GO:0005923; GO:0005938; GO:0006461; GO:0006612; GO:0007049; GO:0007163; GO:0007179; GO:0007205; GO:0007409; GO:0008356; GO:0010801; GO:0012505; GO:0019903; GO:0022011; GO:0030054; GO:0031643; GO:0032266; GO:0033269; GO:0042802; GO:0043025; GO:0043234; GO:0044295; GO:0060341; GO:0070830; GO:0090162	NA	16051
10	84246695	84247291	MACS_peak_2451	NRG3	INTRON	NM_001010848.3	597	360	6	30.91	0.000810961	6.11	100	R4GNI6_HUMAN	Pro-neuregulin-3, membrane-bound isoform	54	NA	NA	NA	NA	NA	7999
10	96198878	96199474	MACS_peak_2566	TBC1D12	INTRON	NM_015188.1	597	141	6	30.91	0.000810961	6.11	100	TBC12_HUMAN	TBC1 domain family member 12	775	activation of GTPase activity [GO:0090630]; intracellular protein transport [GO:0006886]; regulation of autophagosome assembly [GO:2000785]; regulation of vesicle fusion [GO:0031338]	autophagosome [GO:0005776]; recycling endosome [GO:0055037]	GTPase activator activity [GO:0005096]; Rab GTPase binding [GO:0017137]	GO:0005096; GO:0005776; GO:0006886; GO:0017137; GO:0031338; GO:0055037; GO:0090630; GO:2000785	NA	29082
12	18414911	18415507	MACS_peak_3995	PIK3C2G	INTRON	NM_001288772.1	597	186	6	30.91	0.000810961	10.18	100	P3C2G_HUMAN	Phosphatidylinositol 4-phosphate 3-kinase C2 domain-containing subunit gamma (PI3K-C2-gamma) (PtdIns-3-kinase C2 subunit gamma) (EC 2.7.1.154) (Phosphoinositide 3-kinase-C2-gamma)	1445	cell migration [GO:0016477]; chemotaxis [GO:0006935]; phosphatidylinositol 3-kinase signaling [GO:0014065]; phosphatidylinositol biosynthetic process [GO:0006661]; viral RNA genome replication [GO:0039694]	cytoplasm [GO:0005737]; cytosol [GO:0005829]; phosphatidylinositol 3-kinase complex [GO:0005942]; plasma membrane [GO:0005886]	1-phosphatidylinositol-3-kinase activity [GO:0016303]; 1-phosphatidylinositol-4-phosphate 3-kinase activity [GO:0035005]; ATP binding [GO:0005524]; phosphatidylinositol binding [GO:0035091]; phosphatidylinositol phosphate kinase activity [GO:0016307]	GO:0005524; GO:0005737; GO:0005829; GO:0005886; GO:0005942; GO:0006661; GO:0006935; GO:0014065; GO:0016303; GO:0016307; GO:0016477; GO:0035005; GO:0035091; GO:0039694	NA	8973
12	27544464	27545060	MACS_peak_4065	ARNTL2-AS1	INTRON	NR_109975.1	597	404	6	30.91	0.000810961	6.11	100	NA	NA	NA	NA	NA	NA	NA	NA	NA
12	32123822	32124418	MACS_peak_4105	KIAA1551	INTRON	NM_018169.3	597	173	6	30.91	0.000810961	10.18	100	K1551_HUMAN	Uncharacterized protein KIAA1551	1747	NA	NA	NA	NA	NA	25559
12	86880876	86881472	MACS_peak_4526	MGAT4C	INTRON	NM_013244.3	597	185	6	30.91	0.000810961	6.11	100	MGT4C_HUMAN	Alpha-1,3-mannosyl-glycoprotein 4-beta-N-acetylglucosaminyltransferase C (EC 2.4.1.145) (N-acetylglucosaminyltransferase IV homolog) (hGnT-IV-H) (N-glycosyl-oligosaccharide-glycoprotein N-acetylglucosaminyltransferase IVc) (GlcNAc-T IVc) (GnT-IVc) (N-acetylglucosaminyltransferase IVc) (UDP-N-acetylglucosamine: alpha-1,3-D-mannoside beta-1,4-N-acetylglucosaminyltransferase IVc)	478	carbohydrate metabolic process [GO:0005975]; protein glycosylation [GO:0006486]	Golgi membrane [GO:0000139]; integral component of membrane [GO:0016021]	alpha-1,3-mannosylglycoprotein 4-beta-N-acetylglucosaminyltransferase activity [GO:0008454]; metal ion binding [GO:0046872]	GO:0000139; GO:0005975; GO:0006486; GO:0008454; GO:0016021; GO:0046872	PATHWAY: Protein modification; protein glycosylation.	30871
14	51295508	51296104	MACS_peak_5952	NIN	INTRON	NM_182946.1	597	180	6	30.91	0.000810961	6.11	100	R4GN85_HUMAN	Ninein (Fragment)	116	microtubule anchoring at centrosome [GO:0034454]	centrosome [GO:0005813]	NA	GO:0005813; GO:0034454	NA	14906
14	79436149	79436745	MACS_peak_6202	NRXN3	INTRON	NR_073547.1	597	172	6	30.91	0.000810961	8.15	100	NRX3A_HUMAN	Neurexin-3 (Neurexin III-alpha) (Neurexin-3-alpha)	1643	adult behavior [GO:0030534]; axon guidance [GO:0007411]; learning [GO:0007612]; neuron cell-cell adhesion [GO:0007158]; social behavior [GO:0035176]; vocalization behavior [GO:0071625]	integral component of plasma membrane [GO:0005887]; plasma membrane [GO:0005886]	cell adhesion molecule binding [GO:0050839]; metal ion binding [GO:0046872]; neuroligin family protein binding [GO:0097109]; receptor activity [GO:0004872]	GO:0004872; GO:0005886; GO:0005887; GO:0007158; GO:0007411; GO:0007612; GO:0030534; GO:0035176; GO:0046872; GO:0050839; GO:0071625; GO:0097109	NA	8010
15	29829761	29830357	MACS_peak_6494	FAM189A1	INTRON	NM_015307.1	597	149	6	30.91	0.000810961	6.11	100	F1891_HUMAN	Protein FAM189A1 (Transmembrane protein 228)	539	NA	integral component of membrane [GO:0016021]	NA	GO:0016021	NA	29075
15	56027856	56028452	MACS_peak_6640	PRTG	INTRON	NM_173814.4	597	196	6	30.91	0.000810961	10.18	100	PRTG_HUMAN	Protogenin (Protein Shen-Dan)	1150	multicellular organism development [GO:0007275]	extracellular space [GO:0005615]; integral component of membrane [GO:0016021]	NA	GO:0005615; GO:0007275; GO:0016021	NA	26373
15	77764201	77764797	MACS_peak_6762	HMG20A	INTRON	NM_018200.2	597	160	6	30.91	0.000810961	8.15	100	HM20A_HUMAN	High mobility group protein 20A (HMG box-containing protein 20A) (HMG domain-containing protein 1) (HMG domain-containing protein HMGX1)	347	chromatin organization [GO:0006325]; covalent chromatin modification [GO:0016569]; negative regulation of neuron differentiation [GO:0045665]; negative regulation of protein sumoylation [GO:0033234]; negative regulation of transcription from RNA polymerase II promoter [GO:0000122]; regulation of transcription, DNA-templated [GO:0006355]; transcription, DNA-templated [GO:0006351]	nucleus [GO:0005634]	DNA binding [GO:0003677]; DNA binding transcription factor activity [GO:0003700]; identical protein binding [GO:0042802]; protein heterodimerization activity [GO:0046982]	GO:0000122; GO:0003677; GO:0003700; GO:0005634; GO:0006325; GO:0006351; GO:0006355; GO:0016569; GO:0033234; GO:0042802; GO:0045665; GO:0046982	NA	5001
16	15646190	15646786	MACS_peak_7011	C16orf45	INTRON	NM_001142469.1	597	274	6	30.91	0.000810961	8.15	100	CP045_HUMAN	Uncharacterized protein C16orf45	204	negative regulation of cell motility involved in cerebral cortex radial glia guided migration [GO:0021822]; negative regulation of microtubule depolymerization [GO:0007026]	microtubule cytoskeleton [GO:0015630]	NA	GO:0007026; GO:0015630; GO:0021822	NA	19213
17	60891705	60892301	MACS_peak_7826	MIR548W	INTRON	NR_036146.1	597	458	6	30.91	0.000810961	6.11	100	NA	NA	NA	NA	NA	NA	NA	NA	NA
17	65625324	65625920	MACS_peak_7845	PITPNC1	INTRON	NM_012417.3	597	262	6	30.91	0.000810961	8.15	100	PITC1_HUMAN	Cytoplasmic phosphatidylinositol transfer protein 1 (Mammalian rdgB homolog beta) (M-rdgB beta) (MrdgBbeta) (Retinal degeneration B homolog beta) (RdgBbeta)	332	phospholipid transport [GO:0015914]; signal transduction [GO:0007165]	cytoplasm [GO:0005737]; cytosol [GO:0005829]; nucleoplasm [GO:0005654]	phosphatidic acid binding [GO:0070300]; phosphatidylglycerol binding [GO:1901611]; phosphatidylinositol binding [GO:0035091]; phosphatidylinositol transporter activity [GO:0008526]	GO:0005654; GO:0005737; GO:0005829; GO:0007165; GO:0008526; GO:0015914; GO:0035091; GO:0070300; GO:1901611	NA	21045
2	25014712	25015308	MACS_peak_9099	PTRHD1	INTRON	NM_001013663.1	597	171	6	30.91	0.000810961	6.11	100	PTRD1_HUMAN	Putative peptidyl-tRNA hydrolase PTRHD1 (EC 3.1.1.29) (Peptidyl-tRNA hydrolase domain-containing protein 1)	140	NA	extracellular exosome [GO:0070062]	aminoacyl-tRNA hydrolase activity [GO:0004045]	GO:0004045; GO:0070062	NA	33782
2	46201992	46202588	MACS_peak_9298	PRKCE	INTRON	NM_005400.2	597	172	6	30.91	0.000810961	6.11	100	Q53RT0_HUMAN	Uncharacterized protein PRKCE (Fragment)	124	NA	NA	ATP binding [GO:0005524]; protein kinase activity [GO:0004672]	GO:0004672; GO:0005524	NA	NA
2	84802034	84802630	MACS_peak_9637	DNAH6	INTRON	NM_001370.1	597	427	6	30.91	0.000810961	6.11	100	DYH6_HUMAN	Dynein heavy chain 6, axonemal (Axonemal beta dynein heavy chain 6) (Ciliary dynein heavy chain 6)	4158	cilium assembly [GO:0060271]; cilium or flagellum-dependent cell motility [GO:0001539]; microtubule-based movement [GO:0007018]	axonemal dynein complex [GO:0005858]; cilium [GO:0005929]; dynein complex [GO:0030286]; microtubule [GO:0005874]	ATP binding [GO:0005524]; ATP-dependent microtubule motor activity, minus-end-directed [GO:0008569]; dynein intermediate chain binding [GO:0045505]; dynein light chain binding [GO:0045503]; dynein light intermediate chain binding [GO:0051959]	GO:0001539; GO:0005524; GO:0005858; GO:0005874; GO:0005929; GO:0007018; GO:0008569; GO:0030286; GO:0045503; GO:0045505; GO:0051959; GO:0060271	NA	2951
2	100573017	100573613	MACS_peak_9755	AFF3	INTRON	NM_001025108.1	597	311	6	30.91	0.000810961	8.15	100	AFF3_HUMAN	AF4/FMR2 family member 3 (Lymphoid nuclear protein related to AF4) (Protein LAF-4)	1226	embryonic hindlimb morphogenesis [GO:0035116]; regulation of transcription, DNA-templated [GO:0006355]; response to tumor necrosis factor [GO:0034612]; transcription, DNA-templated [GO:0006351]	cytosol [GO:0005829]; nuclear body [GO:0016604]; nucleoplasm [GO:0005654]; nucleus [GO:0005634]	double-stranded DNA binding [GO:0003690]	GO:0003690; GO:0005634; GO:0005654; GO:0005829; GO:0006351; GO:0006355; GO:0016604; GO:0034612; GO:0035116	NA	6473
2	142137833	142138429	MACS_peak_10107	LRP1B	INTRON	NM_018557.2	597	453	6	30.91	0.000810961	8.15	100	LRP1B_HUMAN	Low-density lipoprotein receptor-related protein 1B (LRP-1B) (Low-density lipoprotein receptor-related protein-deleted in tumor) (LRP-DIT)	4599	protein transport [GO:0015031]; receptor-mediated endocytosis [GO:0006898]	integral component of membrane [GO:0016021]; receptor complex [GO:0043235]	calcium ion binding [GO:0005509]	GO:0005509; GO:0006898; GO:0015031; GO:0016021; GO:0043235	NA	6693
2	145020790	145021386	MACS_peak_10135	GTDC1	INTRON	NM_001284235.1	597	434	6	30.91	0.000810961	6.11	100	GTDC1_HUMAN	Glycosyltransferase-like domain-containing protein 1 (Mannosyltransferase-like protein Xa) (Mat-Xa)	458	NA	NA	transferase activity, transferring glycosyl groups [GO:0016757]	GO:0016757	NA	20887
2	166196875	166197471	MACS_peak_10326	SCN2A	INTRON	NM_001040143.1	597	142	6	30.91	0.000810961	8.15	100	SCN2A_HUMAN	Sodium channel protein type 2 subunit alpha (HBSC II) (Sodium channel protein brain II subunit alpha) (Sodium channel protein type II subunit alpha) (Voltage-gated sodium channel subunit alpha Nav1.2)	2005	intrinsic apoptotic signaling pathway in response to osmotic stress [GO:0008627]; membrane depolarization during action potential [GO:0086010]; myelination [GO:0042552]; neuronal action potential [GO:0019228]; neuron apoptotic process [GO:0051402]; regulation of ion transmembrane transport [GO:0034765]; sodium ion transmembrane transport [GO:0035725]; sodium ion transport [GO:0006814]	axon [GO:0030424]; integral component of plasma membrane [GO:0005887]; intercalated disc [GO:0014704]; intracellular [GO:0005622]; intrinsic component of plasma membrane [GO:0031226]; node of Ranvier [GO:0033268]; paranode region of axon [GO:0033270]; sodium channel complex [GO:0034706]; T-tubule [GO:0030315]; voltage-gated sodium channel complex [GO:0001518]	voltage-gated ion channel activity [GO:0005244]; voltage-gated sodium channel activity [GO:0005248]	GO:0001518; GO:0005244; GO:0005248; GO:0005622; GO:0005887; GO:0006814; GO:0008627; GO:0014704; GO:0019228; GO:0030315; GO:0030424; GO:0031226; GO:0033268; GO:0033270; GO:0034706; GO:0034765; GO:0035725; GO:0042552; GO:0051402; GO:0086010	NA	10588
2	201593308	201593904	MACS_peak_10622	LOC100507140	INTRON	NR_037886.1	597	404	6	30.91	0.000810961	8.15	100	NA	NA	NA	NA	NA	NA	NA	NA	NA
2	219971913	219972509	MACS_peak_10775	NHEJ1	INTRON	NM_024782.2	597	198	6	30.91	0.000810961	8.15	100	NHEJ1_HUMAN	Non-homologous end-joining factor 1 (Protein cernunnos) (XRCC4-like factor)	299	B cell differentiation [GO:0030183]; central nervous system development [GO:0007417]; DNA recombination [GO:0006310]; double-strand break repair via nonhomologous end joining [GO:0006303]; positive regulation of ligase activity [GO:0051351]; response to ionizing radiation [GO:0010212]; T cell differentiation [GO:0030217]	DNA ligase IV complex [GO:0032807]; fibrillar center [GO:0001650]; nonhomologous end joining complex [GO:0070419]; nucleoplasm [GO:0005654]; nucleus [GO:0005634]	DNA end binding [GO:0045027]	GO:0001650; GO:0005634; GO:0005654; GO:0006303; GO:0006310; GO:0007417; GO:0010212; GO:0030183; GO:0030217; GO:0032807; GO:0045027; GO:0051351; GO:0070419	NA	25737
2	231996738	231997334	MACS_peak_10881	PSMD1	INTRON	NM_001191037.1	597	403	6	30.91	0.000810961	6.11	100	PSMD1_HUMAN	26S proteasome non-ATPase regulatory subunit 1 (26S proteasome regulatory subunit RPN2) (26S proteasome regulatory subunit S1) (26S proteasome subunit p112)	953	anaphase-promoting complex-dependent catabolic process [GO:0031145]; antigen processing and presentation of exogenous peptide antigen via MHC class I, TAP-dependent [GO:0002479]; Fc-epsilon receptor signaling pathway [GO:0038095]; interleukin-1-mediated signaling pathway [GO:0070498]; MAPK cascade [GO:0000165]; negative regulation of canonical Wnt signaling pathway [GO:0090090]; negative regulati…	azurophil granule lumen [GO:0035578]; cytosol [GO:0005829]; extracellular exosome [GO:0070062]; extracellular region [GO:0005576]; membrane [GO:0016020]; nucleoplasm [GO:0005654]; nucleus [GO:0005634]; proteasome accessory complex [GO:0022624]; proteasome complex [GO:0000502]; proteasome regulatory particle [GO:0005838]; proteasome regulatory particle, base subcomplex [GO:0008540]; proteasome sto…	enzyme regulator activity [GO:0030234]	GO:0000165; GO:0000209; GO:0000502; GO:0002223; GO:0002479; GO:0005576; GO:0005634; GO:0005654; GO:0005829; GO:0005838; GO:0006521; GO:0008540; GO:0010972; GO:0016020; GO:0016579; GO:0022624; GO:0030234; GO:0031145; GO:0031146; GO:0033209; GO:0034515; GO:0035578; GO:0038061; GO:0038095; GO:0043161; GO:0043312; GO:0043488; GO:0043687; GO:0050852; GO:0051436; GO:0051437; GO:0055085; GO:0060071; GO:…	NA	9554
20	47435712	47436308	MACS_peak_11339	PREX1	INTRON	NM_020820.3	597	427	6	30.91	0.000810961	8.15	100	PREX1_HUMAN	Phosphatidylinositol 3,4,5-trisphosphate-dependent Rac exchanger 1 protein (P-Rex1) (PtdIns(3,4,5)-dependent Rac exchanger 1)	1659	actin filament polymerization [GO:0030041]; G-protein coupled receptor signaling pathway [GO:0007186]; intracellular signal transduction [GO:0035556]; negative regulation of protein kinase activity [GO:0006469]; negative regulation of TOR signaling [GO:0032007]; neutrophil activation [GO:0042119]; neutrophil chemotaxis [GO:0030593]; positive regulation of apoptotic process [GO:0043065]; positive …	cytosol [GO:0005829]; dendritic shaft [GO:0043198]; growth cone [GO:0030426]; perinuclear region of cytoplasm [GO:0048471]; plasma membrane [GO:0005886]	enzyme binding [GO:0019899]; GTPase activator activity [GO:0005096]; guanyl-nucleotide exchange factor activity [GO:0005085]; phospholipid binding [GO:0005543]; Rac guanyl-nucleotide exchange factor activity [GO:0030676]; Rho guanyl-nucleotide exchange factor activity [GO:0005089]	GO:0005085; GO:0005089; GO:0005096; GO:0005543; GO:0005829; GO:0005886; GO:0006469; GO:0006801; GO:0007186; GO:0019899; GO:0030041; GO:0030217; GO:0030335; GO:0030426; GO:0030593; GO:0030676; GO:0030833; GO:0032007; GO:0035023; GO:0035556; GO:0042119; GO:0043065; GO:0043198; GO:0048471; GO:0050773; GO:0051056; GO:1900026	NA	32594
21	23462001	23462597	MACS_peak_11635	LOC101927843	INTRON	NR_109959.1	597	129	6	30.91	0.000810961	8.15	100	NA	NA	NA	NA	NA	NA	NA	NA	NA
21	28709050	28709646	MACS_peak_11683	MIR5009	INTRON	NR_049807.1	597	181	6	30.91	0.000810961	8.15	100	NA	NA	NA	NA	NA	NA	NA	NA	NA
21	36185553	36186149	MACS_peak_11758	RUNX1	INTRON	NM_001754.4	597	414	6	30.91	0.000810961	8.15	100	X5CT71_HUMAN	RUNX1/RUNX1T1 fusion protein	100	NA	nucleus [GO:0005634]	ATP binding [GO:0005524]; DNA binding [GO:0003677]; DNA binding transcription factor activity [GO:0003700]	GO:0003677; GO:0003700; GO:0005524; GO:0005634	NA	NA
3	71300564	71301160	MACS_peak_12622	FOXP1	INTRON	NM_001244810.1	597	436	6	30.91	0.000810961	8.15	100	FOXP1_HUMAN	Forkhead box protein P1 (Mac-1-regulated forkhead) (MFH)	677	chemokine (C-C motif) ligand 2 secretion [GO:0035926]; endothelial cell activation [GO:0042118]; interleukin-21 secretion [GO:0072619]; macrophage activation [GO:0042116]; monocyte activation [GO:0042117]; negative regulation of androgen receptor signaling pathway [GO:0060766]; negative regulation of B cell apoptotic process [GO:0002903]; negative regulation of transcription, DNA-templated [GO:00…	nucleoplasm [GO:0005654]; nucleus [GO:0005634]	androgen receptor binding [GO:0050681]; identical protein binding [GO:0042802]; metal ion binding [GO:0046872]; protein self-association [GO:0043621]; RNA polymerase II transcription factor activity, sequence-specific DNA binding [GO:0000981]; sequence-specific DNA binding [GO:0043565]	GO:0000981; GO:0002903; GO:0005634; GO:0005654; GO:0006351; GO:0010595; GO:0030316; GO:0032496; GO:0032680; GO:0035019; GO:0035926; GO:0036035; GO:0042116; GO:0042117; GO:0042118; GO:0042802; GO:0043565; GO:0043621; GO:0045655; GO:0045892; GO:0046872; GO:0048661; GO:0050681; GO:0050706; GO:0050727; GO:0060766; GO:0061470; GO:0072619; GO:1900424; GO:1901256; GO:1901509; GO:2001182	NA	3823
3	114816965	114817561	MACS_peak_12973	ZBTB20	INTRON	NM_015642.4	597	425	6	30.91	0.000810961	6.11	100	ZBT20_HUMAN	Zinc finger and BTB domain-containing protein 20 (Dendritic-derived BTB/POZ zinc finger protein) (Zinc finger protein 288)	741	positive regulation of interferon-beta production [GO:0032728]; positive regulation of interleukin-6 production [GO:0032755]; positive regulation of tumor necrosis factor production [GO:0032760]; transcription, DNA-templated [GO:0006351]	nuclear body [GO:0016604]; nucleoplasm [GO:0005654]; nucleus [GO:0005634]	DNA binding [GO:0003677]; metal ion binding [GO:0046872]; transcriptional repressor activity, RNA polymerase II proximal promoter sequence-specific DNA binding [GO:0001078]	GO:0001078; GO:0003677; GO:0005634; GO:0005654; GO:0006351; GO:0016604; GO:0032728; GO:0032755; GO:0032760; GO:0046872	NA	13503
3	132355473	132356069	MACS_peak_13111	ACAD11	INTRON	NM_032169.4	597	410	6	30.91	0.000810961	6.11	100	ACD11_HUMAN	Acyl-CoA dehydrogenase family member 11 (ACAD-11) (EC 1.3.99.-)	780	fatty acid beta-oxidation [GO:0006635]; fatty acid beta-oxidation using acyl-CoA dehydrogenase [GO:0033539]	mitochondrial inner membrane [GO:0005743]; mitochondrial membrane [GO:0031966]; nucleus [GO:0005634]; peroxisome [GO:0005777]	acyl-CoA dehydrogenase activity [GO:0003995]; flavin adenine dinucleotide binding [GO:0050660]; long-chain-acyl-CoA dehydrogenase activity [GO:0004466]; medium-chain-acyl-CoA dehydrogenase activity [GO:0070991]; very-long-chain-acyl-CoA dehydrogenase activity [GO:0017099]	GO:0003995; GO:0004466; GO:0005634; GO:0005743; GO:0005777; GO:0006635; GO:0017099; GO:0031966; GO:0033539; GO:0050660; GO:0070991	NA	30211
3	152113123	152113719	MACS_peak_13299	MBNL1	INTRON	NM_207293.1	597	413	6	30.91	0.000810961	10.18	100	MBNL1_HUMAN	Muscleblind-like protein 1 (Triplet-expansion RNA-binding protein)	388	embryonic limb morphogenesis [GO:0030326]; in utero embryonic development [GO:0001701]; mRNA processing [GO:0006397]; myoblast differentiation [GO:0045445]; nervous system development [GO:0007399]; regulation of RNA splicing [GO:0043484]; RNA splicing [GO:0008380]	cytoplasm [GO:0005737]; cytoplasmic stress granule [GO:0010494]; cytosol [GO:0005829]; nucleoplasm [GO:0005654]; nucleus [GO:0005634]	double-stranded RNA binding [GO:0003725]; metal ion binding [GO:0046872]; regulatory region RNA binding [GO:0001069]; RNA binding [GO:0003723]	GO:0001069; GO:0001701; GO:0003723; GO:0003725; GO:0005634; GO:0005654; GO:0005737; GO:0005829; GO:0006397; GO:0007399; GO:0008380; GO:0010494; GO:0030326; GO:0043484; GO:0045445; GO:0046872	NA	6923
3	172821064	172821660	MACS_peak_13497	SPATA16	INTRON	NM_031955.5	597	196	6	30.91	0.000810961	10.18	100	SPT16_HUMAN	Spermatogenesis-associated protein 16 (Testis development protein NYD-SP12)	569	cell differentiation [GO:0030154]; multicellular organism development [GO:0007275]; spermatogenesis [GO:0007283]	Golgi apparatus [GO:0005794]	NA	GO:0005794; GO:0007275; GO:0007283; GO:0030154	NA	29935
3	186733509	186734105	MACS_peak_13624	ST6GAL1	INTRON	NM_173217.2	597	178	6	30.91	0.000810961	6.11	100	SIAT1_HUMAN	Beta-galactoside alpha-2,6-sialyltransferase 1 (Alpha 2,6-ST 1) (EC 2.4.99.1) (B-cell antigen CD75) (CMP-N-acetylneuraminate-beta-galactosamide-alpha-2,6-sialyltransferase 1) (ST6Gal I) (ST6GalI) (Sialyltransferase 1)	406	humoral immune response [GO:0006959]; N-acetylneuraminate metabolic process [GO:0006054]; O-glycan processing [GO:0016266]; oligosaccharide metabolic process [GO:0009311]; protein N-linked glycosylation via asparagine [GO:0018279]; sialylation [GO:0097503]	extracellular exosome [GO:0070062]; Golgi cisterna membrane [GO:0032580]; Golgi membrane [GO:0000139]; integral component of membrane [GO:0016021]	beta-galactoside alpha-2,6-sialyltransferase activity [GO:0003835]; sialyltransferase activity [GO:0008373]	GO:0000139; GO:0003835; GO:0006054; GO:0006959; GO:0008373; GO:0009311; GO:0016021; GO:0016266; GO:0018279; GO:0032580; GO:0070062; GO:0097503	PATHWAY: Protein modification; protein glycosylation.	10860
4	4594187	4594783	MACS_peak_13757	STX18-AS1	INTRON	NR_037888.1	597	161	6	30.91	0.000810961	8.15	100	NA	NA	NA	NA	NA	NA	NA	NA	NA
4	9890875	9891471	MACS_peak_13777	SLC2A9	INTRON	NM_020041.2	597	199	6	30.91	0.000810961	8.15	100	GTR9_HUMAN	Solute carrier family 2, facilitated glucose transporter member 9 (Glucose transporter type 9) (GLUT-9)	540	glucose transport [GO:0015758]; hexose transport [GO:0008645]; urate metabolic process [GO:0046415]	apical plasma membrane [GO:0016324]; basolateral plasma membrane [GO:0016323]; integral component of membrane [GO:0016021]; plasma membrane [GO:0005886]	glucose transmembrane transporter activity [GO:0005355]; sugar:proton symporter activity [GO:0005351]; transmembrane transporter activity [GO:0022857]; urate transmembrane transporter activity [GO:0015143]	GO:0005351; GO:0005355; GO:0005886; GO:0008645; GO:0015143; GO:0015758; GO:0016021; GO:0016323; GO:0016324; GO:0022857; GO:0046415	NA	13446
4	106816992	106817588	MACS_peak_14683	NPNT	INTRON	NM_001033047.2	597	233	6	30.91	0.000810961	8.15	100	NPNT_HUMAN	Nephronectin (Preosteoblast EGF-like repeat protein with MAM domain) (Protein EGFL6-like)	565	branching involved in ureteric bud morphogenesis [GO:0001658]; cell-cell adhesion mediated by integrin [GO:0033631]; cell-matrix adhesion [GO:0007160]; cellular response to tumor necrosis factor [GO:0071356]; establishment of protein localization [GO:0045184]; extracellular matrix organization [GO:0030198]; pilomotor reflex [GO:0097195]; positive regulation of alkaline phosphatase activity [GO:00…	basement membrane [GO:0005604]; extracellular exosome [GO:0070062]; extracellular region [GO:0005576]; integrin alpha8-beta1 complex [GO:0034678]; proteinaceous extracellular matrix [GO:0005578]; smooth muscle contractile fiber [GO:0030485]	calcium ion binding [GO:0005509]; integrin binding [GO:0005178]	GO:0001657; GO:0001658; GO:0005178; GO:0005509; GO:0005576; GO:0005578; GO:0005604; GO:0007160; GO:0010694; GO:0010811; GO:0030198; GO:0030485; GO:0030511; GO:0033631; GO:0034678; GO:0045184; GO:0045669; GO:0045987; GO:0070062; GO:0070374; GO:0071356; GO:0097195; GO:2000721	NA	27405
4	120985770	120986366	MACS_peak_14796	MAD2L1	INTRON	NM_002358.3	597	417	6	30.91	0.000810961	8.15	100	MD2L1_HUMAN	Mitotic spindle assembly checkpoint protein MAD2A (HsMAD2) (Mitotic arrest deficient 2-like protein 1) (MAD2-like protein 1)	205	anaphase-promoting complex-dependent catabolic process [GO:0031145]; cell division [GO:0051301]; mitotic cell cycle checkpoint [GO:0007093]; mitotic sister chromatid segregation [GO:0000070]; mitotic spindle assembly checkpoint [GO:0007094]; negative regulation of apoptotic process [GO:0043066]; negative regulation of mitotic cell cycle [GO:0045930]; negative regulation of protein catabolic proce…	condensed chromosome kinetochore [GO:0000777]; cytosol [GO:0005829]; kinetochore [GO:0000776]; mitotic spindle [GO:0072686]; nucleoplasm [GO:0005654]; nucleus [GO:0005634]; perinuclear region of cytoplasm [GO:0048471]; spindle pole [GO:0000922]	identical protein binding [GO:0042802]; protein homodimerization activity [GO:0042803]	GO:0000070; GO:0000776; GO:0000777; GO:0000922; GO:0005634; GO:0005654; GO:0005829; GO:0007062; GO:0007093; GO:0007094; GO:0031145; GO:0042177; GO:0042787; GO:0042802; GO:0042803; GO:0043066; GO:0043161; GO:0045930; GO:0048471; GO:0051301; GO:0051436; GO:0051437; GO:0072686; GO:0090267; GO:1904667	NA	6763
4	128878771	128879367	MACS_peak_14858	MFSD8	INTRON	NM_152778.2	597	197	6	30.91	0.000810961	6.11	100	MFSD8_HUMAN	Major facilitator superfamily domain-containing protein 8 (Ceroid-lipofuscinosis neuronal protein 7)	518	transmembrane transport [GO:0055085]	integral component of membrane [GO:0016021]; intracellular membrane-bounded organelle [GO:0043231]; lysosomal membrane [GO:0005765]; nucleoplasm [GO:0005654]	NA	GO:0005654; GO:0005765; GO:0016021; GO:0043231; GO:0055085	NA	28486
4	184029242	184029838	MACS_peak_15342	WWC2	INTRON	NM_024949.5	597	189	6	30.91	0.000810961	10.18	100	WWC2_HUMAN	Protein WWC2 (BH-3-only member B) (WW domain-containing protein 2)	1192	negative regulation of hippo signaling [GO:0035331]; negative regulation of organ growth [GO:0046621]; negative regulation of transcription from RNA polymerase II promoter [GO:0000122]	cytosol [GO:0005829]	kinase binding [GO:0019900]; protein complex scaffold activity [GO:0032947]	GO:0000122; GO:0005829; GO:0019900; GO:0032947; GO:0035331; GO:0046621	NA	24148
4	189477797	189478393	MACS_peak_15396	LINC01060	INTRON	NR_033869.1	597	419	6	30.91	0.000810961	6.11	100	NA	NA	NA	NA	NA	NA	NA	NA	NA
5	9282744	9283340	MACS_peak_15563	SEMA5A	INTRON	NM_003966.2	597	432	6	30.91	0.000810961	6.11	100	X5DR95_HUMAN	Semaphorin 5A isoform A (Fragment)	1074	NA	integral component of membrane [GO:0016021]	NA	GO:0016021	NA	NA
5	39352012	39352608	MACS_peak_15830	C9	INTRON	NM_001737.3	597	407	6	30.91	0.000810961	10.18	100	Q9UGI4_HUMAN	Complement component 9 (Fragment)	25	NA	integral component of membrane [GO:0016021]	NA	GO:0016021	NA	NA
5	39407907	39408503	MACS_peak_15831	DAB2	INTRON	NM_001244871.1	597	447	6	30.91	0.000810961	8.15	100	DAB2_HUMAN	Disabled homolog 2 (Adaptor molecule disabled-2) (Differentially expressed in ovarian carcinoma 2) (DOC-2) (Differentially-expressed protein 2)	770	apoptotic process [GO:0006915]; cell proliferation [GO:0008283]; leading edge cell differentiation [GO:0035026]; membrane organization [GO:0061024]; multicellular organism development [GO:0007275]; negative regulation of androgen receptor signaling pathway [GO:0060766]; negative regulation of apoptotic process [GO:0043066]; negative regulation of canonical Wnt signaling pathway [GO:0090090]; nega…	clathrin-coated pit [GO:0005905]; clathrin-coated vesicle [GO:0030136]; clathrin-coated vesicle membrane [GO:0030665]; cytosol [GO:0005829]; extracellular exosome [GO:0070062]; fibrillar center [GO:0001650]; focal adhesion [GO:0005925]; intracellular membrane-bounded organelle [GO:0043231]; lysosomal membrane [GO:0005765]; plasma membrane [GO:0005886]	cargo receptor activity [GO:0038024]; clathrin adaptor activity [GO:0035615]; protein C-terminus binding [GO:0008022]; SMAD binding [GO:0046332]	GO:0001650; GO:0001934; GO:0005765; GO:0005829; GO:0005886; GO:0005905; GO:0005925; GO:0006915; GO:0007275; GO:0008022; GO:0008283; GO:0010718; GO:0010862; GO:0015031; GO:0016055; GO:0030136; GO:0030335; GO:0030511; GO:0030665; GO:0032091; GO:0032436; GO:0035026; GO:0035615; GO:0038024; GO:0043066; GO:0043231; GO:0045807; GO:0045892; GO:0045893; GO:0046332; GO:0060391; GO:0060766; GO:0061024; GO:…	NA	2662
5	106843651	106844247	MACS_peak_16379	EFNA5	INTRON	NM_001962.2	597	195	6	30.91	0.000810961	10.18	100	EFNA5_HUMAN	Ephrin-A5 (AL-1) (EPH-related receptor tyrosine kinase ligand 7) (LERK-7)	228	axon guidance [GO:0007411]; cellular response to follicle-stimulating hormone stimulus [GO:0071372]; cellular response to forskolin [GO:1904322]; collateral sprouting [GO:0048668]; ephrin receptor signaling pathway [GO:0048013]; negative regulation of substrate adhesion-dependent cell spreading [GO:1900025]; nervous system development [GO:0007399]; positive regulation of collateral sprouting [GO:…	adherens junction [GO:0005912]; anchored component of external side of plasma membrane [GO:0031362]; basement membrane [GO:0005604]; caveola [GO:0005901]; plasma membrane [GO:0005886]	chemorepellent activity [GO:0045499]; ephrin receptor binding [GO:0046875]; neurotrophin TRKA receptor binding [GO:0005168]; neurotrophin TRKB receptor binding [GO:0005169]; neurotrophin TRKC receptor binding [GO:0005170]; transmembrane receptor protein tyrosine kinase activator activity [GO:0030297]	GO:0001934; GO:0005168; GO:0005169; GO:0005170; GO:0005604; GO:0005886; GO:0005901; GO:0005912; GO:0007399; GO:0007411; GO:0022407; GO:0022604; GO:0030297; GO:0031290; GO:0031362; GO:0032956; GO:0043087; GO:0045499; GO:0046875; GO:0048013; GO:0048668; GO:0048672; GO:0050731; GO:0051893; GO:0051965; GO:0061178; GO:0070507; GO:0071372; GO:1900025; GO:1904322	NA	3225
5	126775762	126776358	MACS_peak_16584	MEGF10	INTRON	NM_001256545.1	597	398	6	30.91	0.000810961	6.11	100	MEG10_HUMAN	Multiple epidermal growth factor-like domains protein 10 (Multiple EGF-like domains protein 10)	1140	apoptotic process involved in development [GO:1902742]; engulfment of apoptotic cell [GO:0043652]; homotypic cell-cell adhesion [GO:0034109]; muscle cell development [GO:0055001]; muscle cell proliferation [GO:0033002]; myoblast migration [GO:0051451]; recognition of apoptotic cell [GO:0043654]; regulation of muscle cell differentiation [GO:0051147]; regulation of skeletal muscle tissue developme…	cell projection [GO:0042995]; integral component of membrane [GO:0016021]; phagocytic cup [GO:0001891]; plasma membrane [GO:0005886]	complement component C1q binding [GO:0001849]; Notch binding [GO:0005112]; scavenger receptor activity [GO:0005044]	GO:0001849; GO:0001891; GO:0005044; GO:0005112; GO:0005886; GO:0014719; GO:0014816; GO:0014841; GO:0016021; GO:0033002; GO:0034109; GO:0042995; GO:0043652; GO:0043654; GO:0048641; GO:0051147; GO:0051451; GO:0055001; GO:1902742	NA	29634
5	171593212	171593808	MACS_peak_16985	STK10	INTRON	NM_005990.3	597	300	6	30.91	0.000810961	6.11	100	STK10_HUMAN	Serine/threonine-protein kinase 10 (EC 2.7.11.1) (Lymphocyte-oriented kinase)	968	activation of protein kinase activity [GO:0032147]; cell cycle [GO:0007049]; lymphocyte aggregation [GO:0071593]; neutrophil degranulation [GO:0043312]; protein autophosphorylation [GO:0046777]; protein phosphorylation [GO:0006468]; regulation of apoptotic process [GO:0042981]; regulation of lymphocyte migration [GO:2000401]; regulation of mitotic cell cycle [GO:0007346]; signal transduction by p…	cytoplasm [GO:0005737]; extracellular exosome [GO:0070062]; plasma membrane [GO:0005886]; specific granule membrane [GO:0035579]	ATP binding [GO:0005524]; identical protein binding [GO:0042802]; protein homodimerization activity [GO:0042803]; protein serine/threonine kinase activity [GO:0004674]	GO:0004674; GO:0005524; GO:0005737; GO:0005886; GO:0006468; GO:0007049; GO:0007346; GO:0023014; GO:0031098; GO:0032147; GO:0035579; GO:0042802; GO:0042803; GO:0042981; GO:0043312; GO:0046777; GO:0070062; GO:0071593; GO:2000401	NA	11388
6	54712558	54713154	MACS_peak_17512	FAM83B	INTRON	NM_001010872.2	597	444	6	30.91	0.000810961	8.15	100	FA83B_HUMAN	Protein FAM83B	1011	cell proliferation [GO:0008283]; epidermal growth factor receptor signaling pathway [GO:0007173]	cytoplasm [GO:0005737]; membrane [GO:0016020]	epidermal growth factor receptor binding [GO:0005154]; phosphatidylinositol 3-kinase catalytic subunit binding [GO:0036313]; phosphatidylinositol 3-kinase regulatory subunit binding [GO:0036312]; protein kinase binding [GO:0019901]	GO:0005154; GO:0005737; GO:0007173; GO:0008283; GO:0016020; GO:0019901; GO:0036312; GO:0036313	NA	21357
6	56533178	56533774	MACS_peak_17527	DST	INTRON	NM_183380.3	597	238	6	30.91	0.000810961	6.11	100	Q9BSP9_HUMAN	DST protein (Fragment)	258	NA	cytoskeleton [GO:0005856]	microtubule binding [GO:0008017]	GO:0005856; GO:0008017	NA	NA
6	129216705	129217301	MACS_peak_18167	LAMA2	INTRON	NM_001079823.1	597	168	6	30.91	0.000810961	6.11	100	LAMA2_HUMAN	Laminin subunit alpha-2 (Laminin M chain) (Laminin-12 subunit alpha) (Laminin-2 subunit alpha) (Laminin-4 subunit alpha) (Merosin heavy chain)	3122	axon guidance [GO:0007411]; cell adhesion [GO:0007155]; extracellular matrix organization [GO:0030198]; muscle organ development [GO:0007517]; positive regulation of synaptic transmission, cholinergic [GO:0032224]; regulation of cell adhesion [GO:0030155]; regulation of cell migration [GO:0030334]; regulation of embryonic development [GO:0045995]; Schwann cell differentiation [GO:0014037]	basal lamina [GO:0005605]; basement membrane [GO:0005604]; dendritic spine [GO:0043197]; extracellular exosome [GO:0070062]; extracellular matrix [GO:0031012]; extracellular region [GO:0005576]; sarcolemma [GO:0042383]	receptor binding [GO:0005102]; structural molecule activity [GO:0005198]	GO:0005102; GO:0005198; GO:0005576; GO:0005604; GO:0005605; GO:0007155; GO:0007411; GO:0007517; GO:0014037; GO:0030155; GO:0030198; GO:0030334; GO:0031012; GO:0032224; GO:0042383; GO:0043197; GO:0045995; GO:0070062	NA	6482
6	129272826	129273422	MACS_peak_18168	LAMA2	INTRON	NM_001079823.1	597	198	6	30.91	0.000810961	8.15	100	LAMA2_HUMAN	Laminin subunit alpha-2 (Laminin M chain) (Laminin-12 subunit alpha) (Laminin-2 subunit alpha) (Laminin-4 subunit alpha) (Merosin heavy chain)	3122	axon guidance [GO:0007411]; cell adhesion [GO:0007155]; extracellular matrix organization [GO:0030198]; muscle organ development [GO:0007517]; positive regulation of synaptic transmission, cholinergic [GO:0032224]; regulation of cell adhesion [GO:0030155]; regulation of cell migration [GO:0030334]; regulation of embryonic development [GO:0045995]; Schwann cell differentiation [GO:0014037]	basal lamina [GO:0005605]; basement membrane [GO:0005604]; dendritic spine [GO:0043197]; extracellular exosome [GO:0070062]; extracellular matrix [GO:0031012]; extracellular region [GO:0005576]; sarcolemma [GO:0042383]	receptor binding [GO:0005102]; structural molecule activity [GO:0005198]	GO:0005102; GO:0005198; GO:0005576; GO:0005604; GO:0005605; GO:0007155; GO:0007411; GO:0007517; GO:0014037; GO:0030155; GO:0030198; GO:0030334; GO:0031012; GO:0032224; GO:0042383; GO:0043197; GO:0045995; GO:0070062	NA	6482
6	158346589	158347185	MACS_peak_18446	SNX9	INTRON	NM_016224.4	597	163	6	30.91	0.000810961	6.11	100	SNX9_HUMAN	Sorting nexin-9 (SH3 and PX domain-containing protein 1) (Protein SDP1) (SH3 and PX domain-containing protein 3A)	595	cleavage furrow formation [GO:0036089]; endocytosis [GO:0006897]; endosomal transport [GO:0016197]; intracellular protein transport [GO:0006886]; lipid tube assembly [GO:0060988]; membrane organization [GO:0061024]; mitotic cytokinesis [GO:0000281]; plasma membrane tubulation [GO:0097320]; positive regulation of GTPase activity [GO:0043547]; positive regulation of membrane protein ectodomain prot…	clathrin-coated vesicle [GO:0030136]; cytoplasm [GO:0005737]; cytoplasmic vesicle [GO:0031410]; cytoplasmic vesicle membrane [GO:0030659]; cytosol [GO:0005829]; extracellular exosome [GO:0070062]; extrinsic component of cytoplasmic side of plasma membrane [GO:0031234]; plasma membrane [GO:0005886]; ruffle [GO:0001726]; trans-Golgi network [GO:0005802]	1-phosphatidylinositol binding [GO:0005545]; Arp2/3 complex binding [GO:0071933]; cadherin binding [GO:0045296]; identical protein binding [GO:0042802]; phosphatidylinositol binding [GO:0035091]; protein homodimerization activity [GO:0042803]; ubiquitin protein ligase binding [GO:0031625]	GO:0000281; GO:0001726; GO:0005545; GO:0005737; GO:0005802; GO:0005829; GO:0005886; GO:0006886; GO:0006897; GO:0006898; GO:0016197; GO:0030136; GO:0030659; GO:0031234; GO:0031410; GO:0031625; GO:0032461; GO:0035091; GO:0036089; GO:0042802; GO:0042803; GO:0043547; GO:0045296; GO:0045860; GO:0051044; GO:0060988; GO:0061024; GO:0070062; GO:0071933; GO:0097320	NA	14973
7	104216868	104217464	MACS_peak_19273	LHFPL3	INTRON	NM_199000.2	597	360	6	30.91	0.000810961	6.11	100	LHPL3_HUMAN	LHFPL tetraspan subfamily member 3 protein (Lipoma HMGIC fusion partner-like 3 protein)	236	NA	integral component of membrane [GO:0016021]	NA	GO:0016021	NA	6589
8	19517219	19517815	MACS_peak_19861	CSGALNACT1	INTRON	NM_018371.4	597	196	6	30.91	0.000810961	8.15	100	CGAT1_HUMAN	Chondroitin sulfate N-acetylgalactosaminyltransferase 1 (CsGalNAcT-1) (EC 2.4.1.174) (Chondroitin beta-1,4-N-acetylgalactosaminyltransferase 1) (Beta4GalNAcT-1)	532	anatomical structure morphogenesis [GO:0009653]; cartilage development [GO:0051216]; cell proliferation [GO:0008283]; cell recognition [GO:0008037]; chondroitin sulfate biosynthetic process [GO:0030206]; chondroitin sulfate proteoglycan biosynthetic process [GO:0050650]; chondroitin sulfate proteoglycan biosynthetic process, polysaccharide chain biosynthetic process [GO:0050653]; dermatan sulfate…	Golgi cisterna membrane [GO:0032580]; Golgi membrane [GO:0000139]; integral component of Golgi membrane [GO:0030173]; intracellular [GO:0005622]	acetylgalactosaminyltransferase activity [GO:0008376]; glucuronosyl-N-acetylgalactosaminyl-proteoglycan 4-beta-N-acetylgalactosaminyltransferase activity [GO:0047238]; glucuronosyltransferase activity [GO:0015020]; glucuronylgalactosylproteoglycan 4-beta-N-acetylgalactosaminyltransferase activity [GO:0047237]; metal ion binding [GO:0046872]; peptidoglycan glycosyltransferase activity [GO:0008955]	GO:0000139; GO:0001958; GO:0005622; GO:0007399; GO:0008037; GO:0008283; GO:0008376; GO:0008955; GO:0009653; GO:0015014; GO:0015020; GO:0019276; GO:0030166; GO:0030173; GO:0030198; GO:0030206; GO:0030210; GO:0032580; GO:0046398; GO:0046872; GO:0047237; GO:0047238; GO:0050650; GO:0050651; GO:0050653; GO:0051216	NA	24290
8	88058159	88058755	MACS_peak_20451	CNBD1	INTRON	NM_173538.2	597	400	6	30.91	0.000810961	8.15	100	CNBD1_HUMAN	Cyclic nucleotide-binding domain-containing protein 1	436	NA	NA	NA	NA	NA	26663
8	133213802	133214398	MACS_peak_20830	KCNQ3	INTRON	NM_004519.3	597	188	6	30.91	0.000810961	8.15	100	KCNQ3_HUMAN	Potassium voltage-gated channel subfamily KQT member 3 (KQT-like 3) (Potassium channel subunit alpha KvLQT3) (Voltage-gated potassium channel subunit Kv7.3)	872	chemical synaptic transmission [GO:0007268]; membrane hyperpolarization [GO:0060081]; potassium ion transmembrane transport [GO:0071805]; regulation of ion transmembrane transport [GO:0034765]	axon initial segment [GO:0043194]; cell surface [GO:0009986]; integral component of membrane [GO:0016021]; integral component of plasma membrane [GO:0005887]; node of Ranvier [GO:0033268]; plasma membrane [GO:0005886]; voltage-gated potassium channel complex [GO:0008076]	calmodulin binding [GO:0005516]; voltage-gated potassium channel activity [GO:0005249]	GO:0005249; GO:0005516; GO:0005886; GO:0005887; GO:0007268; GO:0008076; GO:0009986; GO:0016021; GO:0033268; GO:0034765; GO:0043194; GO:0060081; GO:0071805	NA	6297
9	113296678	113297274	MACS_peak_21621	SVEP1	INTRON	NM_153366.3	597	179	6	30.91	0.000810961	8.15	100	SVEP1_HUMAN	Sushi, von Willebrand factor type A, EGF and pentraxin domain-containing protein 1 (CCP module-containing protein 22) (Polydom) (Selectin-like osteoblast-derived protein) (SEL-OB) (Serologically defined breast cancer antigen NY-BR-38)	3571	cell adhesion [GO:0007155]	cytoplasm [GO:0005737]; extracellular space [GO:0005615]; membrane [GO:0016020]	calcium ion binding [GO:0005509]; chromatin binding [GO:0003682]	GO:0003682; GO:0005509; GO:0005615; GO:0005737; GO:0007155; GO:0016020	NA	15985
9	126647599	126648195	MACS_peak_21727	DENND1A	INTRON	NM_020946.1	597	177	6	30.91	0.000810961	6.11	100	DEN1A_HUMAN	DENN domain-containing protein 1A (Connecdenn 1) (Connecdenn) (Protein FAM31A)	1009	endocytic recycling [GO:0032456]; endocytosis [GO:0006897]; positive regulation of GTPase activity [GO:0043547]; protein transport [GO:0015031]; regulation of Rab protein signal transduction [GO:0032483]; synaptic vesicle endocytosis [GO:0048488]	cell junction [GO:0030054]; clathrin-coated vesicle [GO:0030136]; clathrin-coated vesicle membrane [GO:0030665]; cytosol [GO:0005829]; dendrite [GO:0030425]; intracellular membrane-bounded organelle [GO:0043231]; neuronal cell body [GO:0043025]; nucleoplasm [GO:0005654]; presynaptic membrane [GO:0042734]	phosphatidylinositol-3-phosphate binding [GO:0032266]; phosphatidylinositol phosphate binding [GO:1901981]; Rab guanyl-nucleotide exchange factor activity [GO:0017112]; SH3 domain binding [GO:0017124]	GO:0005654; GO:0005829; GO:0006897; GO:0015031; GO:0017112; GO:0017124; GO:0030054; GO:0030136; GO:0030425; GO:0030665; GO:0032266; GO:0032456; GO:0032483; GO:0042734; GO:0043025; GO:0043231; GO:0043547; GO:0048488; GO:1901981	NA	29324
9	136304802	136305398	MACS_peak_21774	ADAMTS13	INTRON	NM_139027.4	597	411	6	30.91	0.000810961	6.11	100	Q96P40_HUMAN	ADAMTS13 (Fragment)	45	NA	NA	NA	NA	NA	NA
11	61213320	61213916	MACS_peak_3321	SDHAF2	SPLICE_SITE_ACCEPTOR	NM_017841.2	597	189	6	30.91	0.000810961	6.11	100	SDHF2_HUMAN	Succinate dehydrogenase assembly factor 2, mitochondrial (SDH assembly factor 2) (SDHAF2)	166	mitochondrial electron transport, succinate to ubiquinone [GO:0006121]; mitochondrial respiratory chain complex II assembly [GO:0034553]; negative regulation of canonical Wnt signaling pathway [GO:0090090]; negative regulation of epithelial to mesenchymal transition [GO:0010719]; protein dephosphorylation [GO:0006470]; protein-FAD linkage [GO:0018293]; tricarboxylic acid cycle [GO:0006099]	cytosol [GO:0005829]; mitochondrial matrix [GO:0005759]; mitochondrion [GO:0005739]; nucleolus [GO:0005730]	NA	GO:0005730; GO:0005739; GO:0005759; GO:0005829; GO:0006099; GO:0006121; GO:0006470; GO:0010719; GO:0018293; GO:0034553; GO:0090090	NA	26034
6	109575173	109575769	MACS_peak_17973	LOC100996634	SPLICE_SITE_ACCEPTOR	NM_001277339.1	597	421	6	30.91	0.000810961	8.15	100	NA	NA	NA	NA	NA	NA	NA	NA	NA
6	166580722	166581318	MACS_peak_18506	T	SPLICE_SITE_ACCEPTOR	NM_003181.3	597	190	6	30.91	0.000810961	10.18	100	BRAC_HUMAN	Brachyury protein (Protein T)	435	anterior/posterior axis specification, embryo [GO:0008595]; BMP signaling pathway [GO:0030509]; bone morphogenesis [GO:0060349]; canonical Wnt signaling pathway [GO:0060070]; cellular response to retinoic acid [GO:0071300]; determination of heart left/right asymmetry [GO:0061371]; embryonic skeletal system development [GO:0048706]; heart morphogenesis [GO:0003007]; mesoderm development [GO:000749…	cytoplasm [GO:0005737]; nuclear chromatin [GO:0000790]; nucleus [GO:0005634]	DNA binding transcription factor activity [GO:0003700]; RNA polymerase II activating transcription factor binding [GO:0001102]; RNA polymerase II distal enhancer sequence-specific DNA binding [GO:0000980]; RNA polymerase II proximal promoter sequence-specific DNA binding [GO:0000978]; RNA polymerase II transcription factor binding [GO:0001085]; transcriptional repressor activity, RNA polymerase I…	GO:0000122; GO:0000790; GO:0000978; GO:0000980; GO:0001085; GO:0001102; GO:0001191; GO:0001570; GO:0001756; GO:0001839; GO:0001843; GO:0003007; GO:0003257; GO:0003700; GO:0003705; GO:0005634; GO:0005737; GO:0006351; GO:0007165; GO:0007341; GO:0007498; GO:0007509; GO:0008284; GO:0008595; GO:0014028; GO:0023019; GO:0030509; GO:0036342; GO:0048706; GO:0060070; GO:0060349; GO:0060395; GO:0061371; GO:…	NA	11515
14	65197367	65197963	MACS_peak_6069	PLEKHG3	SPLICE_SITE_DONOR	NM_015549.1	597	199	6	30.91	0.000810961	8.15	100	G3V3I3_HUMAN	Pleckstrin homology domain-containing family G member 3 (Fragment)	161	regulation of Rho protein signal transduction [GO:0035023]	NA	Rho guanyl-nucleotide exchange factor activity [GO:0005089]	GO:0005089; GO:0035023	NA	20364
2	234201765	234202361	MACS_peak_10899	ATG16L1	SPLICE_SITE_DONOR	NM_198890.2	597	149	6	30.91	0.000810961	8.15	100	A16L1_HUMAN	Autophagy-related protein 16-1 (APG16-like 1)	607	autophagosome assembly [GO:0000045]; macroautophagy [GO:0016236]; negative stranded viral RNA replication [GO:0039689]; protein homooligomerization [GO:0051260]; protein lipidation involved in autophagosome assembly [GO:0061739]; protein localization to phagophore assembly site [GO:0034497]; protein transport [GO:0015031]; xenophagy [GO:0098792]	autophagosome [GO:0005776]; autophagosome membrane [GO:0000421]; axoneme [GO:0005930]; cytosol [GO:0005829]; phagophore assembly site membrane [GO:0034045]	GTPase binding [GO:0051020]; identical protein binding [GO:0042802]; ubiquitin-like protein transferase activity [GO:0019787]	GO:0000045; GO:0000421; GO:0005776; GO:0005829; GO:0005930; GO:0015031; GO:0016236; GO:0019787; GO:0034045; GO:0034497; GO:0039689; GO:0042802; GO:0051020; GO:0051260; GO:0061739; GO:0098792	NA	21498
1	24866031	24866627	MACS_peak_140	LOC100506985	SPLICE_SITE_REGION	NR_109781.1	597	163	6	30.91	0.000810961	8.15	100	NA	NA	NA	NA	NA	NA	NA	NA	NA
12	118016935	118017531	MACS_peak_4782	KSR2	SPLICE_SITE_REGION	NM_173598.4	597	419	6	30.91	0.000810961	6.11	100	CNKR2_HUMAN	Connector enhancer of kinase suppressor of ras 2 (Connector enhancer of KSR 2) (CNK homolog protein 2) (CNK2)	1034	regulation of signal transduction [GO:0009966]	cytoplasm [GO:0005737]; extracellular exosome [GO:0070062]; neuronal cell body [GO:0043025]; neuron projection [GO:0043005]; postsynaptic density [GO:0014069]; postsynaptic membrane [GO:0045211]	identical protein binding [GO:0042802]	GO:0005737; GO:0009966; GO:0014069; GO:0042802; GO:0043005; GO:0043025; GO:0045211; GO:0070062	NA	19701
12	121746185	121746781	MACS_peak_4812	ANAPC5	SPLICE_SITE_REGION	NM_016237.4	597	188	6	30.91	0.000810961	10.18	100	APC5_HUMAN	Anaphase-promoting complex subunit 5 (APC5) (Cyclosome subunit 5)	755	anaphase-promoting complex-dependent catabolic process [GO:0031145]; cell division [GO:0051301]; negative regulation of ubiquitin-protein ligase activity involved in mitotic cell cycle [GO:0051436]; positive regulation of ubiquitin-protein ligase activity involved in regulation of mitotic cell cycle transition [GO:0051437]; proteasome-mediated ubiquitin-dependent protein catabolic process [GO:004…	anaphase-promoting complex [GO:0005680]; cytosol [GO:0005829]; nucleoplasm [GO:0005654]; nucleus [GO:0005634]	protein phosphatase binding [GO:0019903]	GO:0005634; GO:0005654; GO:0005680; GO:0005829; GO:0019903; GO:0031145; GO:0042787; GO:0043161; GO:0051301; GO:0051436; GO:0051437; GO:0051439; GO:0070979	PATHWAY: Protein modification; protein ubiquitination.	15713
18	39792128	39792724	MACS_peak_8257	LINC00907	SPLICE_SITE_REGION	NR_046458.1	597	471	6	30.91	0.000810961	6.11	100	NA	NA	NA	NA	NA	NA	NA	NA	NA
3	124131771	124132367	MACS_peak_13052	KALRN	SPLICE_SITE_REGION	NM_003947.4	597	443	6	30.91	0.000810961	8.15	100	KALRN_HUMAN	Kalirin (EC 2.7.11.1) (Huntingtin-associated protein-interacting protein) (Protein Duo) (Serine/threonine-protein kinase with Dbl- and pleckstrin homology domain)	2985	adult locomotory behavior [GO:0008344]; behavioral fear response [GO:0001662]; behavioral response to cocaine [GO:0048148]; behavioral response to formalin induced pain [GO:0061368]; ephrin receptor signaling pathway [GO:0048013]; G-protein coupled receptor signaling pathway [GO:0007186]; habituation [GO:0046959]; intracellular signal transduction [GO:0035556]; lactation [GO:0007595]; maternal be…	actin cytoskeleton [GO:0015629]; cytosol [GO:0005829]; extracellular exosome [GO:0070062]; nucleoplasm [GO:0005654]; postsynaptic density [GO:0014069]	ATP binding [GO:0005524]; GTPase activator activity [GO:0005096]; guanyl-nucleotide exchange factor activity [GO:0005085]; metal ion binding [GO:0046872]; protein serine/threonine kinase activity [GO:0004674]; Rac guanyl-nucleotide exchange factor activity [GO:0030676]; Rho guanyl-nucleotide exchange factor activity [GO:0005089]	GO:0001662; GO:0004674; GO:0005085; GO:0005089; GO:0005096; GO:0005524; GO:0005654; GO:0005829; GO:0006468; GO:0007165; GO:0007186; GO:0007266; GO:0007399; GO:0007528; GO:0007595; GO:0007613; GO:0008344; GO:0009612; GO:0014069; GO:0014909; GO:0015629; GO:0016192; GO:0030676; GO:0035023; GO:0035176; GO:0035556; GO:0042711; GO:0043065; GO:0046872; GO:0046959; GO:0048013; GO:0048148; GO:0048168; GO:…	NA	4814
3	128630780	128631376	MACS_peak_13082	ACAD9	SPLICE_SITE_REGION	NR_033426.1	597	197	6	30.91	0.000810961	6.11	100	Q9H9W4_HUMAN	Acyl-Coenzyme A dehydrogenase family, member 9, isoform CRA_b (cDNA FLJ12506 fis, clone NT2RM2001700, weakly similar to ACYL-COA DEHYDROGENASE, VERY-LONG-CHAIN SPECIFIC (EC 1.3.99.-)) (cDNA FLJ53144, highly similar to Acyl-CoA dehydrogenase family member 9, mitochondrial (EC 1.3.99.-))	498	NA	NA	acyl-CoA dehydrogenase activity [GO:0003995]; flavin adenine dinucleotide binding [GO:0050660]	GO:0003995; GO:0050660	NA	NA
5	175810736	175811332	MACS_peak_17021	NOP16	SPLICE_SITE_REGION	NM_001291308.1	597	196	6	30.91	0.000810961	10.18	100	NOP16_HUMAN	Nucleolar protein 16 (HBV pre-S2 trans-regulated protein 3)	178	ribosomal large subunit biogenesis [GO:0042273]	intracellular membrane-bounded organelle [GO:0043231]; nucleolus [GO:0005730]; nucleus [GO:0005634]	RNA binding [GO:0003723]	GO:0003723; GO:0005634; GO:0005730; GO:0042273; GO:0043231	NA	26934
6	159188377	159188973	MACS_peak_18453	EZR	SPLICE_SITE_REGION	NM_003379.4	597	427	6	30.91	0.000810961	6.11	100	Q6NUR7_HUMAN	Ezrin	586	NA	cytoskeleton [GO:0005856]	actin binding [GO:0003779]	GO:0003779; GO:0005856	NA	NA
7	103341009	103341605	MACS_peak_19265	RELN	SPLICE_SITE_REGION	NM_173054.2	597	183	6	30.91	0.000810961	6.11	100	Q75MM8_HUMAN	Uncharacterized protein RELN (Fragment)	36	NA	NA	NA	NA	NA	NA
8	28019569	28020165	MACS_peak_19938	ELP3	SPLICE_SITE_REGION	NM_018091.5	597	382	6	30.91	0.000810961	8.15	100	ELP3_HUMAN	Elongator complex protein 3 (hELP3) (EC 2.3.1.48)	547	central nervous system development [GO:0007417]; histone H3 acetylation [GO:0043966]; histone H4 acetylation [GO:0043967]; neuron migration [GO:0001764]; positive regulation of cell migration [GO:0030335]; regulation of transcription from RNA polymerase II promoter [GO:0006357]; transcription elongation from RNA polymerase II promoter [GO:0006368]	cytoplasm [GO:0005737]; Elongator holoenzyme complex [GO:0033588]; histone acetyltransferase complex [GO:0000123]; nucleolus [GO:0005730]; transcription elongation factor complex [GO:0008023]	H3 histone acetyltransferase activity [GO:0010484]; H4 histone acetyltransferase activity [GO:0010485]; iron-sulfur cluster binding [GO:0051536]; metal ion binding [GO:0046872]; phosphorylase kinase regulator activity [GO:0008607]	GO:0000123; GO:0001764; GO:0005730; GO:0005737; GO:0006357; GO:0006368; GO:0007417; GO:0008023; GO:0008607; GO:0010484; GO:0010485; GO:0030335; GO:0033588; GO:0043966; GO:0043967; GO:0046872; GO:0051536	NA	20696
7	101273788	101274384	MACS_peak_19254	MYL10	UPSTREAM: 1212 bases	NM_138403.4	597	199	6	30.91	0.000810961	8.15	100	MYL10_HUMAN	Myosin regulatory light chain 10 (Myosin light chain 2, lymphocyte-specific) (Precursor lymphocyte-specific regulatory light chain)	226	muscle contraction [GO:0006936]	cytosol [GO:0005829]; mitochondrion [GO:0005739]	calcium ion binding [GO:0005509]	GO:0005509; GO:0005739; GO:0005829; GO:0006936	NA	29825
10	23382650	23383246	MACS_peak_1957	MSRB2	UPSTREAM: 1777 bases	NM_012228.3	597	438	6	30.91	0.000810961	8.15	100	MSRB2_HUMAN	Methionine-R-sulfoxide reductase B2, mitochondrial (MsrB2) (EC 1.8.4.12) (EC 1.8.4.14)	182	actin filament polymerization [GO:0030041]; protein repair [GO:0030091]; response to oxidative stress [GO:0006979]	cytosol [GO:0005829]; mitochondrion [GO:0005739]	actin binding [GO:0003779]; DNA binding transcription factor activity [GO:0003700]; L-methionine-(R)-S-oxide reductase activity [GO:0033745]; peptide-methionine (R)-S-oxide reductase activity [GO:0033743]; zinc ion binding [GO:0008270]	GO:0003700; GO:0003779; GO:0005739; GO:0005829; GO:0006979; GO:0008270; GO:0030041; GO:0030091; GO:0033743; GO:0033745	NA	17061
1	70823589	70824185	MACS_peak_446	ANKRD13C	UPSTREAM: 3172 bases	NM_030816.4	597	178	6	30.91	0.000810961	6.11	100	AN13C_HUMAN	Ankyrin repeat domain-containing protein 13C	541	protein retention in ER lumen [GO:0006621]; regulation of anoikis [GO:2000209]; regulation of receptor biosynthetic process [GO:0010869]	endoplasmic reticulum [GO:0005783]; endoplasmic reticulum membrane [GO:0005789]; perinuclear region of cytoplasm [GO:0048471]	receptor binding [GO:0005102]	GO:0005102; GO:0005783; GO:0005789; GO:0006621; GO:0010869; GO:0048471; GO:2000209	NA	25374
22	38067133	38067729	MACS_peak_11955	LGALS1	UPSTREAM: 4480 bases	NM_002305.3	597	318	6	30.91	0.000810961	8.15	100	LEG1_HUMAN	Galectin-1 (Gal-1) (14 kDa laminin-binding protein) (HLBP14) (14 kDa lectin) (Beta-galactoside-binding lectin L-14-I) (Galaptin) (HBL) (HPL) (Lactose-binding lectin 1) (Lectin galactoside-binding soluble 1) (Putative MAPK-activating protein PM12) (S-Lac lectin 1)	135	apoptotic process [GO:0006915]; cellular protein metabolic process [GO:0044267]; cellular response to glucose stimulus [GO:0071333]; cellular response to organic cyclic compound [GO:0071407]; myoblast differentiation [GO:0045445]; negative regulation of cell-substrate adhesion [GO:0010812]; negative regulation of neuron projection development [GO:0010977]; plasma cell differentiation [GO:0002317]…	cell surface [GO:0009986]; cytoplasm [GO:0005737]; cytosol [GO:0005829]; endoplasmic reticulum lumen [GO:0005788]; extracellular exosome [GO:0070062]; extracellular matrix [GO:0031012]; extracellular region [GO:0005576]; extracellular space [GO:0005615]; intracellular [GO:0005622]; nucleus [GO:0005634]; proteinaceous extracellular matrix [GO:0005578]	lactose binding [GO:0030395]; laminin binding [GO:0043236]; protein homodimerization activity [GO:0042803]; RNA binding [GO:0003723]; signal transducer activity [GO:0004871]	GO:0002317; GO:0003723; GO:0004871; GO:0005576; GO:0005578; GO:0005615; GO:0005622; GO:0005634; GO:0005737; GO:0005788; GO:0005829; GO:0006915; GO:0009986; GO:0010812; GO:0010977; GO:0030395; GO:0031012; GO:0031295; GO:0034120; GO:0035900; GO:0042493; GO:0042803; GO:0042981; GO:0043123; GO:0043236; GO:0043687; GO:0044267; GO:0045445; GO:0046598; GO:0048678; GO:0070062; GO:0071333; GO:0071407	NA	6561
5	133856490	133857086	MACS_peak_16643	JADE2	UPSTREAM: 4850 bases	NM_001289985.1	597	159	6	30.91	0.000810961	6.11	100	JADE2_HUMAN	E3 ubiquitin-protein ligase Jade-2 (EC 2.3.2.27) (Jade family PHD finger protein 2) (PHD finger protein 15)	790	histone H3 acetylation [GO:0043966]; histone H4-K12 acetylation [GO:0043983]; histone H4-K5 acetylation [GO:0043981]; histone H4-K8 acetylation [GO:0043982]; protein ubiquitination [GO:0016567]	extracellular exosome [GO:0070062]; histone acetyltransferase complex [GO:0000123]; nucleoplasm [GO:0005654]	metal ion binding [GO:0046872]; transferase activity [GO:0016740]	GO:0000123; GO:0005654; GO:0016567; GO:0016740; GO:0043966; GO:0043981; GO:0043982; GO:0043983; GO:0046872; GO:0070062	PATHWAY: Protein modification; protein ubiquitination. {ECO:0000305|PubMed:25018020}.	22984
3	158782040	158782636	MACS_peak_13361	IQCJ-SCHIP1	UPSTREAM: 5001 bases	NM_001197114.1	597	324	6	30.91	0.000810961	6.11	100	C9J366_HUMAN	IQCJ-SCHIP1 readthrough transcript protein	451	NA	NA	NA	NA	NA	38842
8	38959884	38960480	MACS_peak_20036	ADAM32	UPSTREAM: 5166 bases	NM_145004.5	597	420	6	30.91	0.000810961	8.15	100	ADA32_HUMAN	Disintegrin and metalloproteinase domain-containing protein 32 (ADAM 32)	787	NA	integral component of membrane [GO:0016021]	metalloendopeptidase activity [GO:0004222]	GO:0004222; GO:0016021	NA	15479
9	35855035	35855631	MACS_peak_21220	LINC00950	UPSTREAM: 5236 bases	NR_024006.1	597	199	6	30.91	0.000810961	10.18	100	NA	NA	NA	NA	NA	NA	NA	NA	NA
18	56145108	56145703	MACS_peak_8405	ALPK2	DOWNSTREAM: 3374 bases	NM_052947.3	596	437	6	30.95	0.000803526	6.11	100	ALPK2_HUMAN	Alpha-protein kinase 2 (EC 2.7.11.-) (Heart alpha-protein kinase)	2170	NA	cytoplasm [GO:0005737]	ATP binding [GO:0005524]; protein serine/threonine kinase activity [GO:0004674]	GO:0004674; GO:0005524; GO:0005737	NA	20565
1	15703214	15703809	MACS_peak_61	FHAD1	INTRON	NM_052929.1	596	149	6	30.95	0.000803526	8.15	100	Q5JYW6_HUMAN	Forkhead-associated domain-containing protein 1 (Fragment)	647	NA	NA	NA	NA	NA	29408
1	58249641	58250236	MACS_peak_339	DAB1	INTRON	NM_021080.3	596	244	6	30.95	0.000803526	6.11	100	X6R4J9_HUMAN	Disabled homolog 1 (Fragment)	204	NA	intracellular membrane-bounded organelle [GO:0043231]	NA	GO:0043231	NA	2661
1	235305285	235305880	MACS_peak_1644	RBM34	INTRON	NM_015014.2	596	194	6	30.95	0.000803526	8.15	100	Q5TCT4_HUMAN	RNA-binding protein 34 (Fragment)	211	NA	nucleolus [GO:0005730]; nucleus [GO:0005634]	NA	GO:0005634; GO:0005730	NA	28965
10	33234204	33234799	MACS_peak_2038	ITGB1	INTRON	NM_002211.3	596	431	6	30.95	0.000803526	8.15	100	Q5T3E6_HUMAN	Integrin beta-1 (Fragment)	136	cell-matrix adhesion [GO:0007160]; integrin-mediated signaling pathway [GO:0007229]	integrin complex [GO:0008305]	receptor activity [GO:0004872]	GO:0004872; GO:0007160; GO:0007229; GO:0008305	NA	6153
10	90759260	90759855	MACS_peak_2512	FAS	INTRON	NM_152872.2	596	257	6	30.95	0.000803526	6.11	100	S5PZ57_HUMAN	FAS (Fragment)	110	apoptotic process [GO:0006915]; immune response [GO:0006955]	membrane [GO:0016020]	transmembrane signaling receptor activity [GO:0004888]	GO:0004888; GO:0006915; GO:0006955; GO:0016020	NA	NA
10	101761354	101761949	MACS_peak_2604	DNMBP	INTRON	NM_015221.2	596	175	6	30.95	0.000803526	6.11	100	DNMBP_HUMAN	Dynamin-binding protein (Scaffold protein Tuba)	1577	positive regulation of GTPase activity [GO:0043547]; regulation of Rho protein signal transduction [GO:0035023]; small GTPase mediated signal transduction [GO:0007264]	cell junction [GO:0030054]; cytoskeleton [GO:0005856]; Golgi stack [GO:0005795]; synapse [GO:0045202]	Rho guanyl-nucleotide exchange factor activity [GO:0005089]	GO:0005089; GO:0005795; GO:0005856; GO:0007264; GO:0030054; GO:0035023; GO:0043547; GO:0045202	NA	30373
10	127885785	127886380	MACS_peak_2843	ADAM12	INTRON	NM_003474.5	596	448	6	30.95	0.000803526	8.15	100	U5NE98_HUMAN	Metalloprotease-disintegrin 12 transmembrane isoform La	906	integrin-mediated signaling pathway [GO:0007229]	integral component of membrane [GO:0016021]	metal ion binding [GO:0046872]; metalloendopeptidase activity [GO:0004222]	GO:0004222; GO:0007229; GO:0016021; GO:0046872	NA	NA
11	115350267	115350862	MACS_peak_3697	CADM1	INTRON	NM_001098517.1	596	436	6	30.95	0.000803526	8.15	100	X5DQS5_HUMAN	Cell adhesion molecule 1 (Cell adhesion molecule 1 isoform C) (Fragment)	443	NA	integral component of membrane [GO:0016021]	NA	GO:0016021	NA	5951
12	99646182	99646777	MACS_peak_4645	ANKS1B	INTRON	NM_152788.4	596	130	6	30.95	0.000803526	6.11	100	R4GNJ0_HUMAN	Ankyrin repeat and sterile alpha motif domain-containing protein 1B (Fragment)	64	regulation of synaptic plasticity by receptor localization to synapse [GO:1900383]	membrane [GO:0016020]	NA	GO:0016020; GO:1900383	NA	24600
12	109744414	109745009	MACS_peak_4721	FOXN4	INTRON	NM_213596.2	596	405	6	30.95	0.000803526	8.15	100	S4R3U5_HUMAN	Forkhead box protein N4 (Fragment)	84	NA	nucleus [GO:0005634]	DNA binding transcription factor activity [GO:0003700]; sequence-specific DNA binding [GO:0043565]	GO:0003700; GO:0005634; GO:0043565	NA	21399
13	38442759	38443354	MACS_peak_5033	TRPC4	INTRON	NM_016179.2	596	452	6	30.95	0.000803526	6.11	100	TRPC4_HUMAN	Short transient receptor potential channel 4 (TrpC4) (Trp-related protein 4) (hTrp-4) (hTrp4)	977	calcium ion import [GO:0070509]; calcium ion transmembrane transport [GO:0070588]; calcium ion transport [GO:0006816]; gamma-aminobutyric acid secretion [GO:0014051]; manganese ion transport [GO:0006828]; oligodendrocyte differentiation [GO:0048709]; regulation of cytosolic calcium ion concentration [GO:0051480]	basolateral plasma membrane [GO:0016323]; calcium channel complex [GO:0034704]; caveola [GO:0005901]; cell surface [GO:0009986]; cortical cytoskeleton [GO:0030863]; integral component of plasma membrane [GO:0005887]; plasma membrane [GO:0005886]; protein complex [GO:0043234]	beta-catenin binding [GO:0008013]; cadherin binding [GO:0045296]; calcium channel activity [GO:0005262]; inositol 1,4,5 trisphosphate binding [GO:0070679]; store-operated calcium channel activity [GO:0015279]	GO:0005262; GO:0005886; GO:0005887; GO:0005901; GO:0006816; GO:0006828; GO:0008013; GO:0009986; GO:0014051; GO:0015279; GO:0016323; GO:0030863; GO:0034704; GO:0043234; GO:0045296; GO:0048709; GO:0051480; GO:0070509; GO:0070588; GO:0070679	NA	12336
13	78872806	78873401	MACS_peak_5354	RNF219-AS1	INTRON	NR_047001.1	596	248	6	30.95	0.000803526	6.11	100	NA	NA	NA	NA	NA	NA	NA	NA	NA
14	73023644	73024239	MACS_peak_6143	RGS6	INTRON	NM_001204421.1	596	412	6	30.95	0.000803526	10.18	100	Q2M3K2_HUMAN	Regulator of G-protein signaling 6 (Regulator of G-protein signalling 6, isoform CRA_i)	472	G-protein coupled receptor signaling pathway [GO:0007186]; intracellular signal transduction [GO:0035556]	heterotrimeric G-protein complex [GO:0005834]	signal transducer activity [GO:0004871]	GO:0004871; GO:0005834; GO:0007186; GO:0035556	NA	NA
17	31660871	31661466	MACS_peak_7663	ASIC2	INTRON	NM_001094.4	596	191	6	30.95	0.000803526	8.15	100	ASIC2_HUMAN	Acid-sensing ion channel 2 (ASIC2) (Amiloride-sensitive brain sodium channel) (Amiloride-sensitive cation channel 1, neuronal) (Amiloride-sensitive cation channel neuronal 1) (Brain sodium channel 1) (BNC1) (BNaC1) (Mammalian degenerin homolog) (MDEG)	512	central nervous system development [GO:0007417]; chemical synaptic transmission [GO:0007268]; detection of mechanical stimulus involved in sensory perception [GO:0050974]; ion transmembrane transport [GO:0034220]; monovalent inorganic cation transport [GO:0015672]; negative regulation of apoptotic process [GO:0043066]; peripheral nervous system development [GO:0007422]; phototransduction [GO:0007…	dendritic spine [GO:0043197]; integral component of plasma membrane [GO:0005887]; neuronal cell body [GO:0043025]; plasma membrane [GO:0005886]	acid-sensing ion channel activity [GO:0044736]; ligand-gated sodium channel activity [GO:0015280]	GO:0003026; GO:0005886; GO:0005887; GO:0007268; GO:0007417; GO:0007422; GO:0007602; GO:0007605; GO:0010447; GO:0015280; GO:0015672; GO:0019229; GO:0034220; GO:0034765; GO:0035418; GO:0042391; GO:0043025; GO:0043066; GO:0043197; GO:0044736; GO:0050915; GO:0050974; GO:0051965	NA	99
18	12491486	12492081	MACS_peak_8041	SPIRE1	INTRON	NM_001128626.1	596	414	6	30.95	0.000803526	10.18	100	Q96AS4_HUMAN	SPIRE1 protein	131	actin nucleation [GO:0045010]; vesicle-mediated transport [GO:0016192]	NA	actin binding [GO:0003779]	GO:0003779; GO:0016192; GO:0045010	NA	NA
2	25629800	25630395	MACS_peak_9105	DTNB	INTRON	NM_033147.3	596	399	6	30.95	0.000803526	8.15	100	Q53TC8_HUMAN	Uncharacterized protein DTNB (Fragment)	120	NA	NA	NA	NA	NA	NA
2	72789609	72790204	MACS_peak_9514	EXOC6B	INTRON	NM_015189.1	596	401	6	30.95	0.000803526	6.11	100	EXC6B_HUMAN	Exocyst complex component 6B (Exocyst complex component Sec15B) (SEC15-like protein 2)	811	protein transport [GO:0015031]; vesicle docking involved in exocytosis [GO:0006904]	exocyst [GO:0000145]	NA	GO:0000145; GO:0006904; GO:0015031	NA	17085
2	103344623	103345218	MACS_peak_9774	MFSD9	INTRON	NM_032718.3	596	345	6	30.95	0.000803526	8.15	100	MFSD9_HUMAN	Major facilitator superfamily domain-containing protein 9	474	transmembrane transport [GO:0055085]	integral component of membrane [GO:0016021]	transporter activity [GO:0005215]	GO:0005215; GO:0016021; GO:0055085	NA	28158
2	141832303	141832898	MACS_peak_10106	LRP1B	INTRON	NM_018557.2	596	406	6	30.95	0.000803526	8.15	100	LRP1B_HUMAN	Low-density lipoprotein receptor-related protein 1B (LRP-1B) (Low-density lipoprotein receptor-related protein-deleted in tumor) (LRP-DIT)	4599	protein transport [GO:0015031]; receptor-mediated endocytosis [GO:0006898]	integral component of membrane [GO:0016021]; receptor complex [GO:0043235]	calcium ion binding [GO:0005509]	GO:0005509; GO:0006898; GO:0015031; GO:0016021; GO:0043235	NA	6693
2	142327981	142328576	MACS_peak_10108	LRP1B	INTRON	NM_018557.2	596	194	6	30.95	0.000803526	6.11	100	LRP1B_HUMAN	Low-density lipoprotein receptor-related protein 1B (LRP-1B) (Low-density lipoprotein receptor-related protein-deleted in tumor) (LRP-DIT)	4599	protein transport [GO:0015031]; receptor-mediated endocytosis [GO:0006898]	integral component of membrane [GO:0016021]; receptor complex [GO:0043235]	calcium ion binding [GO:0005509]	GO:0005509; GO:0006898; GO:0015031; GO:0016021; GO:0043235	NA	6693
2	142887499	142888094	MACS_peak_10114	LRP1B	INTRON	NM_018557.2	596	192	6	30.95	0.000803526	8.15	100	LRP1B_HUMAN	Low-density lipoprotein receptor-related protein 1B (LRP-1B) (Low-density lipoprotein receptor-related protein-deleted in tumor) (LRP-DIT)	4599	protein transport [GO:0015031]; receptor-mediated endocytosis [GO:0006898]	integral component of membrane [GO:0016021]; receptor complex [GO:0043235]	calcium ion binding [GO:0005509]	GO:0005509; GO:0006898; GO:0015031; GO:0016021; GO:0043235	NA	6693
2	231620224	231620819	MACS_peak_10876	CAB39	INTRON	NM_001130850.1	596	373	6	30.95	0.000803526	8.15	100	CAB39_HUMAN	Calcium-binding protein 39 (MO25alpha) (Protein Mo25)	341	cell cycle arrest [GO:0007050]; cellular hypotonic response [GO:0071476]; intracellular signal transduction [GO:0035556]; negative regulation of potassium ion transmembrane transport [GO:1901380]; negative regulation of potassium ion transmembrane transporter activity [GO:1901017]; negative regulation of rubidium ion transmembrane transporter activity [GO:2000687]; negative regulation of rubidium…	cytosol [GO:0005829]; extracellular exosome [GO:0070062]; extracellular region [GO:0005576]; ficolin-1-rich granule lumen [GO:1904813]; protein complex [GO:0043234]; secretory granule lumen [GO:0034774]; serine/threonine protein kinase complex [GO:1902554]	kinase binding [GO:0019900]; protein kinase activator activity [GO:0030295]; protein serine/threonine kinase activator activity [GO:0043539]; protein serine/threonine kinase activity [GO:0004674]	GO:0004674; GO:0005576; GO:0005829; GO:0007050; GO:0010800; GO:0018105; GO:0019900; GO:0023014; GO:0030295; GO:0034774; GO:0035556; GO:0043234; GO:0043312; GO:0043539; GO:0051291; GO:0070062; GO:0071476; GO:0071902; GO:1901017; GO:1901380; GO:1902554; GO:1904813; GO:2000681; GO:2000687	NA	20292
2	236600089	236600684	MACS_peak_10929	AGAP1	INTRON	NM_001037131.2	596	424	6	30.95	0.000803526	6.11	100	X5D293_HUMAN	ArfGAP with GTPase domain, ankyrin repeat and PH domain 1 isoform A (Fragment)	808	signal transduction [GO:0007165]	membrane [GO:0016020]	GTPase activator activity [GO:0005096]; GTPase activity [GO:0003924]; GTP binding [GO:0005525]	GO:0003924; GO:0005096; GO:0005525; GO:0007165; GO:0016020	NA	NA
20	12848964	12849559	MACS_peak_11094	LOC101929486	INTRON	NR_109868.1	596	451	6	30.95	0.000803526	6.11	100	NA	NA	NA	NA	NA	NA	NA	NA	NA
3	2991737	2992332	MACS_peak_12048	CNTN4	INTRON	NM_001206956.1	596	185	6	30.95	0.000803526	8.15	100	CNTN4_HUMAN	Contactin-4 (Brain-derived immunoglobulin superfamily protein 2) (BIG-2)	1026	axonal fasciculation [GO:0007413]; axon guidance [GO:0007411]; axonogenesis [GO:0007409]; brain development [GO:0007420]; C-terminal protein lipidation [GO:0006501]; negative regulation of neuron differentiation [GO:0045665]; nervous system development [GO:0007399]; neuron cell-cell adhesion [GO:0007158]; neuron projection development [GO:0031175]; regulation of synaptic plasticity [GO:0048167]	anchored component of membrane [GO:0031225]; axon [GO:0030424]; extracellular region [GO:0005576]; plasma membrane [GO:0005886]	NA	GO:0005576; GO:0005886; GO:0006501; GO:0007158; GO:0007399; GO:0007409; GO:0007411; GO:0007413; GO:0007420; GO:0030424; GO:0031175; GO:0031225; GO:0045665; GO:0048167	NA	2174
3	47339219	47339814	MACS_peak_12419	KLHL18	INTRON	NM_025010.4	596	265	6	30.95	0.000803526	6.11	100	Q96B51_HUMAN	KLHL18 protein (Fragment)	50	NA	NA	NA	NA	NA	NA
3	54502900	54503495	MACS_peak_12463	CACNA2D3	INTRON	NM_018398.2	596	184	6	30.95	0.000803526	6.11	100	CA2D3_HUMAN	Voltage-dependent calcium channel subunit alpha-2/delta-3 (Voltage-gated calcium channel subunit alpha-2/delta-3) [Cleaved into: Voltage-dependent calcium channel subunit alpha-2-3; Voltage-dependent calcium channel subunit delta-3]	1091	cardiac conduction [GO:0061337]; regulation of ion transmembrane transport [GO:0034765]	integral component of membrane [GO:0016021]; plasma membrane [GO:0005886]	calcium channel activity [GO:0005262]; metal ion binding [GO:0046872]; voltage-gated ion channel activity [GO:0005244]	GO:0005244; GO:0005262; GO:0005886; GO:0016021; GO:0034765; GO:0046872; GO:0061337	NA	15460
3	56223730	56224325	MACS_peak_12477	ERC2	INTRON	NM_015576.1	596	184	6	30.95	0.000803526	6.11	100	ERC2_HUMAN	ERC protein 2	957	NA	cell junction [GO:0030054]; cytoplasm [GO:0005737]; cytoskeleton [GO:0005856]; growth cone [GO:0030426]; presynaptic active zone [GO:0048786]; presynaptic membrane [GO:0042734]	NA	GO:0005737; GO:0005856; GO:0030054; GO:0030426; GO:0042734; GO:0048786	NA	31922
3	141268648	141269243	MACS_peak_13202	RASA2	INTRON	NM_006506.2	596	149	6	30.95	0.000803526	8.15	100	RASA2_HUMAN	Ras GTPase-activating protein 2 (GTPase-activating protein 1m) (GAP1m)	850	MAPK cascade [GO:0000165]; negative regulation of Ras protein signal transduction [GO:0046580]; signal transduction [GO:0007165]	cytoplasm [GO:0005737]; cytosol [GO:0005829]; intrinsic component of the cytoplasmic side of the plasma membrane [GO:0031235]; perinuclear region of cytoplasm [GO:0048471]	GTPase activator activity [GO:0005096]; metal ion binding [GO:0046872]	GO:0000165; GO:0005096; GO:0005737; GO:0005829; GO:0007165; GO:0031235; GO:0046580; GO:0046872; GO:0048471	NA	9872
3	164788364	164788959	MACS_peak_13418	SI	INTRON	NM_001041.3	596	192	6	30.95	0.000803526	10.18	100	SUIS_HUMAN	Sucrase-isomaltase, intestinal [Cleaved into: Sucrase (EC 3.2.1.48); Isomaltase (EC 3.2.1.10)]	1827	carbohydrate metabolic process [GO:0005975]; polysaccharide digestion [GO:0044245]	apical plasma membrane [GO:0016324]; brush border [GO:0005903]; extracellular exosome [GO:0070062]; Golgi apparatus [GO:0005794]; integral component of membrane [GO:0016021]; plasma membrane [GO:0005886]	alpha-1,4-glucosidase activity [GO:0004558]; carbohydrate binding [GO:0030246]; oligo-1,6-glucosidase activity [GO:0004574]; sucrose alpha-glucosidase activity [GO:0004575]	GO:0004558; GO:0004574; GO:0004575; GO:0005794; GO:0005886; GO:0005903; GO:0005975; GO:0016021; GO:0016324; GO:0030246; GO:0044245; GO:0070062	NA	10856
3	167472630	167473225	MACS_peak_13437	SERPINI1	INTRON	NM_005025.4	596	398	6	30.95	0.000803526	10.18	100	NEUS_HUMAN	Neuroserpin (Peptidase inhibitor 12) (PI-12) (Serpin I1)	410	central nervous system development [GO:0007417]; peripheral nervous system development [GO:0007422]; positive regulation of neuron projection development [GO:0010976]; regulation of cell adhesion [GO:0030155]	cytoplasmic vesicle lumen [GO:0060205]; extracellular exosome [GO:0070062]; extracellular space [GO:0005615]; neuronal cell body [GO:0043025]; perikaryon [GO:0043204]; secretory granule lumen [GO:0034774]	serine-type endopeptidase inhibitor activity [GO:0004867]	GO:0004867; GO:0005615; GO:0007417; GO:0007422; GO:0010976; GO:0030155; GO:0034774; GO:0043025; GO:0043204; GO:0060205; GO:0070062	NA	8943
3	171940414	171941009	MACS_peak_13482	FNDC3B	INTRON	NM_001135095.1	596	160	6	30.95	0.000803526	6.11	100	FND3B_HUMAN	Fibronectin type III domain-containing protein 3B (Factor for adipocyte differentiation 104) (HCV NS5A-binding protein 37)	1204	NA	integral component of membrane [GO:0016021]	RNA binding [GO:0003723]	GO:0003723; GO:0016021	NA	24670
4	47414641	47415236	MACS_peak_14136	GABRB1	INTRON	NM_000812.3	596	176	6	30.95	0.000803526	6.11	100	X5DNL6_HUMAN	Gamma-aminobutyric acid A receptor beta 1 isoform A (Fragment)	474	cellular response to histamine [GO:0071420]; central nervous system neuron development [GO:0021954]; ovulation cycle [GO:0042698]; response to progesterone [GO:0032570]; response to toxic substance [GO:0009636]	cytoplasm [GO:0005737]; dendrite [GO:0030425]; GABA-A receptor complex [GO:1902711]; integral component of plasma membrane [GO:0005887]; nuclear envelope [GO:0005635]	anion channel activity [GO:0005253]; extracellular ligand-gated ion channel activity [GO:0005230]; GABA-A receptor activity [GO:0004890]; GABA receptor binding [GO:0050811]	GO:0004890; GO:0005230; GO:0005253; GO:0005635; GO:0005737; GO:0005887; GO:0009636; GO:0021954; GO:0030425; GO:0032570; GO:0042698; GO:0050811; GO:0071420; GO:1902711	NA	NA
4	126265338	126265933	MACS_peak_14836	FAT4	INTRON	NM_001291303.1	596	270	6	30.95	0.000803526	6.11	100	X2GA70_HUMAN	Protocadherin FAT4 (Fragment)	99	NA	NA	NA	NA	NA	NA
4	143736036	143736631	MACS_peak_14985	INPP4B	INTRON	NM_003866.2	596	372	6	30.95	0.000803526	6.11	100	Q9BS68_HUMAN	INPP4B protein (Type II inositol 3,4-bisphosphate 4-phosphatase)	53	NA	NA	NA	NA	NA	6075
4	186522490	186523085	MACS_peak_15369	SORBS2	INTRON	NM_001270771.1	596	165	6	30.95	0.000803526	8.15	100	SRBS2_HUMAN	Sorbin and SH3 domain-containing protein 2 (Arg-binding protein 2) (ArgBP2) (Arg/Abl-interacting protein 2) (Sorbin)	1100	actin filament organization [GO:0007015]; cell growth involved in cardiac muscle cell development [GO:0061049]	actin cytoskeleton [GO:0015629]; apical plasma membrane [GO:0016324]; focal adhesion [GO:0005925]; lamellipodium [GO:0030027]; nucleoplasm [GO:0005654]; nucleus [GO:0005634]; perinuclear region of cytoplasm [GO:0048471]; Z disc [GO:0030018]	cytoskeletal adaptor activity [GO:0008093]; RNA binding [GO:0003723]; structural constituent of cytoskeleton [GO:0005200]; structural constituent of muscle [GO:0008307]	GO:0003723; GO:0005200; GO:0005634; GO:0005654; GO:0005925; GO:0007015; GO:0008093; GO:0008307; GO:0015629; GO:0016324; GO:0030018; GO:0030027; GO:0048471; GO:0061049	NA	24098
5	11305955	11306550	MACS_peak_15587	CTNND2	INTRON	NM_001332.3	596	405	6	30.95	0.000803526	6.11	100	CTND2_HUMAN	Catenin delta-2 (Delta-catenin) (GT24) (Neural plakophilin-related ARM-repeat protein) (NPRAP) (Neurojungin)	1225	cell adhesion [GO:0007155]; cell-cell adhesion [GO:0098609]; dendritic spine morphogenesis [GO:0060997]; regulation of canonical Wnt signaling pathway [GO:0060828]; regulation of transcription, DNA-templated [GO:0006355]; signal transduction [GO:0007165]; synapse organization [GO:0050808]; transcription, DNA-templated [GO:0006351]; Wnt signaling pathway [GO:0016055]	adherens junction [GO:0005912]; cytoplasm [GO:0005737]; dendrite [GO:0030425]; nucleus [GO:0005634]; perikaryon [GO:0043204]	beta-catenin binding [GO:0008013]	GO:0005634; GO:0005737; GO:0005912; GO:0006351; GO:0006355; GO:0007155; GO:0007165; GO:0008013; GO:0016055; GO:0030425; GO:0043204; GO:0050808; GO:0060828; GO:0060997; GO:0098609	NA	2516
5	13920921	13921516	MACS_peak_15619	DNAH5	INTRON	NM_001369.2	596	421	6	30.95	0.000803526	10.18	100	DYH5_HUMAN	Dynein heavy chain 5, axonemal (Axonemal beta dynein heavy chain 5) (Ciliary dynein heavy chain 5)	4624	cilium assembly [GO:0060271]; cilium movement [GO:0003341]; determination of left/right symmetry [GO:0007368]; flagellated sperm motility [GO:0030317]; outer dynein arm assembly [GO:0036158]	axoneme [GO:0005930]; microtubule [GO:0005874]; outer dynein arm [GO:0036157]	ATP binding [GO:0005524]; ATP-dependent microtubule motor activity, minus-end-directed [GO:0008569]; dynein intermediate chain binding [GO:0045505]; dynein light chain binding [GO:0045503]; dynein light intermediate chain binding [GO:0051959]	GO:0003341; GO:0005524; GO:0005874; GO:0005930; GO:0007368; GO:0008569; GO:0030317; GO:0036157; GO:0036158; GO:0045503; GO:0045505; GO:0051959; GO:0060271	NA	2950
6	52234894	52235489	MACS_peak_17484	PAQR8	INTRON	NM_133367.4	596	406	6	30.95	0.000803526	8.15	100	PAQR8_HUMAN	Membrane progestin receptor beta (mPR beta) (Lysosomal membrane protein in brain 1) (Membrane progesterone P4 receptor beta) (Membrane progesterone receptor beta) (Progesterone and adipoQ receptor family member 8) (Progestin and adipoQ receptor family member 8) (Progestin and adipoQ receptor family member VIII)	354	multicellular organism development [GO:0007275]; oogenesis [GO:0048477]; response to steroid hormone [GO:0048545]	Golgi apparatus [GO:0005794]; integral component of membrane [GO:0016021]; plasma membrane [GO:0005886]	steroid binding [GO:0005496]; steroid hormone receptor activity [GO:0003707]	GO:0003707; GO:0005496; GO:0005794; GO:0005886; GO:0007275; GO:0016021; GO:0048477; GO:0048545	NA	15708
6	57206596	57207191	MACS_peak_17530	PRIM2	INTRON	NM_000947.4	596	311	6	30.95	0.000803526	6.11	100	PRI2_HUMAN	DNA primase large subunit (EC 2.7.7.-) (DNA primase 58 kDa subunit) (p58)	509	DNA replication, synthesis of RNA primer [GO:0006269]; DNA replication initiation [GO:0006270]; G1/S transition of mitotic cell cycle [GO:0000082]; telomere maintenance via semi-conservative replication [GO:0032201]	alpha DNA polymerase:primase complex [GO:0005658]; nucleoplasm [GO:0005654]	4 iron, 4 sulfur cluster binding [GO:0051539]; DNA-directed DNA polymerase activity [GO:0003887]; DNA primase activity [GO:0003896]; metal ion binding [GO:0046872]; single-stranded DNA binding [GO:0003697]	GO:0000082; GO:0003697; GO:0003887; GO:0003896; GO:0005654; GO:0005658; GO:0006269; GO:0006270; GO:0032201; GO:0046872; GO:0051539	NA	9370
6	148691306	148691901	MACS_peak_18355	SASH1	INTRON	NM_015278.3	596	178	6	30.95	0.000803526	8.15	100	Q6P4R9_HUMAN	SASH1 protein (Fragment)	1228	NA	NA	NA	NA	NA	NA
6	163668516	163669111	MACS_peak_18487	PACRG	INTRON	NM_152410.2	596	345	6	30.95	0.000803526	8.15	100	PACRG_HUMAN	Parkin coregulated gene protein (Molecular chaperone/chaperonin-binding protein) (PARK2 coregulated gene protein)	296	cellular response to unfolded protein [GO:0034620]; negative regulation of cell death [GO:0060548]; spermatid development [GO:0007286]	cell body [GO:0044297]; cytosol [GO:0005829]; mitochondrion [GO:0005739]; neuron projection [GO:0043005]; nucleus [GO:0005634]; sperm midpiece [GO:0097225]; vesicle [GO:0031982]	actin binding [GO:0003779]; alpha-tubulin binding [GO:0043014]; beta-tubulin binding [GO:0048487]; chaperone binding [GO:0051087]; G-protein coupled receptor binding [GO:0001664]; heat shock protein binding [GO:0031072]; Hsp70 protein binding [GO:0030544]; Hsp90 protein binding [GO:0051879]; ubiquitin protein ligase binding [GO:0031625]	GO:0001664; GO:0003779; GO:0005634; GO:0005739; GO:0005829; GO:0007286; GO:0030544; GO:0031072; GO:0031625; GO:0031982; GO:0034620; GO:0043005; GO:0043014; GO:0044297; GO:0048487; GO:0051087; GO:0051879; GO:0060548; GO:0097225	NA	19152
7	6506001	6506596	MACS_peak_18562	KDELR2	INTRON	NM_006854.3	596	426	6	30.95	0.000803526	8.15	100	ERD22_HUMAN	ER lumen protein-retaining receptor 2 (ERD2-like protein 1) (ELP-1) (KDEL endoplasmic reticulum protein retention receptor 2) (KDEL receptor 2)	212	intracellular protein transport [GO:0006886]; protein retention in ER lumen [GO:0006621]; retrograde vesicle-mediated transport, Golgi to ER [GO:0006890]	cis-Golgi network [GO:0005801]; endoplasmic reticulum [GO:0005783]; endoplasmic reticulum membrane [GO:0005789]; extracellular exosome [GO:0070062]; Golgi apparatus [GO:0005794]; Golgi membrane [GO:0000139]; integral component of membrane [GO:0016021]; transport vesicle [GO:0030133]	KDEL sequence binding [GO:0005046]	GO:0000139; GO:0005046; GO:0005783; GO:0005789; GO:0005794; GO:0005801; GO:0006621; GO:0006886; GO:0006890; GO:0016021; GO:0030133; GO:0070062	NA	6305
7	30737064	30737659	MACS_peak_18760	CRHR2	INTRON	NM_001202475.1	596	352	6	30.95	0.000803526	6.11	100	Q99432_HUMAN	CRF2 receptor, beta isoform (Corticotropin releasing hormone receptor 2, isoform CRA_a) (Fragment)	57	NA	NA	NA	NA	NA	NA
7	37023791	37024386	MACS_peak_18809	ELMO1	INTRON	NM_001206480.2	596	320	6	30.95	0.000803526	8.15	100	ELMO1_HUMAN	Engulfment and cell motility protein 1 (Protein ced-12 homolog)	727	actin cytoskeleton organization [GO:0030036]; apoptotic process [GO:0006915]; cell migration [GO:0016477]; cell motility [GO:0048870]; Fc-gamma receptor signaling pathway involved in phagocytosis [GO:0038096]; phagocytosis, engulfment [GO:0006911]; Rac protein signal transduction [GO:0016601]; regulation of defense response to virus by virus [GO:0050690]; regulation of molecular function [GO:0065…	cytoplasm [GO:0005737]; cytosol [GO:0005829]; guanyl-nucleotide exchange factor complex [GO:0032045]; membrane [GO:0016020]; plasma membrane [GO:0005886]	SH3 domain binding [GO:0017124]	GO:0005737; GO:0005829; GO:0005886; GO:0006911; GO:0006915; GO:0016020; GO:0016477; GO:0016601; GO:0017124; GO:0030036; GO:0032045; GO:0038096; GO:0048010; GO:0048870; GO:0050690; GO:0065009	NA	16286
7	37144978	37145573	MACS_peak_18811	ELMO1	INTRON	NM_001206480.2	596	153	6	30.95	0.000803526	6.11	100	ELMO1_HUMAN	Engulfment and cell motility protein 1 (Protein ced-12 homolog)	727	actin cytoskeleton organization [GO:0030036]; apoptotic process [GO:0006915]; cell migration [GO:0016477]; cell motility [GO:0048870]; Fc-gamma receptor signaling pathway involved in phagocytosis [GO:0038096]; phagocytosis, engulfment [GO:0006911]; Rac protein signal transduction [GO:0016601]; regulation of defense response to virus by virus [GO:0050690]; regulation of molecular function [GO:0065…	cytoplasm [GO:0005737]; cytosol [GO:0005829]; guanyl-nucleotide exchange factor complex [GO:0032045]; membrane [GO:0016020]; plasma membrane [GO:0005886]	SH3 domain binding [GO:0017124]	GO:0005737; GO:0005829; GO:0005886; GO:0006911; GO:0006915; GO:0016020; GO:0016477; GO:0016601; GO:0017124; GO:0030036; GO:0032045; GO:0038096; GO:0048010; GO:0048870; GO:0050690; GO:0065009	NA	16286
7	136947910	136948505	MACS_peak_19531	PTN	INTRON	NM_002825.5	596	153	6	30.95	0.000803526	6.11	100	PTN_HUMAN	Pleiotrophin (PTN) (Heparin-binding brain mitogen) (HBBM) (Heparin-binding growth factor 8) (HBGF-8) (Heparin-binding growth-associated molecule) (HB-GAM) (Heparin-binding neurite outgrowth-promoting factor 1) (HBNF-1) (Osteoblast-specific factor 1) (OSF-1)	168	bone mineralization [GO:0030282]; cellular response to hypoxia [GO:0071456]; cellular response to platelet-derived growth factor stimulus [GO:0036120]; cellular response to UV [GO:0034644]; cellular response to vitamin D [GO:0071305]; cerebellum development [GO:0021549]; endothelial cell differentiation [GO:0045446]; estrous cycle [GO:0044849]; heart development [GO:0007507]; learning [GO:0007612…	basement membrane [GO:0005604]; cell surface [GO:0009986]; endoplasmic reticulum [GO:0005783]; extracellular space [GO:0005615]; membrane [GO:0016020]; neuromuscular junction [GO:0031594]; perinuclear region of cytoplasm [GO:0048471]; protein complex [GO:0043234]	chondroitin sulfate binding [GO:0035374]; chondroitin sulfate proteoglycan binding [GO:0035373]; growth factor activity [GO:0008083]; heparan sulfate binding [GO:1904399]; heparin binding [GO:0008201]; protein kinase binding [GO:0019901]; protein phosphatase inhibitor activity [GO:0004864]; vascular endothelial growth factor binding [GO:0038085]	GO:0001889; GO:0004864; GO:0005604; GO:0005615; GO:0005783; GO:0007185; GO:0007399; GO:0007507; GO:0007612; GO:0008083; GO:0008201; GO:0008284; GO:0008360; GO:0009986; GO:0010811; GO:0010976; GO:0014823; GO:0016020; GO:0016525; GO:0019901; GO:0021510; GO:0021549; GO:0021794; GO:0030282; GO:0030324; GO:0030336; GO:0031594; GO:0032355; GO:0032570; GO:0034644; GO:0035373; GO:0035374; GO:0036120; GO:…	NA	9630
8	4373692	4374287	MACS_peak_19726	CSMD1	INTRON	NM_033225.5	596	436	6	30.95	0.000803526	8.15	100	CSMD1_HUMAN	CUB and sushi domain-containing protein 1 (CUB and sushi multiple domains protein 1)	3565	NA	integral component of membrane [GO:0016021]	NA	GO:0016021	NA	14026
8	139454768	139455363	MACS_peak_20889	FAM135B	INTRON	NM_015912.3	596	141	6	30.95	0.000803526	6.11	100	F135B_HUMAN	Protein FAM135B	1406	cellular lipid metabolic process [GO:0044255]	NA	carboxylic ester hydrolase activity [GO:0052689]	GO:0044255; GO:0052689	NA	28029
8	141255774	141256369	MACS_peak_20905	TRAPPC9	INTRON	NM_001160372.2	596	453	6	30.95	0.000803526	8.15	100	TPPC9_HUMAN	Trafficking protein particle complex subunit 9 (NIK- and IKBKB-binding protein) (Tularik gene 1 protein)	1148	cerebral cortex development [GO:0021987]; COPII vesicle coating [GO:0048208]; neuron differentiation [GO:0030182]; positive regulation of NF-kappaB transcription factor activity [GO:0051092]	cytosol [GO:0005829]; endoplasmic reticulum [GO:0005783]; Golgi membrane [GO:0000139]; trans-Golgi network [GO:0005802]; TRAPP complex [GO:0030008]	Rab guanyl-nucleotide exchange factor activity [GO:0017112]	GO:0000139; GO:0005783; GO:0005802; GO:0005829; GO:0017112; GO:0021987; GO:0030008; GO:0030182; GO:0048208; GO:0051092	NA	30832
9	28261273	28261868	MACS_peak_21159	LINGO2	INTRON	NM_152570.2	596	179	6	30.95	0.000803526	6.11	100	LIGO2_HUMAN	Leucine-rich repeat and immunoglobulin-like domain-containing nogo receptor-interacting protein 2 (Leucine-rich repeat neuronal protein 3) (Leucine-rich repeat neuronal protein 6C)	606	positive regulation of synapse assembly [GO:0051965]	extracellular space [GO:0005615]; integral component of membrane [GO:0016021]; proteinaceous extracellular matrix [GO:0005578]	NA	GO:0005578; GO:0005615; GO:0016021; GO:0051965	NA	21207
9	95105949	95106544	MACS_peak_21480	CENPP	INTRON	NM_001012267.2	596	194	6	30.95	0.000803526	10.18	100	X6R9C8_HUMAN	Centromere protein P (HCG1643604)	102	CENP-A containing nucleosome assembly [GO:0034080]	chromosome, centromeric region [GO:0000775]; nucleolus [GO:0005730]; nucleus [GO:0005634]	NA	GO:0000775; GO:0005634; GO:0005730; GO:0034080	NA	32933
10	47086470	47087065	MACS_peak_2150	NPY4R	SPLICE_SITE_ACCEPTOR	NM_005972.5	596	434	6	30.95	0.000803526	8.15	100	NPY4R_HUMAN	Neuropeptide Y receptor type 4 (NPY4-R) (Pancreatic polypeptide receptor 1) (PP1)	375	blood circulation [GO:0008015]; chemical synaptic transmission [GO:0007268]; digestion [GO:0007586]; feeding behavior [GO:0007631]; G-protein coupled receptor signaling pathway [GO:0007186]; neuropeptide signaling pathway [GO:0007218]	integral component of plasma membrane [GO:0005887]; plasma membrane [GO:0005886]	G-protein coupled receptor activity [GO:0004930]; pancreatic polypeptide receptor activity [GO:0001602]	GO:0001602; GO:0004930; GO:0005886; GO:0005887; GO:0007186; GO:0007218; GO:0007268; GO:0007586; GO:0007631; GO:0008015	NA	9329
19	19654044	19654639	MACS_peak_8681	CILP2	SPLICE_SITE_ACCEPTOR	NM_153221.2	596	412	6	30.95	0.000803526	8.15	100	CILP2_HUMAN	Cartilage intermediate layer protein 2 (CILP-2) [Cleaved into: Cartilage intermediate layer protein 2 C1; Cartilage intermediate layer protein 2 C2]	1156	NA	extracellular exosome [GO:0070062]; proteinaceous extracellular matrix [GO:0005578]	NA	GO:0005578; GO:0070062	NA	24213
6	152770530	152771125	MACS_peak_18393	SYNE1	SPLICE_SITE_ACCEPTOR	NM_182961.3	596	197	6	30.95	0.000803526	6.11	100	SYNE1_HUMAN	Nesprin-1 (Enaptin) (KASH domain-containing protein 1) (KASH1) (Myocyte nuclear envelope protein 1) (Myne-1) (Nuclear envelope spectrin repeat protein 1) (Synaptic nuclear envelope protein 1) (Syne-1)	8797	cytoskeletal anchoring at nuclear membrane [GO:0090286]; Golgi organization [GO:0007030]; muscle cell differentiation [GO:0042692]; nuclear matrix anchoring at nuclear membrane [GO:0090292]; nucleus organization [GO:0006997]; spermatogenesis [GO:0007283]	cytoplasm [GO:0005737]; cytoskeleton [GO:0005856]; Golgi apparatus [GO:0005794]; integral component of membrane [GO:0016021]; LINC complex [GO:0034993]; nuclear envelope [GO:0005635]; nuclear membrane [GO:0031965]; nuclear outer membrane [GO:0005640]; nucleolus [GO:0005730]; nucleoplasm [GO:0005654]; nucleus [GO:0005634]; P-body [GO:0000932]; postsynaptic membrane [GO:0045211]; sarcomere [GO:0030…	actin binding [GO:0003779]; actin filament binding [GO:0051015]; enzyme binding [GO:0019899]; identical protein binding [GO:0042802]; lamin binding [GO:0005521]; protein homodimerization activity [GO:0042803]; RNA binding [GO:0003723]	GO:0000932; GO:0003723; GO:0003779; GO:0005521; GO:0005634; GO:0005635; GO:0005640; GO:0005654; GO:0005730; GO:0005737; GO:0005794; GO:0005856; GO:0006997; GO:0007030; GO:0007283; GO:0016021; GO:0019899; GO:0030017; GO:0031965; GO:0034993; GO:0042692; GO:0042802; GO:0042803; GO:0045211; GO:0051015; GO:0090286; GO:0090292	NA	17089
1	232539317	232539912	MACS_peak_1622	SIPA1L2	SPLICE_SITE_DONOR	NM_020808.3	596	174	6	30.95	0.000803526	6.11	100	SI1L2_HUMAN	Signal-induced proliferation-associated 1-like protein 2 (SIPA1-like protein 2)	1722	regulation of small GTPase mediated signal transduction [GO:0051056]	NA	GTPase activator activity [GO:0005096]	GO:0005096; GO:0051056	NA	23800
16	67293305	67293900	MACS_peak_7335	SLC9A5	SPLICE_SITE_DONOR	NM_004594.2	596	117	6	30.95	0.000803526	6.11	100	SL9A5_HUMAN	Sodium/hydrogen exchanger 5 (Na(+)/H(+) exchanger 5) (NHE-5) (Solute carrier family 9 member 5)	896	ion transport [GO:0006811]; potassium ion transmembrane transport [GO:0071805]; regulation of intracellular pH [GO:0051453]; sodium ion import across plasma membrane [GO:0098719]; transport [GO:0006810]	integral component of membrane [GO:0016021]; plasma membrane [GO:0005886]	potassium:proton antiporter activity [GO:0015386]; sodium:proton antiporter activity [GO:0015385]	GO:0005886; GO:0006810; GO:0006811; GO:0015385; GO:0015386; GO:0016021; GO:0051453; GO:0071805; GO:0098719	NA	11078
7	134927096	134927691	MACS_peak_19514	STRA8	SPLICE_SITE_DONOR	NM_182489.1	596	181	6	30.95	0.000803526	6.11	100	STRA8_HUMAN	Stimulated by retinoic acid gene 8 protein homolog	330	cellular response to retinoic acid [GO:0071300]; DNA replication [GO:0006260]; male germ-line stem cell asymmetric division [GO:0048133]; meiotic cell cycle [GO:0051321]; oogenesis [GO:0048477]; positive regulation of transcription from RNA polymerase II promoter [GO:0045944]; transcription, DNA-templated [GO:0006351]	cytoplasm [GO:0005737]; nucleus [GO:0005634]	protein dimerization activity [GO:0046983]	GO:0005634; GO:0005737; GO:0006260; GO:0006351; GO:0045944; GO:0046983; GO:0048133; GO:0048477; GO:0051321; GO:0071300	NA	30653
1	205033608	205034203	MACS_peak_1418	CNTN2	SPLICE_SITE_REGION	NM_005076.3	596	434	6	30.95	0.000803526	8.15	100	CNTN2_HUMAN	Contactin-2 (Axonal glycoprotein TAG-1) (Axonin-1) (Transient axonal glycoprotein 1) (TAX-1)	1040	adult walking behavior [GO:0007628]; axonal fasciculation [GO:0007413]; axon guidance [GO:0007411]; cell adhesion [GO:0007155]; central nervous system myelination [GO:0022010]; cerebral cortex GABAergic interneuron migration [GO:0021853]; clustering of voltage-gated potassium channels [GO:0045163]; establishment of protein localization to juxtaparanode region of axon [GO:0071206]; learning [GO:00…	anchored component of membrane [GO:0031225]; cell surface [GO:0009986]; integral component of plasma membrane [GO:0005887]; juxtaparanode region of axon [GO:0044224]; myelin sheath [GO:0043209]; neuronal cell body [GO:0043025]; node of Ranvier [GO:0033268]; plasma membrane [GO:0005886]; synapse [GO:0045202]; voltage-gated potassium channel complex [GO:0008076]	carbohydrate binding [GO:0030246]; identical protein binding [GO:0042802]; protein self-association [GO:0043621]	GO:0000226; GO:0005886; GO:0005887; GO:0007155; GO:0007411; GO:0007413; GO:0007612; GO:0007628; GO:0008076; GO:0009986; GO:0010954; GO:0021853; GO:0022010; GO:0030246; GO:0031133; GO:0031225; GO:0031623; GO:0033268; GO:0042802; GO:0043025; GO:0043209; GO:0043621; GO:0044224; GO:0045163; GO:0045202; GO:0045665; GO:0048168; GO:0048710; GO:0060168; GO:0071205; GO:0071206; GO:0097090	NA	2172
11	1018668	1019263	MACS_peak_2896	MUC6	SPLICE_SITE_REGION	NM_005961.2	596	301	6	30.95	0.000803526	6.11	100	MUC6_HUMAN	Mucin-6 (MUC-6) (Gastric mucin-6)	2439	maintenance of gastrointestinal epithelium [GO:0030277]; O-glycan processing [GO:0016266]; stimulatory C-type lectin receptor signaling pathway [GO:0002223]	extracellular region [GO:0005576]; Golgi lumen [GO:0005796]; plasma membrane [GO:0005886]	extracellular matrix structural constituent [GO:0005201]	GO:0002223; GO:0005201; GO:0005576; GO:0005796; GO:0005886; GO:0016266; GO:0030277	NA	7517
12	49230415	49231010	MACS_peak_4219	DDX23	SPLICE_SITE_REGION	NM_004818.2	596	238	6	30.95	0.000803526	6.11	100	DDX23_HUMAN	Probable ATP-dependent RNA helicase DDX23 (EC 3.6.4.13) (100 kDa U5 snRNP-specific protein) (DEAD box protein 23) (PRP28 homolog) (U5-100kD)	820	cis assembly of pre-catalytic spliceosome [GO:0000354]; mRNA splicing, via spliceosome [GO:0000398]; RNA secondary structure unwinding [GO:0010501]; RNA splicing [GO:0008380]; RNA splicing, via transesterification reactions [GO:0000375]	catalytic step 2 spliceosome [GO:0071013]; cytoplasm [GO:0005737]; extracellular exosome [GO:0070062]; nucleolus [GO:0005730]; nucleoplasm [GO:0005654]; nucleus [GO:0005634]; U5 snRNP [GO:0005682]	ATP binding [GO:0005524]; ATP-dependent RNA helicase activity [GO:0004004]; RNA binding [GO:0003723]	GO:0000354; GO:0000375; GO:0000398; GO:0003723; GO:0004004; GO:0005524; GO:0005634; GO:0005654; GO:0005682; GO:0005730; GO:0005737; GO:0008380; GO:0010501; GO:0070062; GO:0071013	NA	17347
2	215847922	215848517	MACS_peak_10736	ABCA12	SPLICE_SITE_REGION	NR_103740.1	596	419	6	30.95	0.000803526	8.15	100	ABCAC_HUMAN	ATP-binding cassette sub-family A member 12 (ATP-binding cassette transporter 12) (ATP-binding cassette 12)	2595	cellular homeostasis [GO:0019725]; ceramide transport [GO:0035627]; establishment of skin barrier [GO:0061436]; keratinization [GO:0031424]; lipid homeostasis [GO:0055088]; lipid transport [GO:0006869]; lung alveolus development [GO:0048286]; phospholipid efflux [GO:0033700]; positive regulation of cholesterol efflux [GO:0010875]; positive regulation of protein localization to cell surface [GO:20…	cytoplasm [GO:0005737]; cytosol [GO:0005829]; epidermal lamellar body [GO:0097209]; integral component of membrane [GO:0016021]; intracellular membrane-bounded organelle [GO:0043231]; mitochondrial inner membrane [GO:0005743]; plasma membrane [GO:0005886]	apolipoprotein A-I receptor binding [GO:0034191]; ATPase activity, coupled to transmembrane movement of substances [GO:0042626]; ATP binding [GO:0005524]; lipid transporter activity [GO:0005319]; lipid-transporting ATPase activity [GO:0034040]; receptor binding [GO:0005102]	GO:0005102; GO:0005319; GO:0005524; GO:0005737; GO:0005743; GO:0005829; GO:0005886; GO:0006869; GO:0010875; GO:0016021; GO:0019725; GO:0031424; GO:0032940; GO:0033700; GO:0034040; GO:0034191; GO:0035627; GO:0042626; GO:0043129; GO:0043231; GO:0045055; GO:0048286; GO:0055085; GO:0055088; GO:0061436; GO:0072659; GO:0097209; GO:2000010	NA	14637
22	45958741	45959336	MACS_peak_11994	FBLN1	SPLICE_SITE_REGION	NM_001996.3	596	468	6	30.95	0.000803526	6.11	100	FBLN1_HUMAN	Fibulin-1 (FIBL-1)	703	blood coagulation, fibrin clot formation [GO:0072378]; embryo implantation [GO:0007566]; extracellular matrix organization [GO:0030198]; negative regulation of cell adhesion [GO:0007162]; negative regulation of cell motility [GO:2000146]; negative regulation of ERK1 and ERK2 cascade [GO:0070373]; negative regulation of protein phosphorylation [GO:0001933]; negative regulation of stem cell prolife…	basement membrane [GO:0005604]; elastic fiber [GO:0071953]; extracellular exosome [GO:0070062]; extracellular region [GO:0005576]; extracellular space [GO:0005615]; proteinaceous extracellular matrix [GO:0005578]	calcium ion binding [GO:0005509]; extracellular matrix structural constituent [GO:0005201]; fibrinogen binding [GO:0070051]; fibronectin binding [GO:0001968]; identical protein binding [GO:0042802]; integrin binding [GO:0005178]; peptidase activator activity [GO:0016504]; protein complex binding [GO:0032403]; protein C-terminus binding [GO:0008022]	GO:0001933; GO:0001968; GO:0005178; GO:0005201; GO:0005509; GO:0005576; GO:0005578; GO:0005604; GO:0005615; GO:0007162; GO:0007566; GO:0008022; GO:0010628; GO:0016032; GO:0016504; GO:0030198; GO:0032403; GO:0042802; GO:0048146; GO:0070051; GO:0070062; GO:0070373; GO:0071953; GO:0072378; GO:1900025; GO:1904188; GO:1904237; GO:2000146; GO:2000647; GO:2001202	NA	3600
3	183014408	183015003	MACS_peak_13580	MCF2L2	SPLICE_SITE_REGION	NM_015078.3	596	436	6	30.95	0.000803526	6.11	100	MF2L2_HUMAN	Probable guanine nucleotide exchange factor MCF2L2 (Dbs-related Rho family guanine nucleotide exchange factor) (MCF2-transforming sequence-like protein 2)	1114	regulation of Rho protein signal transduction [GO:0035023]	NA	Rho guanyl-nucleotide exchange factor activity [GO:0005089]	GO:0005089; GO:0035023	NA	30319
20	13973131	13973726	MACS_peak_11104	SEL1L2	UPSTREAM: 1866 bases	NR_073206.1	596	449	6	30.95	0.000803526	6.11	100	SE1L2_HUMAN	Protein sel-1 homolog 2 (Suppressor of lin-12-like protein 2) (Sel-1L2)	688	NA	integral component of membrane [GO:0016021]	NA	GO:0016021	NA	15897
14	64969272	64969867	MACS_peak_6065	ZBTB1	UPSTREAM: 2020 bases	NM_014950.2	596	404	6	30.95	0.000803526	8.15	100	ZBTB1_HUMAN	Zinc finger and BTB domain-containing protein 1	713	B cell differentiation [GO:0030183]; cellular response to DNA damage stimulus [GO:0006974]; cellular response to UV [GO:0034644]; chromatin remodeling [GO:0006338]; DNA repair [GO:0006281]; innate immune response [GO:0045087]; mRNA transcription from RNA polymerase II promoter [GO:0042789]; negative regulation of transcription from RNA polymerase II promoter [GO:0000122]; positive regulation of n…	nuclear body [GO:0016604]; nuclear membrane [GO:0031965]; nucleoplasm [GO:0005654]; nucleus [GO:0005634]	DNA binding [GO:0003677]; K63-linked polyubiquitin modification-dependent protein binding [GO:0070530]; metal ion binding [GO:0046872]; protein heterodimerization activity [GO:0046982]; protein homodimerization activity [GO:0042803]	GO:0000122; GO:0002711; GO:0003677; GO:0005634; GO:0005654; GO:0006281; GO:0006338; GO:0006974; GO:0016604; GO:0019985; GO:0030183; GO:0031965; GO:0032825; GO:0033077; GO:0034644; GO:0042789; GO:0042803; GO:0045087; GO:0045582; GO:0046872; GO:0046982; GO:0048538; GO:0051260; GO:0070530; GO:2000176	NA	20259
1	212006484	212007079	MACS_peak_1469	LPGAT1	UPSTREAM: 2370 bases	NM_014873.2	596	397	6	30.95	0.000803526	8.15	100	LGAT1_HUMAN	Acyl-CoA:lysophosphatidylglycerol acyltransferase 1 (EC 2.3.1.-)	370	phosphatidylglycerol acyl-chain remodeling [GO:0036148]; phospholipid biosynthetic process [GO:0008654]; positive regulation of fatty acid biosynthetic process [GO:0045723]	cytoplasm [GO:0005737]; endoplasmic reticulum membrane [GO:0005789]; integral component of membrane [GO:0016021]; membrane [GO:0016020]	1-acylglycerol-3-phosphate O-acyltransferase activity [GO:0003841]; 2-acylglycerol-3-phosphate O-acyltransferase activity [GO:0047144]	GO:0003841; GO:0005737; GO:0005789; GO:0008654; GO:0016020; GO:0016021; GO:0036148; GO:0045723; GO:0047144	NA	28985
1	198831231	198831826	MACS_peak_1354	MIR181A1	UPSTREAM: 2949 bases	NR_029626.1	596	190	6	30.95	0.000803526	8.15	100	NA	NA	NA	NA	NA	NA	NA	NA	NA
5	138778784	138779379	MACS_peak_16687	DNAJC18	UPSTREAM: 3570 bases	NM_152686.3	596	182	6	30.95	0.000803526	8.15	100	DJC18_HUMAN	DnaJ homolog subfamily C member 18	358	NA	integral component of membrane [GO:0016021]	NA	GO:0016021	NA	28429
4	42659485	42660080	MACS_peak_14102	ATP8A1	UPSTREAM: 363 bases	NM_006095.2	596	410	6	30.95	0.000803526	6.11	100	AT8A1_HUMAN	Phospholipid-transporting ATPase IA (EC 3.6.3.1) (ATPase class I type 8A member 1) (Chromaffin granule ATPase II) (P4-ATPase flippase complex alpha subunit ATP8A1)	1164	Golgi vesicle budding [GO:0048194]; ion transmembrane transport [GO:0034220]; learning [GO:0007612]; neutrophil degranulation [GO:0043312]; phospholipid translocation [GO:0045332]; positive regulation of cell migration [GO:0030335]; positive regulation of phospholipid translocation [GO:0061092]	azurophil granule membrane [GO:0035577]; chromaffin granule membrane [GO:0042584]; endoplasmic reticulum [GO:0005783]; extracellular exosome [GO:0070062]; Golgi apparatus [GO:0005794]; Golgi membrane [GO:0000139]; integral component of membrane [GO:0016021]; intracellular membrane-bounded organelle [GO:0043231]; membrane [GO:0016020]; plasma membrane [GO:0005886]; specific granule membrane [GO:00…	ATP binding [GO:0005524]; cation-transporting ATPase activity [GO:0019829]; magnesium ion binding [GO:0000287]; phospholipid-translocating ATPase activity [GO:0004012]	GO:0000139; GO:0000287; GO:0004012; GO:0005524; GO:0005783; GO:0005794; GO:0005802; GO:0005886; GO:0007612; GO:0016020; GO:0016021; GO:0019829; GO:0030335; GO:0034220; GO:0035577; GO:0035579; GO:0042584; GO:0043231; GO:0043312; GO:0045332; GO:0048194; GO:0061092; GO:0070062	NA	13531
20	10634827	10635422	MACS_peak_11068	MIR6870	UPSTREAM: 4484 bases	NR_106930.1	596	195	6	30.95	0.000803526	8.15	100	NA	NA	NA	NA	NA	NA	NA	NA	NA
7	99685811	99686406	MACS_peak_19241	COPS6	UPSTREAM: 772 bases	NM_006833.4	596	445	6	30.95	0.000803526	8.15	100	CSN6_HUMAN	COP9 signalosome complex subunit 6 (SGN6) (Signalosome subunit 6) (JAB1-containing signalosome subunit 6) (MOV34 homolog) (Vpr-interacting protein) (hVIP)	327	nucleotide-excision repair, DNA damage recognition [GO:0000715]; post-translational protein modification [GO:0043687]; protein deneddylation [GO:0000338]; transcription-coupled nucleotide-excision repair [GO:0006283]; viral process [GO:0016032]	COP9 signalosome [GO:0008180]; cytosol [GO:0005829]; extracellular exosome [GO:0070062]; nucleoplasm [GO:0005654]	NA	GO:0000338; GO:0000715; GO:0005654; GO:0005829; GO:0006283; GO:0008180; GO:0016032; GO:0043687; GO:0070062	NA	21749
11	45901272	45902046	MACS_peak_3253	CRY2	INTRON	NM_021117.3	775	374	7	30.96	0.000801678	10.18	100	CRY2_HUMAN	Cryptochrome-2	593	blue light signaling pathway [GO:0009785]; circadian regulation of gene expression [GO:0032922]; circadian rhythm [GO:0007623]; entrainment of circadian clock by photoperiod [GO:0043153]; glucose homeostasis [GO:0042593]; negative regulation of circadian rhythm [GO:0042754]; negative regulation of glucocorticoid receptor signaling pathway [GO:2000323]; negative regulation of phosphoprotein phosph…	cytosol [GO:0005829]; extracellular region [GO:0005576]; nuclear speck [GO:0016607]; nucleus [GO:0005634]	blue light photoreceptor activity [GO:0009882]; damaged DNA binding [GO:0003684]; DNA binding [GO:0003677]; FAD binding [GO:0071949]; phosphatase binding [GO:0019902]; single-stranded DNA binding [GO:0003697]; transcription factor activity, transcription factor binding [GO:0000989]; transcription regulatory region sequence-specific DNA binding [GO:0000976]	GO:0000122; GO:0000976; GO:0000989; GO:0003677; GO:0003684; GO:0003697; GO:0005576; GO:0005634; GO:0005829; GO:0006351; GO:0007623; GO:0009416; GO:0009785; GO:0009882; GO:0016607; GO:0018298; GO:0019902; GO:0032515; GO:0032922; GO:0042593; GO:0042752; GO:0042754; GO:0043153; GO:0045892; GO:0071949; GO:2000118; GO:2000323	NA	2385
2	29773912	29774686	MACS_peak_9147	ALK	INTRON	NM_004304.4	775	393	7	30.96	0.000801678	10.18	100	ALK_HUMAN	ALK tyrosine kinase receptor (EC 2.7.10.1) (Anaplastic lymphoma kinase) (CD antigen CD246)	1620	activation of MAPK activity [GO:0000187]; adult behavior [GO:0030534]; cell proliferation [GO:0008283]; hippocampus development [GO:0021766]; neuron development [GO:0048666]; phosphorylation [GO:0016310]; positive regulation of NF-kappaB transcription factor activity [GO:0051092]; protein autophosphorylation [GO:0046777]; regulation of apoptotic process [GO:0042981]; regulation of cell proliferat…	extracellular exosome [GO:0070062]; integral component of plasma membrane [GO:0005887]; intracellular [GO:0005622]; plasma membrane [GO:0005886]; protein complex [GO:0043234]	ATP binding [GO:0005524]; identical protein binding [GO:0042802]; NF-kappaB-inducing kinase activity [GO:0004704]; protein tyrosine kinase activity [GO:0004713]; transmembrane receptor protein tyrosine kinase activity [GO:0004714]	GO:0000187; GO:0004704; GO:0004713; GO:0004714; GO:0005524; GO:0005622; GO:0005886; GO:0005887; GO:0007165; GO:0007169; GO:0008283; GO:0016310; GO:0021766; GO:0030534; GO:0036269; GO:0042127; GO:0042802; GO:0042981; GO:0043234; GO:0046777; GO:0048666; GO:0051092; GO:0060159; GO:0070062; GO:0090648	NA	427
18	2941705	2942299	MACS_peak_7950	LOC727896	DOWNSTREAM: 1508 bases	NR_026659.1	595	416	6	30.99	0.000796159	6.11	100	NA	NA	NA	NA	NA	NA	NA	NA	NA
9	35695653	35696247	MACS_peak_21217	TLN1	DOWNSTREAM: 1681 bases	NM_006289.3	595	410	6	30.99	0.000796159	8.15	100	TLN1_HUMAN	Talin-1	2541	cell-cell junction assembly [GO:0007043]; cell-substrate junction assembly [GO:0007044]; cortical actin cytoskeleton organization [GO:0030866]; cytoskeletal anchoring at plasma membrane [GO:0007016]; integrin activation [GO:0033622]; integrin-mediated signaling pathway [GO:0007229]; IRE1-mediated unfolded protein response [GO:0036498]; movement of cell or subcellular component [GO:0006928]; muscl…	cell surface [GO:0009986]; cytoskeleton [GO:0005856]; cytosol [GO:0005829]; extracellular exosome [GO:0070062]; extracellular region [GO:0005576]; focal adhesion [GO:0005925]; ruffle [GO:0001726]; ruffle membrane [GO:0032587]	actin filament binding [GO:0051015]; cadherin binding [GO:0045296]; integrin binding [GO:0005178]; LIM domain binding [GO:0030274]; phosphatidylinositol binding [GO:0035091]; phosphatidylserine binding [GO:0001786]; structural constituent of cytoskeleton [GO:0005200]; vinculin binding [GO:0017166]	GO:0001726; GO:0001786; GO:0002576; GO:0005178; GO:0005200; GO:0005576; GO:0005829; GO:0005856; GO:0005925; GO:0006928; GO:0006936; GO:0007016; GO:0007043; GO:0007044; GO:0007229; GO:0009986; GO:0016032; GO:0017166; GO:0030274; GO:0030866; GO:0032587; GO:0033622; GO:0035091; GO:0036498; GO:0045296; GO:0051015; GO:0070062; GO:0070527	NA	11845
11	15101927	15102521	MACS_peak_2988	CALCB	DOWNSTREAM: 1750 bases	NM_000728.3	595	163	6	30.99	0.000796159	8.15	100	CALCB_HUMAN	Calcitonin gene-related peptide 2 (Beta-type CGRP) (Beta-CGRP) (Calcitonin gene-related peptide II) (CGRP-II)	127	cellular calcium ion homeostasis [GO:0006874]; G-protein coupled receptor signaling pathway [GO:0007186]; signal transduction [GO:0007165]	cell [GO:0005623]; extracellular region [GO:0005576]	neuropeptide hormone activity [GO:0005184]	GO:0005184; GO:0005576; GO:0005623; GO:0006874; GO:0007165; GO:0007186	NA	1438
20	42856569	42857163	MACS_peak_11314	OSER1-AS1	DOWNSTREAM: 1902 bases	NR_038339.2	595	397	6	30.99	0.000796159	8.15	100	NA	NA	NA	NA	NA	NA	NA	NA	NA
4	183808354	183808948	MACS_peak_15338	DCTD	DOWNSTREAM: 2890 bases	NM_001921.2	595	162	6	30.99	0.000796159	8.15	100	DCTD_HUMAN	Deoxycytidylate deaminase (EC 3.5.4.12) (dCMP deaminase)	178	dTMP biosynthetic process [GO:0006231]; dUMP biosynthetic process [GO:0006226]; nucleobase-containing small molecule interconversion [GO:0015949]; pyrimidine nucleotide metabolic process [GO:0006220]	cytoplasm [GO:0005737]; cytosol [GO:0005829]; extracellular exosome [GO:0070062]	dCMP deaminase activity [GO:0004132]; identical protein binding [GO:0042802]; zinc ion binding [GO:0008270]	GO:0004132; GO:0005737; GO:0005829; GO:0006220; GO:0006226; GO:0006231; GO:0008270; GO:0015949; GO:0042802; GO:0070062	NA	2710
9	34255753	34256347	MACS_peak_21202	UBAP1	DOWNSTREAM: 3232 bases	NR_033243.2	595	185	6	30.99	0.000796159	10.18	100	UBAP1_HUMAN	Ubiquitin-associated protein 1 (UBAP-1) (Nasopharyngeal carcinoma-associated gene 20 protein)	502	endosomal transport [GO:0016197]; intracellular transport of virus [GO:0075733]; protein transport [GO:0015031]; ubiquitin-dependent protein catabolic process via the multivesicular body sorting pathway [GO:0043162]; viral life cycle [GO:0019058]	cytoplasm [GO:0005737]; cytosol [GO:0005829]; endosome membrane [GO:0010008]; ESCRT I complex [GO:0000813]; Golgi apparatus [GO:0005794]; host cell [GO:0043657]; plasma membrane [GO:0005886]	ubiquitin binding [GO:0043130]	GO:0000813; GO:0005737; GO:0005794; GO:0005829; GO:0005886; GO:0010008; GO:0015031; GO:0016197; GO:0019058; GO:0043130; GO:0043162; GO:0043657; GO:0075733	NA	12461
1	102363771	102364365	MACS_peak_746	DNAJA1P5	DOWNSTREAM: 3472 bases	NR_033424.1	595	435	6	30.99	0.000796159	8.15	100	NA	NA	NA	NA	NA	NA	NA	NA	NA
20	40026578	40027172	MACS_peak_11293	CHD6	DOWNSTREAM: 4165 bases	NM_032221.4	595	360	6	30.99	0.000796159	6.11	100	CHD6_HUMAN	Chromodomain-helicase-DNA-binding protein 6 (CHD-6) (EC 3.6.4.12) (ATP-dependent helicase CHD6) (Radiation-induced gene B protein)	2715	covalent chromatin modification [GO:0016569]; positive regulation of transcription from RNA polymerase II promoter in response to oxidative stress [GO:0036091]; transcription, DNA-templated [GO:0006351]; viral process [GO:0016032]	nucleoplasm [GO:0005654]	ATP binding [GO:0005524]; DNA binding [GO:0003677]; DNA-dependent ATPase activity [GO:0008094]; helicase activity [GO:0004386]; transcription cofactor binding [GO:0001221]	GO:0001221; GO:0003677; GO:0004386; GO:0005524; GO:0005654; GO:0006351; GO:0008094; GO:0016032; GO:0016569; GO:0036091	NA	19057
2	54893714	54894308	MACS_peak_9378	SPTBN1	DOWNSTREAM: 4269 bases	NM_178313.2	595	327	6	30.99	0.000796159	6.11	100	Q53RC4_HUMAN	Uncharacterized protein SPTBN1 (Fragment)	49	NA	NA	NA	NA	NA	NA
18	19742436	19743030	MACS_peak_8074	GATA6-AS1	DOWNSTREAM: 4423 bases	NR_102763.1	595	430	6	30.99	0.000796159	8.15	100	NA	NA	NA	NA	NA	NA	NA	NA	NA
2	128458383	128458977	MACS_peak_9987	SFT2D3	EXON: NM_032740.3.ex.1	NM_032740.3	595	197	6	30.99	0.000796159	8.15	100	SFT2C_HUMAN	Vesicle transport protein SFT2C (SFT2 domain-containing protein 3)	215	protein transport [GO:0015031]; vesicle-mediated transport [GO:0016192]	integral component of membrane [GO:0016021]; membrane [GO:0016020]	NA	GO:0015031; GO:0016020; GO:0016021; GO:0016192	NA	28767
9	20715885	20716479	MACS_peak_21095	MIR491	EXON: NR_030166.1.ex.1	NR_030166.1	595	173	6	30.99	0.000796159	6.11	100	NA	NA	NA	NA	NA	NA	NA	NA	NA
5	131701117	131701711	MACS_peak_16627	MIR3936	EXON: NR_037500.1.ex.1	NR_037500.1	595	399	6	30.99	0.000796159	8.15	100	NA	NA	NA	NA	NA	NA	NA	NA	NA
1	32497319	32497913	MACS_peak_186	KHDRBS1	INTRON	NM_006559.2	595	426	6	30.99	0.000796159	8.15	100	KHDR1_HUMAN	KH domain-containing, RNA-binding, signal transduction-associated protein 1 (GAP-associated tyrosine phosphoprotein p62) (Src-associated in mitosis 68 kDa protein) (Sam68) (p21 Ras GTPase-activating protein-associated p62) (p68)	443	cell cycle arrest [GO:0007050]; cell proliferation [GO:0008283]; cell surface receptor signaling pathway [GO:0007166]; G2/M transition of mitotic cell cycle [GO:0000086]; mRNA processing [GO:0006397]; negative regulation of transcription, DNA-templated [GO:0045892]; positive regulation of RNA export from nucleus [GO:0046833]; positive regulation of translational initiation [GO:0045948]; protein o…	cytosol [GO:0005829]; Grb2-Sos complex [GO:0070618]; membrane [GO:0016020]; nucleoplasm [GO:0005654]; nucleus [GO:0005634]	DNA binding [GO:0003677]; identical protein binding [GO:0042802]; poly(A) binding [GO:0008143]; poly(U) RNA binding [GO:0008266]; protein complex binding [GO:0032403]; protein domain specific binding [GO:0019904]; RNA binding [GO:0003723]; SH3/SH2 adaptor activity [GO:0005070]; SH3 domain binding [GO:0017124]	GO:0000086; GO:0003677; GO:0003723; GO:0005070; GO:0005634; GO:0005654; GO:0005829; GO:0006351; GO:0006397; GO:0007050; GO:0007165; GO:0007166; GO:0007283; GO:0008143; GO:0008266; GO:0008283; GO:0016020; GO:0017124; GO:0019904; GO:0032403; GO:0042802; GO:0045892; GO:0045948; GO:0046831; GO:0046833; GO:0048024; GO:0051259; GO:0070618	NA	18116
1	49469217	49469811	MACS_peak_279	AGBL4	INTRON	NM_032785.3	595	171	6	30.99	0.000796159	10.18	100	CBPC6_HUMAN	Cytosolic carboxypeptidase 6 (EC 3.4.17.-) (ATP/GTP-binding protein-like 4)	503	C-terminal protein deglutamylation [GO:0035609]; defense response to virus [GO:0051607]; protein deglutamylation [GO:0035608]; protein side chain deglutamylation [GO:0035610]	centriole [GO:0005814]; ciliary basal body [GO:0036064]; cytosol [GO:0005829]; Golgi apparatus [GO:0005794]	metallocarboxypeptidase activity [GO:0004181]; tubulin binding [GO:0015631]; zinc ion binding [GO:0008270]	GO:0004181; GO:0005794; GO:0005814; GO:0005829; GO:0008270; GO:0015631; GO:0035608; GO:0035609; GO:0035610; GO:0036064; GO:0051607	NA	25892
1	112320139	112320733	MACS_peak_817	KCND3	INTRON	NM_172198.2	595	155	6	30.99	0.000796159	6.11	100	KCND3_HUMAN	Potassium voltage-gated channel subfamily D member 3 (Voltage-gated potassium channel subunit Kv4.3)	655	cardiac conduction [GO:0061337]; membrane repolarization [GO:0086009]; membrane repolarization during cardiac muscle cell action potential [GO:0086013]; membrane repolarization during ventricular cardiac muscle cell action potential [GO:0098915]; potassium ion export [GO:0071435]; potassium ion export across plasma membrane [GO:0097623]; potassium ion transport [GO:0006813]; protein homooligomeri…	dendrite [GO:0030425]; plasma membrane [GO:0005886]; sarcolemma [GO:0042383]; voltage-gated potassium channel complex [GO:0008076]	A-type (transient outward) potassium channel activity [GO:0005250]; ion channel binding [GO:0044325]; metal ion binding [GO:0046872]	GO:0005250; GO:0005886; GO:0006813; GO:0008076; GO:0030425; GO:0034765; GO:0042383; GO:0044325; GO:0046872; GO:0051260; GO:0061337; GO:0071435; GO:0086009; GO:0086013; GO:0086091; GO:0097623; GO:0098915; GO:0099625	NA	6239
1	145101304	145101898	MACS_peak_971	SEC22B	INTRON	NM_004892.5	595	199	6	30.99	0.000796159	6.11	100	SC22B_HUMAN	Vesicle-trafficking protein SEC22b (ER-Golgi SNARE of 24 kDa) (ERS-24) (ERS24) (SEC22 vesicle-trafficking protein homolog B) (SEC22 vesicle-trafficking protein-like 1)	215	antigen processing and presentation of exogenous peptide antigen via MHC class I, TAP-dependent [GO:0002479]; COPII vesicle coating [GO:0048208]; ER to Golgi vesicle-mediated transport [GO:0006888]; negative regulation of autophagosome assembly [GO:1902902]; positive regulation of protein catabolic process [GO:0045732]; protein transport [GO:0015031]; retrograde vesicle-mediated transport, Golgi …	endoplasmic reticulum-Golgi intermediate compartment [GO:0005793]; endoplasmic reticulum-Golgi intermediate compartment membrane [GO:0033116]; endoplasmic reticulum membrane [GO:0005789]; ER to Golgi transport vesicle membrane [GO:0012507]; Golgi membrane [GO:0000139]; integral component of membrane [GO:0016021]; melanosome [GO:0042470]; phagocytic vesicle membrane [GO:0030670]; SNARE complex [GO…	SNAP receptor activity [GO:0005484]; SNARE binding [GO:0000149]; syntaxin binding [GO:0019905]	GO:0000139; GO:0000149; GO:0002479; GO:0005484; GO:0005789; GO:0005793; GO:0006888; GO:0006890; GO:0012507; GO:0015031; GO:0016021; GO:0019905; GO:0030133; GO:0030670; GO:0031201; GO:0033116; GO:0042470; GO:0045732; GO:0048208; GO:0048280; GO:1902902; GO:1990668	NA	10700
10	12656430	12657024	MACS_peak_1870	CAMK1D	INTRON	NM_153498.2	595	450	6	30.99	0.000796159	8.15	100	KCC1D_HUMAN	Calcium/calmodulin-dependent protein kinase type 1D (EC 2.7.11.17) (CaM kinase I delta) (CaM kinase ID) (CaM-KI delta) (CaMKI delta) (CaMKID) (CaMKI-like protein kinase) (CKLiK)	385	inflammatory response [GO:0006954]; intracellular signal transduction [GO:0035556]; negative regulation of apoptotic process [GO:0043066]; peptidyl-serine phosphorylation [GO:0018105]; peptidyl-threonine phosphorylation [GO:0018107]; positive regulation of apoptotic process [GO:0043065]; positive regulation of CREB transcription factor activity [GO:0032793]; positive regulation of neuron projecti…	cytoplasm [GO:0005737]; nucleus [GO:0005634]	ATP binding [GO:0005524]; calmodulin binding [GO:0005516]; calmodulin-dependent protein kinase activity [GO:0004683]	GO:0004683; GO:0005516; GO:0005524; GO:0005634; GO:0005737; GO:0006954; GO:0010976; GO:0018105; GO:0018107; GO:0032793; GO:0035556; GO:0043065; GO:0043066; GO:0050766; GO:0050773; GO:0060267; GO:0071622; GO:0090023	NA	19341
10	84006812	84007406	MACS_peak_2448	NRG3	INTRON	NM_001010848.3	595	305	6	30.99	0.000796159	8.15	100	R4GNI6_HUMAN	Pro-neuregulin-3, membrane-bound isoform	54	NA	NA	NA	NA	NA	7999
10	104064066	104064660	MACS_peak_2626	GBF1	INTRON	NM_004193.2	595	410	6	30.99	0.000796159	8.15	100	GBF1_HUMAN	Golgi-specific brefeldin A-resistance guanine nucleotide exchange factor 1 (BFA-resistant GEF 1)	1859	cell activation involved in immune response [GO:0002263]; cellular response to virus [GO:0098586]; COPI coating of Golgi vesicle [GO:0048205]; endoplasmic reticulum-Golgi intermediate compartment organization [GO:0097111]; ER to Golgi vesicle-mediated transport [GO:0006888]; establishment of monopolar cell polarity [GO:0061162]; Golgi disassembly [GO:0090166]; Golgi organization [GO:0007030]; Gol…	cell leading edge [GO:0031252]; cis-Golgi network [GO:0005801]; cytosol [GO:0005829]; endoplasmic reticulum-Golgi intermediate compartment [GO:0005793]; endoplasmic reticulum lumen [GO:0005788]; Golgi apparatus [GO:0005794]; Golgi membrane [GO:0000139]; Golgi stack [GO:0005795]; lipid droplet [GO:0005811]; membrane [GO:0016020]; mitochondrion [GO:0005739]; peroxisome [GO:0005777]; trans-Golgi net…	ARF guanyl-nucleotide exchange factor activity [GO:0005086]; guanyl-nucleotide exchange factor activity [GO:0005085]; phosphatidylinositol-3,4,5-trisphosphate binding [GO:0005547]; phosphatidylinositol-3,5-bisphosphate binding [GO:0080025]	GO:0000139; GO:0002263; GO:0005085; GO:0005086; GO:0005547; GO:0005739; GO:0005777; GO:0005788; GO:0005793; GO:0005794; GO:0005795; GO:0005801; GO:0005802; GO:0005811; GO:0005829; GO:0006888; GO:0006890; GO:0006892; GO:0006895; GO:0007030; GO:0007346; GO:0015031; GO:0016020; GO:0016032; GO:0030593; GO:0031252; GO:0032012; GO:0034067; GO:0042147; GO:0048205; GO:0061162; GO:0070973; GO:0080025; GO:…	NA	4181
10	116314426	116315020	MACS_peak_2739	ABLIM1	INTRON	NM_001003407.1	595	405	6	30.99	0.000796159	8.15	100	ABLM1_HUMAN	Actin-binding LIM protein 1 (abLIM-1) (Actin-binding LIM protein family member 1) (Actin-binding double zinc finger protein) (LIMAB1) (Limatin)	778	animal organ morphogenesis [GO:0009887]; cilium assembly [GO:0060271]; cytoskeleton organization [GO:0007010]; lamellipodium assembly [GO:0030032]; visual perception [GO:0007601]	actin cytoskeleton [GO:0015629]; cytoplasm [GO:0005737]; lamellipodium [GO:0030027]; stress fiber [GO:0001725]	actin binding [GO:0003779]; metal ion binding [GO:0046872]	GO:0001725; GO:0003779; GO:0005737; GO:0007010; GO:0007601; GO:0009887; GO:0015629; GO:0030027; GO:0030032; GO:0046872; GO:0060271	NA	78
11	11595606	11596200	MACS_peak_2958	GALNT18	INTRON	NM_198516.2	595	174	6	30.99	0.000796159	10.18	100	GLT18_HUMAN	Polypeptide N-acetylgalactosaminyltransferase 18 (EC 2.4.1.41) (Polypeptide GalNAc transferase 18) (GalNAc-T18) (Polypeptide GalNAc transferase-like protein 4) (GalNAc-T-like protein 4) (pp-GaNTase-like protein 4) (Polypeptide N-acetylgalactosaminyltransferase-like protein 4) (Protein-UDP acetylgalactosaminyltransferase-like protein 4) (UDP-GalNAc:polypeptide N-acetylgalactosaminyltransferase-lik…	607	protein O-linked glycosylation [GO:0006493]	Golgi membrane [GO:0000139]; integral component of membrane [GO:0016021]	carbohydrate binding [GO:0030246]; metal ion binding [GO:0046872]; polypeptide N-acetylgalactosaminyltransferase activity [GO:0004653]	GO:0000139; GO:0004653; GO:0006493; GO:0016021; GO:0030246; GO:0046872	PATHWAY: Protein modification; protein glycosylation.	30488
11	19667026	19667620	MACS_peak_3032	NAV2	INTRON	NM_001111018.1	595	179	6	30.99	0.000796159	8.15	100	NAV2_HUMAN	Neuron navigator 2 (EC 3.6.4.12) (Helicase APC down-regulated 1) (Pore membrane and/or filament-interacting-like protein 2) (Retinoic acid inducible in neuroblastoma 1) (Steerin-2) (Unc-53 homolog 2) (unc53H2)	2488	glossopharyngeal nerve development [GO:0021563]; locomotory behavior [GO:0007626]; optic nerve development [GO:0021554]; regulation of systemic arterial blood pressure by baroreceptor feedback [GO:0003025]; sensory perception of smell [GO:0007608]; sensory perception of sound [GO:0007605]; vagus nerve development [GO:0021564]	interstitial matrix [GO:0005614]; nucleoplasm [GO:0005654]	ATP binding [GO:0005524]; helicase activity [GO:0004386]; heparin binding [GO:0008201]	GO:0003025; GO:0004386; GO:0005524; GO:0005614; GO:0005654; GO:0007605; GO:0007608; GO:0007626; GO:0008201; GO:0021554; GO:0021563; GO:0021564	NA	15997
11	44301879	44302473	MACS_peak_3237	ALX4	INTRON	NM_021926.3	595	420	6	30.99	0.000796159	8.15	100	ALX4_HUMAN	Homeobox protein aristaless-like 4	411	anterior/posterior pattern specification [GO:0009952]; digestive tract development [GO:0048565]; embryonic digit morphogenesis [GO:0042733]; embryonic forelimb morphogenesis [GO:0035115]; embryonic hindlimb morphogenesis [GO:0035116]; embryonic skeletal system morphogenesis [GO:0048704]; hair follicle development [GO:0001942]; muscle organ development [GO:0007517]; palate development [GO:0060021]…	nucleus [GO:0005634]; transcription factor complex [GO:0005667]	DNA binding [GO:0003677]; HMG box domain binding [GO:0071837]; protein heterodimerization activity [GO:0046982]; RNA polymerase II regulatory region sequence-specific DNA binding [GO:0000977]; transcriptional activator activity, RNA polymerase II transcription regulatory region sequence-specific DNA binding [GO:0001228]	GO:0000977; GO:0001228; GO:0001501; GO:0001942; GO:0003677; GO:0005634; GO:0005667; GO:0007517; GO:0009791; GO:0009952; GO:0035115; GO:0035116; GO:0042733; GO:0042981; GO:0046982; GO:0048565; GO:0048704; GO:0060021; GO:0071837	NA	450
11	103933660	103934254	MACS_peak_3602	PDGFD	INTRON	NM_033135.3	595	161	6	30.99	0.000796159	8.15	100	PDGFD_HUMAN	Platelet-derived growth factor D (PDGF-D) (Iris-expressed growth factor) (Spinal cord-derived growth factor B) (SCDGF-B) [Cleaved into: Platelet-derived growth factor D, latent form (PDGFD latent form); Platelet-derived growth factor D, receptor-binding form (PDGFD receptor-binding form)]	370	blood coagulation [GO:0007596]; cellular response to amino acid stimulus [GO:0071230]; cellular response to hydrogen peroxide [GO:0070301]; cellular response to platelet-derived growth factor stimulus [GO:0036120]; cellular response to transforming growth factor beta stimulus [GO:0071560]; multicellular organism development [GO:0007275]; platelet-derived growth factor receptor signaling pathway […	endoplasmic reticulum lumen [GO:0005788]; extracellular exosome [GO:0070062]; extracellular region [GO:0005576]; extracellular space [GO:0005615]; Golgi membrane [GO:0000139]	growth factor activity [GO:0008083]; platelet-derived growth factor receptor binding [GO:0005161]	GO:0000139; GO:0005161; GO:0005576; GO:0005615; GO:0005788; GO:0007275; GO:0007596; GO:0008083; GO:0008284; GO:0014068; GO:0030335; GO:0031954; GO:0036120; GO:0043406; GO:0048008; GO:0048146; GO:0048661; GO:0050730; GO:0051781; GO:0070062; GO:0070301; GO:0070374; GO:0071230; GO:0071560; GO:0071673; GO:0072126; GO:2000439	NA	30620
11	130755717	130756311	MACS_peak_3827	SNX19	INTRON	NM_014758.2	595	397	6	30.99	0.000796159	8.15	100	SNX19_HUMAN	Sorting nexin-19	992	chondrocyte differentiation [GO:0002062]; dense core granule maturation [GO:1990502]; exocytosis [GO:0006887]; insulin secretion [GO:0030073]	cytoplasm [GO:0005737]; cytoplasmic vesicle membrane [GO:0030659]; early endosome membrane [GO:0031901]	phosphatidylinositol-3-phosphate binding [GO:0032266]	GO:0002062; GO:0005737; GO:0006887; GO:0030073; GO:0030659; GO:0031901; GO:0032266; GO:1990502	NA	21532
12	15807879	15808473	MACS_peak_3969	EPS8	INTRON	NM_004447.5	595	266	6	30.99	0.000796159	8.15	100	EPS8_HUMAN	Epidermal growth factor receptor kinase substrate 8	822	actin crosslink formation [GO:0051764]; actin cytoskeleton reorganization [GO:0031532]; actin filament bundle assembly [GO:0051017]; actin polymerization-dependent cell motility [GO:0070358]; adult locomotory behavior [GO:0008344]; barbed-end actin filament capping [GO:0051016]; behavioral response to ethanol [GO:0048149]; cell proliferation [GO:0008283]; cellular response to leukemia inhibitory …	brush border [GO:0005903]; cell cortex [GO:0005938]; cell junction [GO:0030054]; extracellular exosome [GO:0070062]; growth cone [GO:0030426]; NMDA selective glutamate receptor complex [GO:0017146]; postsynaptic density [GO:0014069]; ruffle membrane [GO:0032587]; stereocilium [GO:0032420]; stereocilium tip [GO:0032426]; vesicle [GO:0031982]	actin binding [GO:0003779]; Rac GTPase binding [GO:0048365]; SH3/SH2 adaptor activity [GO:0005070]	GO:0003779; GO:0005070; GO:0005903; GO:0005938; GO:0007165; GO:0007173; GO:0008283; GO:0008344; GO:0008360; GO:0010458; GO:0014069; GO:0016601; GO:0017146; GO:0030054; GO:0030426; GO:0030832; GO:0031532; GO:0031982; GO:0032420; GO:0032426; GO:0032587; GO:0036336; GO:0048149; GO:0048365; GO:0051016; GO:0051017; GO:0051764; GO:0070062; GO:0070358; GO:1990830	NA	3420
13	33852828	33853422	MACS_peak_4990	STARD13-AS	INTRON	NR_046693.1	595	408	6	30.99	0.000796159	8.15	100	NA	NA	NA	NA	NA	NA	NA	NA	NA
13	46660903	46661497	MACS_peak_5099	CPB2	INTRON	NM_001278541.1	595	432	6	30.99	0.000796159	8.15	100	CBPB2_HUMAN	Carboxypeptidase B2 (EC 3.4.17.20) (Carboxypeptidase U) (CPU) (Plasma carboxypeptidase B) (pCPB) (Thrombin-activable fibrinolysis inhibitor) (TAFI)	423	blood coagulation [GO:0007596]; cellular response to glucose stimulus [GO:0071333]; fibrinolysis [GO:0042730]; liver regeneration [GO:0097421]; negative regulation of fibrinolysis [GO:0051918]; negative regulation of hepatocyte proliferation [GO:2000346]; negative regulation of plasminogen activation [GO:0010757]; positive regulation of extracellular matrix constituent secretion [GO:0003331]; pro…	cell [GO:0005623]; extracellular exosome [GO:0070062]; extracellular region [GO:0005576]; extracellular space [GO:0005615]	metallocarboxypeptidase activity [GO:0004181]; zinc ion binding [GO:0008270]	GO:0003331; GO:0004181; GO:0005576; GO:0005615; GO:0005623; GO:0006508; GO:0007596; GO:0008270; GO:0009408; GO:0010757; GO:0030449; GO:0042493; GO:0042730; GO:0051918; GO:0070062; GO:0071333; GO:0097421; GO:2000346	NA	2300
13	48903479	48904073	MACS_peak_5119	RB1	INTRON	NM_000321.2	595	354	6	30.99	0.000796159	8.15	100	V9H0D2_HUMAN	RB1 protein (Fragment)	17	NA	NA	NA	NA	NA	NA
13	108397531	108398125	MACS_peak_5620	FAM155A	INTRON	NM_001080396.2	595	334	6	30.99	0.000796159	6.11	100	F155A_HUMAN	Transmembrane protein FAM155A	458	calcium ion import across plasma membrane [GO:0098703]	integral component of membrane [GO:0016021]; plasma membrane [GO:0005886]	NA	GO:0005886; GO:0016021; GO:0098703	NA	33877
14	21833660	21834254	MACS_peak_5714	SUPT16H	INTRON	NM_007192.3	595	188	6	30.99	0.000796159	8.15	100	SP16H_HUMAN	FACT complex subunit SPT16 (Chromatin-specific transcription elongation factor 140 kDa subunit) (FACT 140 kDa subunit) (FACTp140) (Facilitates chromatin transcription complex subunit SPT16) (hSPT16)	1047	DNA repair [GO:0006281]; DNA replication [GO:0006260]; DNA replication-independent nucleosome organization [GO:0034724]; nucleosome disassembly [GO:0006337]; positive regulation of DNA-templated transcription, elongation [GO:0032786]; positive regulation of transcription elongation from RNA polymerase II promoter [GO:0032968]; regulation of signal transduction by p53 class mediator [GO:1901796]; …	chromosome [GO:0005694]; FACT complex [GO:0035101]; nucleoplasm [GO:0005654]; nucleus [GO:0005634]	histone binding [GO:0042393]; nucleosome binding [GO:0031491]; RNA binding [GO:0003723]	GO:0003723; GO:0005634; GO:0005654; GO:0005694; GO:0006260; GO:0006281; GO:0006337; GO:0006366; GO:0006368; GO:0031491; GO:0032786; GO:0032968; GO:0034724; GO:0035101; GO:0042393; GO:1901796	NA	11465
14	80870797	80871391	MACS_peak_6217	DIO2-AS1	INTRON	NR_038355.1	595	230	6	30.99	0.000796159	6.11	100	NA	NA	NA	NA	NA	NA	NA	NA	NA
15	100148694	100149288	MACS_peak_6915	MEF2A	INTRON	NM_005587.2	595	405	6	30.99	0.000796159	8.15	100	MEF2A_HUMAN	Myocyte-specific enhancer factor 2A (Serum response factor-like protein 1)	507	apoptotic process [GO:0006915]; cardiac conduction [GO:0061337]; cellular response to calcium ion [GO:0071277]; dendrite morphogenesis [GO:0048813]; ERK5 cascade [GO:0070375]; heart development [GO:0007507]; MAPK cascade [GO:0000165]; mitochondrial genome maintenance [GO:0000002]; mitochondrion distribution [GO:0048311]; muscle organ development [GO:0007517]; negative regulation of transcription …	cytosol [GO:0005829]; nuclear chromatin [GO:0000790]; nucleoplasm [GO:0005654]; nucleus [GO:0005634]; transcription factor complex [GO:0005667]	activating transcription factor binding [GO:0033613]; chromatin binding [GO:0003682]; DNA binding transcription factor activity [GO:0003700]; histone acetyltransferase binding [GO:0035035]; histone deacetylase binding [GO:0042826]; protein heterodimerization activity [GO:0046982]; protein kinase binding [GO:0019901]; RNA polymerase II proximal promoter sequence-specific DNA binding [GO:0000978]; …	GO:0000002; GO:0000122; GO:0000165; GO:0000790; GO:0000977; GO:0000978; GO:0000981; GO:0001077; GO:0001085; GO:0001105; GO:0003682; GO:0003700; GO:0003705; GO:0005634; GO:0005654; GO:0005667; GO:0005829; GO:0006351; GO:0006915; GO:0007507; GO:0007517; GO:0010613; GO:0019901; GO:0033613; GO:0035035; GO:0042826; GO:0043565; GO:0045944; GO:0046332; GO:0046982; GO:0048311; GO:0048813; GO:0051149; GO:…	NA	6993
17	32938705	32939299	MACS_peak_7668	TMEM132E	INTRON	NM_207313.1	595	165	6	30.99	0.000796159	8.15	100	T132E_HUMAN	Transmembrane protein 132E	984	NA	integral component of membrane [GO:0016021]	NA	GO:0016021	NA	26991
18	5178728	5179322	MACS_peak_7974	C18orf42	INTRON	NM_001145194.1	595	198	6	30.99	0.000796159	10.18	100	AKAI1_HUMAN	A-kinase anchor protein inhibitor 1	69	protein localization [GO:0008104]; regulation of protein kinase A signaling [GO:0010738]	cytosol [GO:0005829]	protein kinase A binding [GO:0051018]; protein kinase A regulatory subunit binding [GO:0034237]	GO:0005829; GO:0008104; GO:0010738; GO:0034237; GO:0051018	NA	28285
18	24612045	24612639	MACS_peak_8115	CHST9	INTRON	NM_001256316.1	595	419	6	30.99	0.000796159	8.15	100	CHST9_HUMAN	Carbohydrate sulfotransferase 9 (EC 2.8.2.-) (GalNAc-4-O-sulfotransferase 2) (GalNAc-4-ST2) (GalNAc4ST-2) (N-acetylgalactosamine-4-O-sulfotransferase 2)	443	carbohydrate biosynthetic process [GO:0016051]; chondroitin sulfate biosynthetic process [GO:0030206]; glycosaminoglycan metabolic process [GO:0030203]; hormone biosynthetic process [GO:0042446]; proteoglycan biosynthetic process [GO:0030166]; sulfur compound metabolic process [GO:0006790]	extracellular region [GO:0005576]; Golgi membrane [GO:0000139]; integral component of membrane [GO:0016021]	chondroitin 4-sulfotransferase activity [GO:0047756]; N-acetylgalactosamine 4-O-sulfotransferase activity [GO:0001537]	GO:0000139; GO:0001537; GO:0005576; GO:0006790; GO:0016021; GO:0016051; GO:0030166; GO:0030203; GO:0030206; GO:0042446; GO:0047756	NA	19898
18	60011815	60012409	MACS_peak_8442	TNFRSF11A	INTRON	NM_001270951.1	595	437	6	30.99	0.000796159	6.11	100	TNR11_HUMAN	Tumor necrosis factor receptor superfamily member 11A (Osteoclast differentiation factor receptor) (ODFR) (Receptor activator of NF-KB) (CD antigen CD265)	616	adaptive immune response [GO:0002250]; apoptotic signaling pathway [GO:0097190]; cell-cell signaling [GO:0007267]; circadian temperature homeostasis [GO:0060086]; inflammatory response [GO:0006954]; lymph node development [GO:0048535]; mammary gland alveolus development [GO:0060749]; monocyte chemotaxis [GO:0002548]; ossification [GO:0001503]; osteoclast differentiation [GO:0030316]; positive reg…	cytosol [GO:0005829]; external side of plasma membrane [GO:0009897]; integral component of plasma membrane [GO:0005887]; plasma membrane [GO:0005886]	cytokine binding [GO:0019955]; metal ion binding [GO:0046872]; receptor activity [GO:0004872]; transmembrane signaling receptor activity [GO:0004888]; tumor necrosis factor-activated receptor activity [GO:0005031]	GO:0001503; GO:0002250; GO:0002548; GO:0004872; GO:0004888; GO:0005031; GO:0005829; GO:0005886; GO:0005887; GO:0006954; GO:0007165; GO:0007267; GO:0008284; GO:0009314; GO:0009897; GO:0019955; GO:0030316; GO:0032496; GO:0033209; GO:0034097; GO:0034612; GO:0042981; GO:0043507; GO:0046872; GO:0048535; GO:0051091; GO:0051092; GO:0060086; GO:0060749; GO:0070555; GO:0071812; GO:0071847; GO:0071848; GO:…	NA	11908
18	65369478	65370072	MACS_peak_8482	LOC643542	INTRON	NR_033921.1	595	403	6	30.99	0.000796159	10.18	100	NA	NA	NA	NA	NA	NA	NA	NA	NA
2	31190346	31190940	MACS_peak_9168	GALNT14	INTRON	NR_045602.1	595	360	6	30.99	0.000796159	8.15	100	GLT14_HUMAN	Polypeptide N-acetylgalactosaminyltransferase 14 (EC 2.4.1.41) (Polypeptide GalNAc transferase 14) (GalNAc-T14) (pp-GaNTase 14) (Protein-UDP acetylgalactosaminyltransferase 14) (UDP-GalNAc:polypeptide N-acetylgalactosaminyltransferase 14)	552	O-glycan processing [GO:0016266]	Golgi membrane [GO:0000139]; integral component of membrane [GO:0016021]	carbohydrate binding [GO:0030246]; metal ion binding [GO:0046872]; polypeptide N-acetylgalactosaminyltransferase activity [GO:0004653]	GO:0000139; GO:0004653; GO:0016021; GO:0016266; GO:0030246; GO:0046872	PATHWAY: Protein modification; protein glycosylation.	22946
2	32877141	32877735	MACS_peak_9183	TTC27	INTRON	NM_017735.4	595	163	6	30.99	0.000796159	6.11	100	TTC27_HUMAN	Tetratricopeptide repeat protein 27 (TPR repeat protein 27)	843	NA	NA	NA	NA	NA	25986
2	38092552	38093146	MACS_peak_9214	LINC00211	INTRON	NR_110012.1	595	406	6	30.99	0.000796159	8.15	100	NA	NA	NA	NA	NA	NA	NA	NA	NA
2	71602670	71603264	MACS_peak_9504	ZNF638	INTRON	NM_014497.4	595	357	6	30.99	0.000796159	8.15	100	ZN638_HUMAN	Zinc finger protein 638 (Cutaneous T-cell lymphoma-associated antigen se33-1) (CTCL-associated antigen se33-1) (Nuclear protein 220) (Zinc finger matrin-like protein)	1978	regulation of transcription, DNA-templated [GO:0006355]; RNA splicing [GO:0008380]; transcription, DNA-templated [GO:0006351]	cytoplasm [GO:0005737]; intracellular membrane-bounded organelle [GO:0043231]; nuclear speck [GO:0016607]; nucleoplasm [GO:0005654]	double-stranded DNA binding [GO:0003690]; RNA binding [GO:0003723]; zinc ion binding [GO:0008270]	GO:0003690; GO:0003723; GO:0005654; GO:0005737; GO:0006351; GO:0006355; GO:0008270; GO:0008380; GO:0016607; GO:0043231	NA	17894
2	75069736	75070330	MACS_peak_9547	HK2	INTRON	NM_000189.4	595	379	6	30.99	0.000796159	8.15	100	Q53SG7_HUMAN	Phosphotransferase (EC 2.7.1.-) (Fragment)	344	cellular glucose homeostasis [GO:0001678]; glycolytic process [GO:0006096]	cell [GO:0005623]	ATP binding [GO:0005524]; glucose binding [GO:0005536]; hexokinase activity [GO:0004396]	GO:0001678; GO:0004396; GO:0005524; GO:0005536; GO:0005623; GO:0006096	NA	NA
2	144951459	144952053	MACS_peak_10133	GTDC1	INTRON	NM_001284235.1	595	483	6	30.99	0.000796159	8.15	100	GTDC1_HUMAN	Glycosyltransferase-like domain-containing protein 1 (Mannosyltransferase-like protein Xa) (Mat-Xa)	458	NA	NA	transferase activity, transferring glycosyl groups [GO:0016757]	GO:0016757	NA	20887
2	172789696	172790290	MACS_peak_10378	HAT1	INTRON	NM_003642.3	595	158	6	30.99	0.000796159	8.15	100	HAT1_HUMAN	Histone acetyltransferase type B catalytic subunit (EC 2.3.1.48) (Histone acetyltransferase 1)	419	chromatin silencing at telomere [GO:0006348]; DNA packaging [GO:0006323]; DNA replication-dependent nucleosome assembly [GO:0006335]; DNA replication-independent nucleosome assembly [GO:0006336]; histone H4 acetylation [GO:0043967]; internal protein amino acid acetylation [GO:0006475]; response to nutrient [GO:0007584]	cytoplasm [GO:0005737]; intracellular membrane-bounded organelle [GO:0043231]; nuclear chromatin [GO:0000790]; nuclear chromosome, telomeric region [GO:0000784]; nuclear matrix [GO:0016363]; nucleoplasm [GO:0005654]; nucleus [GO:0005634]; protein complex [GO:0043234]	H4 histone acetyltransferase activity [GO:0010485]; histone acetyltransferase activity [GO:0004402]; histone binding [GO:0042393]	GO:0000784; GO:0000790; GO:0004402; GO:0005634; GO:0005654; GO:0005737; GO:0006323; GO:0006335; GO:0006336; GO:0006348; GO:0006475; GO:0007584; GO:0010485; GO:0016363; GO:0042393; GO:0043231; GO:0043234; GO:0043967	NA	4821
2	202705065	202705659	MACS_peak_10631	CDK15	INTRON	NM_001261436.1	595	186	6	30.99	0.000796159	8.15	100	CDK15_HUMAN	Cyclin-dependent kinase 15 (EC 2.7.11.22) (Amyotrophic lateral sclerosis 2 chromosomal region candidate gene 7 protein) (Cell division protein kinase 15) (Serine/threonine-protein kinase ALS2CR7) (Serine/threonine-protein kinase PFTAIRE-2)	435	NA	cytosol [GO:0005829]; nucleus [GO:0005634]	ATP binding [GO:0005524]; cyclin binding [GO:0030332]; cyclin-dependent protein serine/threonine kinase activity [GO:0004693]; metal ion binding [GO:0046872]; protein serine/threonine kinase activity [GO:0004674]	GO:0004674; GO:0004693; GO:0005524; GO:0005634; GO:0005829; GO:0030332; GO:0046872	NA	14434
2	217545797	217546391	MACS_peak_10750	IGFBP5	INTRON	NM_000599.3	595	197	6	30.99	0.000796159	6.11	100	Q96HT5_HUMAN	IGFBP5 protein (Fragment)	68	NA	NA	NA	NA	NA	NA
2	218429751	218430345	MACS_peak_10761	DIRC3	INTRON	NR_026597.1	595	144	6	30.99	0.000796159	10.18	100	C9JPN6_HUMAN	Disrupted in renal carcinoma 3	131	NA	NA	NA	NA	NA	17805
2	225639907	225640501	MACS_peak_10828	DOCK10	INTRON	NM_001290263.1	595	178	6	30.99	0.000796159	10.18	100	DOC10_HUMAN	Dedicator of cytokinesis protein 10 (Zizimin-3)	2186	B cell homeostasis [GO:0001782]; dendritic spine morphogenesis [GO:0060997]; marginal zone B cell differentiation [GO:0002315]; positive regulation of GTPase activity [GO:0043547]; regulation of cell migration [GO:0030334]; small GTPase mediated signal transduction [GO:0007264]	cytoplasm [GO:0005737]; cytosol [GO:0005829]; dendritic spine [GO:0043197]; extracellular exosome [GO:0070062]; membrane [GO:0016020]; nucleoplasm [GO:0005654]; nucleus [GO:0005634]	guanyl-nucleotide exchange factor activity [GO:0005085]	GO:0001782; GO:0002315; GO:0005085; GO:0005634; GO:0005654; GO:0005737; GO:0005829; GO:0007264; GO:0016020; GO:0030334; GO:0043197; GO:0043547; GO:0060997; GO:0070062	NA	23479
20	14103974	14104568	MACS_peak_11106	MACROD2	INTRON	NM_080676.5	595	425	6	30.99	0.000796159	8.15	100	MACD2_HUMAN	O-acetyl-ADP-ribose deacetylase MACROD2 (EC 3.2.2.-) (EC 3.5.1.-) (MACRO domain-containing protein 2) ([Protein ADP-ribosylglutamate] hydrolase)	448	brain development [GO:0007420]; cellular response to DNA damage stimulus [GO:0006974]; protein de-ADP-ribosylation [GO:0051725]; purine nucleoside metabolic process [GO:0042278]	centrosome [GO:0005813]; nucleolus [GO:0005730]; nucleus [GO:0005634]	deacetylase activity [GO:0019213]; hydrolase activity, acting on glycosyl bonds [GO:0016798]	GO:0005634; GO:0005730; GO:0005813; GO:0006974; GO:0007420; GO:0016798; GO:0019213; GO:0042278; GO:0051725	NA	16126
20	33914513	33915107	MACS_peak_11258	UQCC1	INTRON	NM_199487.2	595	182	6	30.99	0.000796159	10.18	100	UQCC1_HUMAN	Ubiquinol-cytochrome-c reductase complex assembly factor 1 (Basic FGF-repressed Zic-binding protein) (bFGF-repressed Zic-binding protein) (bFZb) (Ubiquinol-cytochrome c reductase complex chaperone CBP3 homolog)	299	mitochondrial respiratory chain complex III assembly [GO:0034551]; positive regulation of mitochondrial translation [GO:0070131]	cytoplasmic vesicle [GO:0031410]; mitochondrial inner membrane [GO:0005743]	NA	GO:0005743; GO:0031410; GO:0034551; GO:0070131	NA	15891
22	22150618	22151212	MACS_peak_11865	MAPK1	INTRON	NM_138957.3	595	429	6	30.99	0.000796159	6.11	100	Q499G7_HUMAN	Mitogen-activated protein kinase (EC 2.7.11.24)	360	NA	intracellular [GO:0005622]	ATP binding [GO:0005524]; MAP kinase activity [GO:0004707]	GO:0004707; GO:0005524; GO:0005622	NA	NA
3	97586629	97587223	MACS_peak_12798	CRYBG3	INTRON	NM_153605.3	595	189	6	30.99	0.000796159	8.15	100	CRBG3_HUMAN	Very large A-kinase anchor protein (vlAKAP) (Beta/gamma crystallin domain-containing protein 3)	2970	NA	protein complex [GO:0043234]	carbohydrate binding [GO:0030246]; protein kinase A binding [GO:0051018]	GO:0030246; GO:0043234; GO:0051018	NA	34427
3	143551307	143551901	MACS_peak_13235	SLC9A9	INTRON	NM_173653.3	595	450	6	30.99	0.000796159	8.15	100	SL9A9_HUMAN	Sodium/hydrogen exchanger 9 (Na(+)/H(+) exchanger 9) (NHE-9) (Solute carrier family 9 member 9)	645	ion transport [GO:0006811]; potassium ion transmembrane transport [GO:0071805]; regulation of intracellular pH [GO:0051453]; sodium ion import across plasma membrane [GO:0098719]	integral component of membrane [GO:0016021]; late endosome membrane [GO:0031902]; plasma membrane [GO:0005886]; recycling endosome [GO:0055037]	potassium:proton antiporter activity [GO:0015386]; sodium:proton antiporter activity [GO:0015385]	GO:0005886; GO:0006811; GO:0015385; GO:0015386; GO:0016021; GO:0031902; GO:0051453; GO:0055037; GO:0071805; GO:0098719	NA	20653
3	173117539	173118133	MACS_peak_13500	NLGN1	INTRON	NM_014932.3	595	197	6	30.99	0.000796159	6.11	100	NLGN1_HUMAN	Neuroligin-1	840	AMPA glutamate receptor clustering [GO:0097113]; calcium-dependent cell-cell adhesion via plasma membrane cell adhesion molecules [GO:0016339]; cellular response to calcium ion [GO:0071277]; cytoskeletal matrix organization at active zone [GO:0048789]; establishment of protein localization [GO:0045184]; excitatory synapse assembly [GO:1904861]; heterophilic cell-cell adhesion via plasma membrane …	asymmetric, glutamatergic, excitatory synapse [GO:0098985]; cell junction [GO:0030054]; cell surface [GO:0009986]; dendrite [GO:0030425]; dendritic shaft [GO:0043198]; dendritic spine [GO:0043197]; excitatory synapse [GO:0060076]; external side of plasma membrane [GO:0009897]; filopodium tip [GO:0032433]; Golgi apparatus [GO:0005794]; integral component of plasma membrane [GO:0005887]; integral c…	amyloid-beta binding [GO:0001540]; carboxylic ester hydrolase activity [GO:0052689]; cell adhesion molecule binding [GO:0050839]; neurexin family protein binding [GO:0042043]; PDZ domain binding [GO:0030165]; protein dimerization activity [GO:0046983]; receptor activity [GO:0004872]; scaffold protein binding [GO:0097110]	GO:0001540; GO:0002087; GO:0004872; GO:0005794; GO:0005886; GO:0005887; GO:0006605; GO:0007157; GO:0007158; GO:0007399; GO:0007416; GO:0009897; GO:0009986; GO:0010841; GO:0014069; GO:0016080; GO:0016339; GO:0017146; GO:0023041; GO:0030054; GO:0030165; GO:0030425; GO:0031175; GO:0032230; GO:0032433; GO:0035418; GO:0042043; GO:0043197; GO:0043198; GO:0045184; GO:0045202; GO:0045664; GO:0046983; GO:…	NA	14291
3	189511406	189512000	MACS_peak_13649	TP63	INTRON	NM_001114979.1	595	335	6	30.99	0.000796159	6.11	100	P63_HUMAN	Tumor protein 63 (p63) (Chronic ulcerative stomatitis protein) (CUSP) (Keratinocyte transcription factor KET) (Transformation-related protein 63) (TP63) (Tumor protein p73-like) (p73L) (p40) (p51)	680	apoptotic process [GO:0006915]; cellular response to DNA damage stimulus [GO:0006974]; cellular response to UV [GO:0034644]; chromatin remodeling [GO:0006338]; cloacal septation [GO:0060197]; cranial skeletal system development [GO:1904888]; DNA damage response, signal transduction by p53 class mediator resulting in transcription of p21 class mediator [GO:0006978]; ectoderm and mesoderm interacti…	cytoplasm [GO:0005737]; cytosol [GO:0005829]; dendrite [GO:0030425]; Golgi apparatus [GO:0005794]; mitochondrion [GO:0005739]; nuclear chromatin [GO:0000790]; nucleoplasm [GO:0005654]; nucleus [GO:0005634]; rough endoplasmic reticulum [GO:0005791]; transcription factor complex [GO:0005667]	chromatin binding [GO:0003682]; damaged DNA binding [GO:0003684]; DNA binding [GO:0003677]; DNA binding transcription factor activity [GO:0003700]; double-stranded DNA binding [GO:0003690]; identical protein binding [GO:0042802]; MDM2/MDM4 family protein binding [GO:0097371]; metal ion binding [GO:0046872]; p53 binding [GO:0002039]; sequence-specific DNA binding [GO:0043565]; transcriptional acti…	GO:0000122; GO:0000790; GO:0000989; GO:0001077; GO:0001302; GO:0001501; GO:0001736; GO:0002039; GO:0002053; GO:0002064; GO:0003677; GO:0003682; GO:0003684; GO:0003690; GO:0003700; GO:0005634; GO:0005654; GO:0005667; GO:0005737; GO:0005739; GO:0005791; GO:0005794; GO:0005829; GO:0006338; GO:0006915; GO:0006974; GO:0006978; GO:0007219; GO:0007283; GO:0007499; GO:0009954; GO:0010165; GO:0010259; GO:…	NA	15979
4	4558362	4558956	MACS_peak_13756	STX18-AS1	INTRON	NR_037888.1	595	400	6	30.99	0.000796159	8.15	100	NA	NA	NA	NA	NA	NA	NA	NA	NA
4	38432996	38433590	MACS_peak_14046	LINC01258	INTRON	NR_110951.1	595	341	6	30.99	0.000796159	8.15	100	NA	NA	NA	NA	NA	NA	NA	NA	NA
4	76989447	76990041	MACS_peak_14394	ART3	INTRON	NM_001130017.2	595	182	6	30.99	0.000796159	8.15	100	Q5J1Q0_HUMAN	Mono-ADP-ribosyltransferase (Fragment)	31	NA	NA	transferase activity [GO:0016740]	GO:0016740	NA	NA
4	89833263	89833857	MACS_peak_14534	FAM13A	INTRON	NM_014883.3	595	428	6	30.99	0.000796159	8.15	100	Q6P521_HUMAN	FAM13A protein (Protein FAM13A)	202	signal transduction [GO:0007165]	NA	NA	GO:0007165	NA	19367
4	153570033	153570627	MACS_peak_15081	TMEM154	INTRON	NM_152680.2	595	186	6	30.99	0.000796159	8.15	100	TM154_HUMAN	Transmembrane protein 154	183	NA	integral component of membrane [GO:0016021]	NA	GO:0016021	NA	26489
4	170410901	170411495	MACS_peak_15215	NEK1	INTRON	NM_001199398.1	595	149	6	30.99	0.000796159	8.15	100	NEK1_HUMAN	Serine/threonine-protein kinase Nek1 (EC 2.7.11.1) (Never in mitosis A-related kinase 1) (NimA-related protein kinase 1) (Renal carcinoma antigen NY-REN-55)	1258	activation of protein kinase activity [GO:0032147]; cell cycle [GO:0007049]; cell division [GO:0051301]; cilium assembly [GO:0060271]; DNA damage response, detection of DNA damage [GO:0042769]; protein phosphorylation [GO:0006468]; regulation of apoptotic process [GO:0042981]; regulation of mitotic cell cycle [GO:0007346]; signal transduction by protein phosphorylation [GO:0023014]; stress-activa…	centrosome [GO:0005813]; cytoplasm [GO:0005737]; nucleus [GO:0005634]; pericentriolar material [GO:0000242]	14-3-3 protein binding [GO:0071889]; ATP binding [GO:0005524]; kinase activity [GO:0016301]; metal ion binding [GO:0046872]; protein kinase activity [GO:0004672]; protein serine/threonine kinase activity [GO:0004674]; protein tyrosine kinase activity [GO:0004713]	GO:0000242; GO:0004672; GO:0004674; GO:0004713; GO:0005524; GO:0005634; GO:0005737; GO:0005813; GO:0006468; GO:0007049; GO:0007346; GO:0016301; GO:0023014; GO:0031098; GO:0032147; GO:0042769; GO:0042981; GO:0046872; GO:0051301; GO:0060271; GO:0071889	NA	7744
4	187113446	187114040	MACS_peak_15378	CYP4V2	INTRON	NM_207352.3	595	146	6	30.99	0.000796159	8.15	100	CP4V2_HUMAN	Cytochrome P450 4V2 (EC 1.14.13.-) (Docosahexaenoic acid omega-hydroxylase CYP4V2) (EC 1.14.13.199)	525	fatty acid omega-oxidation [GO:0010430]; response to stimulus [GO:0050896]; retinoid metabolic process [GO:0001523]; sterol metabolic process [GO:0016125]; visual perception [GO:0007601]	endoplasmic reticulum membrane [GO:0005789]; integral component of membrane [GO:0016021]	heme binding [GO:0020037]; iron ion binding [GO:0005506]; monooxygenase activity [GO:0004497]; oxidoreductase activity, acting on paired donors, with incorporation or reduction of molecular oxygen [GO:0016705]	GO:0001523; GO:0004497; GO:0005506; GO:0005789; GO:0007601; GO:0010430; GO:0016021; GO:0016125; GO:0016705; GO:0020037; GO:0050896	PATHWAY: Lipid metabolism. {ECO:0000305}.	23198
5	29390079	29390673	MACS_peak_15732	LOC101929681	INTRON	NR_104628.1	595	198	6	30.99	0.000796159	8.15	100	NA	NA	NA	NA	NA	NA	NA	NA	NA
5	36677938	36678532	MACS_peak_15801	SLC1A3	INTRON	NM_001289939.1	595	429	6	30.99	0.000796159	6.11	100	Q8N169_HUMAN	Amino acid transporter	542	NA	integral component of membrane [GO:0016021]	symporter activity [GO:0015293]	GO:0015293; GO:0016021	NA	NA
5	59100206	59100800	MACS_peak_15985	PDE4D	INTRON	NM_001104631.1	595	196	6	30.99	0.000796159	8.15	100	PDE4D_HUMAN	cAMP-specific 3',5'-cyclic phosphodiesterase 4D (EC 3.1.4.53) (DPDE3) (PDE43)	809	adrenergic receptor signaling pathway [GO:0071875]; adrenergic receptor signaling pathway involved in positive regulation of heart rate [GO:0086024]; aging [GO:0007568]; cAMP catabolic process [GO:0006198]; cAMP-mediated signaling [GO:0019933]; cellular response to cAMP [GO:0071320]; cellular response to epinephrine stimulus [GO:0071872]; cellular response to lipopolysaccharide [GO:0071222]; esta…	apical plasma membrane [GO:0016324]; calcium channel complex [GO:0034704]; centrosome [GO:0005813]; cytosol [GO:0005829]; membrane [GO:0016020]; nuclear membrane [GO:0031965]; plasma membrane [GO:0005886]; voltage-gated calcium channel complex [GO:0005891]	3',5'-cyclic-AMP phosphodiesterase activity [GO:0004115]; 3',5'-cyclic-nucleotide phosphodiesterase activity [GO:0004114]; ATPase binding [GO:0051117]; beta-2 adrenergic receptor binding [GO:0031698]; cAMP binding [GO:0030552]; drug binding [GO:0008144]; enzyme binding [GO:0019899]; ion channel binding [GO:0044325]; metal ion binding [GO:0046872]; scaffold protein binding [GO:0097110]; ubiquitin …	GO:0002027; GO:0004114; GO:0004115; GO:0005813; GO:0005829; GO:0005886; GO:0005891; GO:0006198; GO:0006939; GO:0007186; GO:0007568; GO:0008144; GO:0010469; GO:0010880; GO:0016020; GO:0016324; GO:0019899; GO:0019933; GO:0030552; GO:0030593; GO:0030814; GO:0031625; GO:0031698; GO:0031965; GO:0032729; GO:0032743; GO:0032754; GO:0033137; GO:0034704; GO:0035264; GO:0044325; GO:0045822; GO:0046872; GO:…	PATHWAY: Purine metabolism; 3',5'-cyclic AMP degradation; AMP from 3',5'-cyclic AMP: step 1/1.	8783
5	76739879	76740473	MACS_peak_16133	WDR41	INTRON	NM_018268.2	595	449	6	30.99	0.000796159	10.18	100	WDR41_HUMAN	WD repeat-containing protein 41	459	autophagy [GO:0006914]; regulation of autophagy [GO:0010506]; regulation of molecular function [GO:0065009]	cytoplasm [GO:0005737]; guanyl-nucleotide exchange factor complex [GO:0032045]; lysosomal membrane [GO:0005765]	NA	GO:0005737; GO:0005765; GO:0006914; GO:0010506; GO:0032045; GO:0065009	NA	25601
5	140367678	140368272	MACS_peak_16703	PCDHAC2	INTRON	NM_018899.5	595	165	6	30.99	0.000796159	6.11	100	PCDC2_HUMAN	Protocadherin alpha-C2 (PCDH-alpha-C2)	1007	cell adhesion [GO:0007155]; cell-cell signaling [GO:0007267]; homophilic cell adhesion via plasma membrane adhesion molecules [GO:0007156]; nervous system development [GO:0007399]	integral component of plasma membrane [GO:0005887]	calcium ion binding [GO:0005509]	GO:0005509; GO:0005887; GO:0007155; GO:0007156; GO:0007267; GO:0007399	NA	8677
5	152010370	152010964	MACS_peak_16805	LOC101927134	INTRON	NR_109877.1	595	167	6	30.99	0.000796159	6.11	100	NA	NA	NA	NA	NA	NA	NA	NA	NA
6	3078914	3079508	MACS_peak_17089	RIPK1	INTRON	NM_003804.3	595	186	6	30.99	0.000796159	8.15	100	RIPK1_HUMAN	Receptor-interacting serine/threonine-protein kinase 1 (EC 2.7.11.1) (Cell death protein RIP) (Receptor-interacting protein 1) (RIP-1) (Serine/threonine-protein kinase RIP)	671	activation of cysteine-type endopeptidase activity involved in apoptotic process [GO:0006919]; activation of cysteine-type endopeptidase activity involved in apoptotic signaling pathway [GO:0097296]; activation of JUN kinase activity [GO:0007257]; amyloid fibril formation [GO:1990000]; apoptotic process [GO:0006915]; apoptotic signaling pathway [GO:0097190]; cellular protein catabolic process [GO…	cytosol [GO:0005829]; death-inducing signaling complex [GO:0031264]; endosome membrane [GO:0010008]; membrane raft [GO:0045121]; mitochondrion [GO:0005739]; receptor complex [GO:0043235]; ripoptosome [GO:0097342]	ATP binding [GO:0005524]; death domain binding [GO:0070513]; death receptor binding [GO:0005123]; identical protein binding [GO:0042802]; protein complex binding [GO:0032403]; protein kinase activity [GO:0004672]; protein serine/threonine kinase activity [GO:0004674]; signal transducer activity [GO:0004871]; ubiquitin protein ligase binding [GO:0031625]	GO:0001934; GO:0002756; GO:0004672; GO:0004674; GO:0004871; GO:0005123; GO:0005524; GO:0005739; GO:0005829; GO:0006915; GO:0006919; GO:0007249; GO:0007257; GO:0010008; GO:0010803; GO:0010940; GO:0016032; GO:0016579; GO:0031264; GO:0031625; GO:0032403; GO:0032757; GO:0032760; GO:0033209; GO:0034138; GO:0034612; GO:0035666; GO:0036289; GO:0042802; GO:0043065; GO:0043068; GO:0043123; GO:0043124; GO:…	NA	10019
6	102112894	102113488	MACS_peak_17907	GRIK2	INTRON	NM_021956.4	595	420	6	30.99	0.000796159	6.11	100	Q9BZ15_HUMAN	BA487F5.1 (Glutamate receptor, ionotropic, kainate 2) (Fragment)	213	NA	integral component of membrane [GO:0016021]	ionotropic glutamate receptor activity [GO:0004970]	GO:0004970; GO:0016021	NA	NA
6	108828821	108829415	MACS_peak_17966	LACE1	INTRON	NM_145315.3	595	317	6	30.99	0.000796159	6.11	100	AFG1L_HUMAN	AFG1-like ATPase (Lactation elevated protein 1) (EC 3.6.-.-) (Protein AFG1 homolog)	481	mitochondrial electron transport, cytochrome c to oxygen [GO:0006123]; mitochondrial protein catabolic process [GO:0035694]; mitochondrion organization [GO:0007005]	mitochondrial membrane [GO:0031966]; mitochondrion [GO:0005739]	ATP binding [GO:0005524]; hydrolase activity [GO:0016787]	GO:0005524; GO:0005739; GO:0006123; GO:0007005; GO:0016787; GO:0031966; GO:0035694	NA	16411
6	116368113	116368707	MACS_peak_18050	FRK	INTRON	NM_002031.2	595	420	6	30.99	0.000796159	8.15	100	FRK_HUMAN	Tyrosine-protein kinase FRK (EC 2.7.10.2) (FYN-related kinase) (Nuclear tyrosine protein kinase RAK) (Protein-tyrosine kinase 5)	505	cell differentiation [GO:0030154]; cell migration [GO:0016477]; innate immune response [GO:0045087]; negative regulation of cell proliferation [GO:0008285]; negative regulation of transcription from RNA polymerase II promoter [GO:0000122]; neutrophil degranulation [GO:0043312]; peptidyl-tyrosine autophosphorylation [GO:0038083]; protein phosphorylation [GO:0006468]; transmembrane receptor protein…	azurophil granule lumen [GO:0035578]; cytosol [GO:0005829]; extracellular exosome [GO:0070062]; extracellular region [GO:0005576]; extrinsic component of cytoplasmic side of plasma membrane [GO:0031234]; intracellular [GO:0005622]; nucleus [GO:0005634]; specific granule lumen [GO:0035580]	ATP binding [GO:0005524]; non-membrane spanning protein tyrosine kinase activity [GO:0004715]; protein tyrosine kinase activity [GO:0004713]; receptor binding [GO:0005102]	GO:0000122; GO:0004713; GO:0004715; GO:0005102; GO:0005524; GO:0005576; GO:0005622; GO:0005634; GO:0005829; GO:0006468; GO:0007169; GO:0008285; GO:0016477; GO:0030154; GO:0031234; GO:0035578; GO:0035580; GO:0038083; GO:0043312; GO:0045087; GO:0070062	NA	3955
6	157723178	157723772	MACS_peak_18443	TMEM242	INTRON	NM_018452.4	595	284	6	30.99	0.000796159	8.15	100	TM242_HUMAN	Transmembrane protein 242	141	NA	integral component of membrane [GO:0016021]	NA	GO:0016021	NA	17206
7	82778679	82779273	MACS_peak_19116	PCLO	INTRON	NM_014510.2	595	194	6	30.99	0.000796159	8.15	100	PCLO_HUMAN	Protein piccolo (Aczonin)	5065	cAMP-mediated signaling [GO:0019933]; cytoskeleton organization [GO:0007010]; insulin secretion [GO:0030073]; presynapse to nucleus signaling pathway [GO:0099526]; protein localization to synapse [GO:0035418]; regulation of exocytosis [GO:0017157]; synapse assembly [GO:0007416]; synaptic vesicle exocytosis [GO:0016079]	cell junction [GO:0030054]; cytoskeleton [GO:0005856]; cytoskeleton of presynaptic active zone [GO:0048788]; extracellular exosome [GO:0070062]; membrane [GO:0016020]; postsynaptic density [GO:0014069]; synapse [GO:0045202]	calcium-dependent phospholipid binding [GO:0005544]; calcium ion binding [GO:0005509]; profilin binding [GO:0005522]	GO:0005509; GO:0005522; GO:0005544; GO:0005856; GO:0007010; GO:0007416; GO:0014069; GO:0016020; GO:0016079; GO:0017157; GO:0019933; GO:0030054; GO:0030073; GO:0035418; GO:0045202; GO:0048788; GO:0070062; GO:0099526	NA	13406
7	87358022	87358616	MACS_peak_19150	RUNDC3B	INTRON	NM_001134405.1	595	143	6	30.99	0.000796159	8.15	100	RUN3B_HUMAN	RUN domain-containing protein 3B (Rap2-binding protein 9) (Rap2-interacting protein 9) (RPIP-9)	473	NA	NA	NA	NA	NA	30286
7	104849042	104849636	MACS_peak_19279	SRPK2	INTRON	NM_001278273.1	595	194	6	30.99	0.000796159	6.11	100	Q75MW9_HUMAN	Uncharacterized protein SRPK2 (Fragment)	12	NA	NA	NA	NA	NA	NA
7	123104250	123104844	MACS_peak_19416	IQUB	INTRON	NM_178827.4	595	448	6	30.99	0.000796159	8.15	100	IQUB_HUMAN	IQ and ubiquitin-like domain-containing protein	791	cilium assembly [GO:0060271]; smoothened signaling pathway [GO:0007224]	acrosomal vesicle [GO:0001669]; motile cilium [GO:0031514]	NA	GO:0001669; GO:0007224; GO:0031514; GO:0060271	NA	21995
8	35556773	35557367	MACS_peak_20002	UNC5D	INTRON	NM_080872.2	595	268	6	30.99	0.000796159	6.11	100	UNC5D_HUMAN	Netrin receptor UNC5D (Protein unc-5 homolog 4) (Protein unc-5 homolog D)	953	apoptotic process [GO:0006915]; axon guidance [GO:0007411]; cell-cell adhesion via plasma-membrane adhesion molecules [GO:0098742]; pyramidal neuron differentiation [GO:0021859]; regulation of neuron migration [GO:2001222]; signal transduction [GO:0007165]	cell surface [GO:0009986]; integral component of membrane [GO:0016021]; plasma membrane [GO:0005886]	NA	GO:0005886; GO:0006915; GO:0007165; GO:0007411; GO:0009986; GO:0016021; GO:0021859; GO:0098742; GO:2001222	NA	18634
8	85783082	85783676	MACS_peak_20434	RALYL	INTRON	NM_001100392.1	595	164	6	30.99	0.000796159	6.11	100	RALYL_HUMAN	RNA-binding Raly-like protein (hRALYL) (Heterogeneous nuclear ribonucleoprotein C-like 3) (hnRNP core protein C-like 3)	291	NA	nucleus [GO:0005634]	identical protein binding [GO:0042802]; RNA binding [GO:0003723]	GO:0003723; GO:0005634; GO:0042802	NA	27036
9	29139092	29139686	MACS_peak_21164	LINGO2	INTRON	NM_001258282.1	595	181	6	30.99	0.000796159	10.18	100	LIGO2_HUMAN	Leucine-rich repeat and immunoglobulin-like domain-containing nogo receptor-interacting protein 2 (Leucine-rich repeat neuronal protein 3) (Leucine-rich repeat neuronal protein 6C)	606	positive regulation of synapse assembly [GO:0051965]	extracellular space [GO:0005615]; integral component of membrane [GO:0016021]; proteinaceous extracellular matrix [GO:0005578]	NA	GO:0005578; GO:0005615; GO:0016021; GO:0051965	NA	21207
9	72749272	72749866	MACS_peak_21293	MAMDC2	INTRON	NM_153267.4	595	253	6	30.99	0.000796159	8.15	100	MAMC2_HUMAN	MAM domain-containing protein 2 (MAM domain-containing proteoglycan) (Mamcan)	686	NA	endoplasmic reticulum [GO:0005783]; membrane [GO:0016020]; proteinaceous extracellular matrix [GO:0005578]	NA	GO:0005578; GO:0005783; GO:0016020	NA	23673
9	113268219	113268813	MACS_peak_21620	SVEP1	INTRON	NM_153366.3	595	163	6	30.99	0.000796159	8.15	100	SVEP1_HUMAN	Sushi, von Willebrand factor type A, EGF and pentraxin domain-containing protein 1 (CCP module-containing protein 22) (Polydom) (Selectin-like osteoblast-derived protein) (SEL-OB) (Serologically defined breast cancer antigen NY-BR-38)	3571	cell adhesion [GO:0007155]	cytoplasm [GO:0005737]; extracellular space [GO:0005615]; membrane [GO:0016020]	calcium ion binding [GO:0005509]; chromatin binding [GO:0003682]	GO:0003682; GO:0005509; GO:0005615; GO:0005737; GO:0007155; GO:0016020	NA	15985
9	115003245	115003839	MACS_peak_21639	PTBP3	INTRON	NM_005156.6	595	413	6	30.99	0.000796159	8.15	100	X6R242_HUMAN	Polypyrimidine tract-binding protein 3 (Fragment)	182	NA	NA	RNA binding [GO:0003723]	GO:0003723	NA	10253
9	116004606	116005200	MACS_peak_21646	SLC31A1	INTRON	NM_001859.3	595	171	6	30.99	0.000796159	8.15	100	Q6P708_HUMAN	SLC31A1 protein	134	NA	integral component of membrane [GO:0016021]	copper ion transmembrane transporter activity [GO:0005375]	GO:0005375; GO:0016021	NA	NA
14	53622465	53623059	MACS_peak_5977	LOC101927620	SPLICE_SITE_ACCEPTOR	NR_110062.1	595	328	6	30.99	0.000796159	8.15	100	NA	NA	NA	NA	NA	NA	NA	NA	NA
14	63671625	63672219	MACS_peak_6053	RHOJ	SPLICE_SITE_DONOR	NM_020663.4	595	194	6	30.99	0.000796159	8.15	100	RHOJ_HUMAN	Rho-related GTP-binding protein RhoJ (Ras-like protein family member 7B) (Tc10-like GTP-binding protein)	214	actin cytoskeleton organization [GO:0030036]; regulation of cell shape [GO:0008360]; regulation of small GTPase mediated signal transduction [GO:0051056]; retina vasculature morphogenesis in camera-type eye [GO:0061299]; Rho protein signal transduction [GO:0007266]	cytosol [GO:0005829]; extracellular exosome [GO:0070062]; plasma membrane [GO:0005886]	GTPase activity [GO:0003924]; GTP binding [GO:0005525]	GO:0003924; GO:0005525; GO:0005829; GO:0005886; GO:0007266; GO:0008360; GO:0030036; GO:0051056; GO:0061299; GO:0070062	NA	688
7	73952504	73953098	MACS_peak_19061	GTF2IRD1	SPLICE_SITE_DONOR	NM_016328.2	595	302	6	30.99	0.000796159	8.15	100	GT2D1_HUMAN	General transcription factor II-I repeat domain-containing protein 1 (GTF2I repeat domain-containing protein 1) (General transcription factor III) (MusTRD1/BEN) (Muscle TFII-I repeat domain-containing protein 1) (Slow-muscle-fiber enhancer-binding protein) (USE B1-binding protein) (Williams-Beuren syndrome chromosomal region 11 protein) (Williams-Beuren syndrome chromosomal region 12 protein)	959	multicellular organism development [GO:0007275]; regulation of transcription, DNA-templated [GO:0006355]; transcription from RNA polymerase II promoter [GO:0006366]; transition between slow and fast fiber [GO:0014886]	cytoplasm [GO:0005737]; cytosol [GO:0005829]; nucleoplasm [GO:0005654]; nucleus [GO:0005634]	DNA binding [GO:0003677]; DNA binding transcription factor activity [GO:0003700]; RNA polymerase II transcription factor activity, sequence-specific DNA binding [GO:0000981]; transcription factor activity, RNA polymerase II distal enhancer sequence-specific binding [GO:0003705]	GO:0000981; GO:0003677; GO:0003700; GO:0003705; GO:0005634; GO:0005654; GO:0005737; GO:0005829; GO:0006355; GO:0006366; GO:0007275; GO:0014886	NA	4661
8	30515108	30515702	MACS_peak_19960	GTF2E2	SPLICE_SITE_DONOR	NM_002095.4	595	126	6	30.99	0.000796159	10.18	100	T2EB_HUMAN	Transcription initiation factor IIE subunit beta (TFIIE-beta) (General transcription factor IIE subunit 2)	291	regulation of transcription, DNA-templated [GO:0006355]; snRNA transcription from RNA polymerase II promoter [GO:0042795]; transcription elongation from RNA polymerase II promoter [GO:0006368]; transcription from RNA polymerase II promoter [GO:0006366]; transcription initiation from RNA polymerase II promoter [GO:0006367]	cytosol [GO:0005829]; nuclear speck [GO:0016607]; nucleoplasm [GO:0005654]; nucleus [GO:0005634]; transcription factor TFIID complex [GO:0005669]; transcription factor TFIIE complex [GO:0005673]	DNA binding [GO:0003677]; RNA binding [GO:0003723]	GO:0003677; GO:0003723; GO:0005634; GO:0005654; GO:0005669; GO:0005673; GO:0005829; GO:0006355; GO:0006366; GO:0006367; GO:0006368; GO:0016607; GO:0042795	NA	4651
13	111159466	111160060	MACS_peak_5647	COL4A2-AS1	SPLICE_SITE_REGION	NR_046583.1	595	217	6	30.99	0.000796159	6.11	100	NA	NA	NA	NA	NA	NA	NA	NA	NA
14	104208356	104208950	MACS_peak_6396	PPP1R13B	SPLICE_SITE_REGION	NM_015316.2	595	173	6	30.99	0.000796159	8.15	100	ASPP1_HUMAN	Apoptosis-stimulating of p53 protein 1 (Protein phosphatase 1 regulatory subunit 13B)	1090	intrinsic apoptotic signaling pathway by p53 class mediator [GO:0072332]; negative regulation of cell cycle [GO:0045786]; positive regulation of protein insertion into mitochondrial membrane involved in apoptotic signaling pathway [GO:1900740]; regulation of apoptotic process [GO:0042981]; regulation of signal transduction by p53 class mediator [GO:1901796]	cytoplasm [GO:0005737]; cytosol [GO:0005829]; mitochondrion [GO:0005739]; nucleoplasm [GO:0005654]; nucleus [GO:0005634]; plasma membrane [GO:0005886]	transcription factor binding [GO:0008134]	GO:0005634; GO:0005654; GO:0005737; GO:0005739; GO:0005829; GO:0005886; GO:0008134; GO:0042981; GO:0045786; GO:0072332; GO:1900740; GO:1901796	NA	14950
2	1417746	1418340	MACS_peak_8896	TPO	SPLICE_SITE_REGION	NM_175719.3	595	275	6	30.99	0.000796159	6.11	100	Q6P534_HUMAN	TPO protein	174	thyroid hormone generation [GO:0006590]	integral component of membrane [GO:0016021]	iodide peroxidase activity [GO:0004447]	GO:0004447; GO:0006590; GO:0016021	NA	NA
2	54039962	54040556	MACS_peak_9370	ERLEC1	SPLICE_SITE_REGION	NM_015701.4	595	241	6	30.99	0.000796159	8.15	100	ERLEC_HUMAN	Endoplasmic reticulum lectin 1 (ER lectin) (Erlectin) (XTP3-transactivated gene B protein)	483	ERAD pathway [GO:0036503]; negative regulation of retrograde protein transport, ER to cytosol [GO:1904153]; transmembrane transport [GO:0055085]; ubiquitin-dependent ERAD pathway [GO:0030433]	endoplasmic reticulum lumen [GO:0005788]; endoplasmic reticulum quality control compartment [GO:0044322]	unfolded protein binding [GO:0051082]	GO:0005788; GO:0030433; GO:0036503; GO:0044322; GO:0051082; GO:0055085; GO:1904153	NA	25222
2	86316812	86317406	MACS_peak_9660	POLR1A	SPLICE_SITE_REGION	NM_015425.3	595	410	6	30.99	0.000796159	8.15	100	Q96AG9_HUMAN	POLR1A protein (Fragment)	574	transcription, DNA-templated [GO:0006351]	nucleus [GO:0005634]	DNA binding [GO:0003677]; DNA-directed 5'-3' RNA polymerase activity [GO:0003899]; zinc ion binding [GO:0008270]	GO:0003677; GO:0003899; GO:0005634; GO:0006351; GO:0008270	NA	NA
2	95546816	95547410	MACS_peak_9731	LOC442028	SPLICE_SITE_REGION	NR_037597.1	595	168	6	30.99	0.000796159	6.11	100	Q4G0Q5_HUMAN	HCG1820743, isoform CRA_a (LOC442028 protein)	199	NA	NA	NA	NA	NA	NA
3	44755937	44756531	MACS_peak_12404	ZNF502	SPLICE_SITE_REGION	NM_033210.4	595	408	6	30.99	0.000796159	6.11	100	ZN502_HUMAN	Zinc finger protein 502	544	positive regulation by host of viral process [GO:0044794]; positive regulation by host of viral release from host cell [GO:0044791]; regulation of transcription, DNA-templated [GO:0006355]; transcription, DNA-templated [GO:0006351]	nucleus [GO:0005634]	DNA binding [GO:0003677]; metal ion binding [GO:0046872]	GO:0003677; GO:0005634; GO:0006351; GO:0006355; GO:0044791; GO:0044794; GO:0046872	NA	23718
9	33922794	33923388	MACS_peak_21197	UBAP2	SPLICE_SITE_REGION	NM_018449.3	595	426	6	30.99	0.000796159	8.15	100	UBAP2_HUMAN	Ubiquitin-associated protein 2 (UBAP-2)	1119	positive regulation of gene expression [GO:0010628]	cytoplasm [GO:0005737]; nucleus [GO:0005634]	cadherin binding [GO:0045296]; RNA binding [GO:0003723]	GO:0003723; GO:0005634; GO:0005737; GO:0010628; GO:0045296	NA	14185
X	72672963	72673557	MACS_peak_21810	CDX4	SPLICE_SITE_REGION	NM_005193.1	595	404	6	30.99	0.000796159	10.18	100	CDX4_HUMAN	Homeobox protein CDX-4 (Caudal-type homeobox protein 4)	284	animal organ morphogenesis [GO:0009887]; anterior/posterior axis specification [GO:0009948]; blood vessel development [GO:0001568]; cell differentiation [GO:0030154]; labyrinthine layer development [GO:0060711]; negative regulation of transcription from RNA polymerase II promoter [GO:0000122]; positive regulation of transcription from RNA polymerase II promoter [GO:0045944]	nucleus [GO:0005634]	RNA polymerase II proximal promoter sequence-specific DNA binding [GO:0000978]; transcriptional activator activity, RNA polymerase II proximal promoter sequence-specific DNA binding [GO:0001077]	GO:0000122; GO:0000978; GO:0001077; GO:0001568; GO:0005634; GO:0009887; GO:0009948; GO:0030154; GO:0045944; GO:0060711	NA	1808
2	133172912	133173506	MACS_peak_10029	GPR39	UPSTREAM: 1235 bases	NM_001508.2	595	447	6	30.99	0.000796159	8.15	100	Q53RU7_HUMAN	Uncharacterized protein GPR39 (Fragment)	167	NA	integral component of membrane [GO:0016021]	G-protein coupled receptor activity [GO:0004930]	GO:0004930; GO:0016021	NA	NA
9	104162570	104163164	MACS_peak_21552	MRPL50	UPSTREAM: 1651 bases	NM_019051.2	595	403	6	30.99	0.000796159	8.15	100	RM50_HUMAN	39S ribosomal protein L50, mitochondrial (L50mt) (MRP-L50) (Mitochondrial large ribosomal subunit protein mL50)	158	mitochondrial translational elongation [GO:0070125]; mitochondrial translational termination [GO:0070126]	mitochondrial inner membrane [GO:0005743]; mitochondrial large ribosomal subunit [GO:0005762]	NA	GO:0005743; GO:0005762; GO:0070125; GO:0070126	NA	16654
2	106015772	106016366	MACS_peak_9801	FHL2	UPSTREAM: 197 bases	NM_001039492.2	595	192	6	30.99	0.000796159	8.15	100	U3KQT4_HUMAN	Four and a half LIM domains protein 2	65	NA	NA	NA	NA	NA	3703
5	73939282	73939876	MACS_peak_16103	ENC1	UPSTREAM: 2033 bases	NR_046318.1	595	402	6	30.99	0.000796159	8.15	100	Q96L69_HUMAN	Ectodermal-neural cortex	589	nervous system development [GO:0007399]	NA	actin binding [GO:0003779]	GO:0003779; GO:0007399	NA	NA
15	73732552	73733146	MACS_peak_6742	C15orf60	UPSTREAM: 2947 bases	NM_001042367.1	595	258	6	30.99	0.000796159	6.11	100	RE114_HUMAN	Meiotic recombination protein REC114	266	DNA recombination [GO:0006310]; meiotic cell cycle [GO:0051321]	NA	NA	GO:0006310; GO:0051321	NA	25065
19	5717258	5717852	MACS_peak_8620	CATSPERD	UPSTREAM: 3430 bases	NM_152784.3	595	409	6	30.99	0.000796159	6.11	100	CTSRD_HUMAN	Cation channel sperm-associated protein subunit delta (CatSper-delta) (CatSperdelta) (Transmembrane protein 146)	798	flagellated sperm motility [GO:0030317]; multicellular organism development [GO:0007275]; response to progesterone [GO:0032570]; spermatogenesis [GO:0007283]; sperm capacitation [GO:0048240]; sperm-egg recognition [GO:0035036]	CatSper complex [GO:0036128]; plasma membrane [GO:0005886]; sperm principal piece [GO:0097228]	NA	GO:0005886; GO:0007275; GO:0007283; GO:0030317; GO:0032570; GO:0035036; GO:0036128; GO:0048240; GO:0097228	NA	28598
5	111492571	111493165	MACS_peak_16421	EPB41L4A-AS1	UPSTREAM: 3652 bases	NR_015370.2	595	177	6	30.99	0.000796159	6.11	100	NA	NA	NA	NA	NA	NA	NA	NA	NA
7	128466557	128467151	MACS_peak_19457	FLNC	UPSTREAM: 3926 bases	NM_001458.4	595	325	6	30.99	0.000796159	8.15	100	FLNC_HUMAN	Filamin-C (FLN-C) (FLNc) (ABP-280-like protein) (ABP-L) (Actin-binding-like protein) (Filamin-2) (Gamma-filamin)	2725	cell junction assembly [GO:0034329]; muscle fiber development [GO:0048747]	costamere [GO:0043034]; cytoplasm [GO:0005737]; cytoskeleton [GO:0005856]; cytosol [GO:0005829]; focal adhesion [GO:0005925]; plasma membrane [GO:0005886]; sarcolemma [GO:0042383]; sarcoplasm [GO:0016528]; Z disc [GO:0030018]	actin filament binding [GO:0051015]; ankyrin binding [GO:0030506]; cytoskeletal protein binding [GO:0008092]; identical protein binding [GO:0042802]	GO:0005737; GO:0005829; GO:0005856; GO:0005886; GO:0005925; GO:0008092; GO:0016528; GO:0030018; GO:0030506; GO:0034329; GO:0042383; GO:0042802; GO:0043034; GO:0048747; GO:0051015	NA	3756
17	57913329	57913923	MACS_peak_7806	MIR21	UPSTREAM: 5298 bases	NR_029493.1	595	196	6	30.99	0.000796159	8.15	100	NA	NA	NA	NA	NA	NA	NA	NA	NA
1	113009065	113009659	MACS_peak_823	WNT2B	UPSTREAM: 975 bases	NM_004185.3	595	435	6	30.99	0.000796159	8.15	100	WNT2B_HUMAN	Protein Wnt-2b (Protein Wnt-13)	391	canonical Wnt signaling pathway [GO:0060070]; cell fate commitment [GO:0045165]; cellular response to starvation [GO:0009267]; chondrocyte differentiation [GO:0002062]; cornea development in camera-type eye [GO:0061303]; forebrain regionalization [GO:0021871]; hematopoietic stem cell proliferation [GO:0071425]; iris morphogenesis [GO:0061072]; lens development in camera-type eye [GO:0002088]; lun…	extracellular region [GO:0005576]; extracellular space [GO:0005615]; intracellular membrane-bounded organelle [GO:0043231]; proteinaceous extracellular matrix [GO:0005578]	frizzled binding [GO:0005109]	GO:0002062; GO:0002088; GO:0005109; GO:0005576; GO:0005578; GO:0005615; GO:0008584; GO:0009267; GO:0016055; GO:0021871; GO:0030182; GO:0043231; GO:0045165; GO:0060070; GO:0060492; GO:0060638; GO:0061072; GO:0061303; GO:0071425; GO:0090190; GO:0090263	NA	12781
8	68256902	68257496	MACS_peak_20282	ARFGEF1	UPSTREAM: 990 bases	NM_006421.4	595	165	6	30.99	0.000796159	6.11	100	BIG1_HUMAN	Brefeldin A-inhibited guanine nucleotide-exchange protein 1 (Brefeldin A-inhibited GEP 1) (ADP-ribosylation factor guanine nucleotide-exchange factor 1) (p200 ARF guanine nucleotide exchange factor) (p200 ARF-GEP1)	1849	endomembrane system organization [GO:0010256]; exocytosis [GO:0006887]; Golgi organization [GO:0007030]; negative regulation of actin filament polymerization [GO:0030837]; negative regulation of GTPase activity [GO:0034260]; neuron projection development [GO:0031175]; positive regulation of protein glycosylation in Golgi [GO:0090284]; positive regulation of protein kinase B signaling [GO:0051897]…	cytosol [GO:0005829]; Golgi apparatus [GO:0005794]; Golgi membrane [GO:0000139]; nuclear matrix [GO:0016363]; nucleolus [GO:0005730]; nucleoplasm [GO:0005654]; perinuclear region of cytoplasm [GO:0048471]; small nuclear ribonucleoprotein complex [GO:0030532]; trans-Golgi network [GO:0005802]	ARF guanyl-nucleotide exchange factor activity [GO:0005086]; guanyl-nucleotide exchange factor activity [GO:0005085]; myosin binding [GO:0017022]; protein kinase A regulatory subunit binding [GO:0034237]	GO:0000139; GO:0005085; GO:0005086; GO:0005654; GO:0005730; GO:0005794; GO:0005802; GO:0005829; GO:0006887; GO:0007030; GO:0010256; GO:0015031; GO:0016363; GO:0017022; GO:0030532; GO:0030837; GO:0031175; GO:0032012; GO:0034237; GO:0034260; GO:0048471; GO:0051897; GO:0090284; GO:0090303; GO:2000114	NA	15772
11	61024393	61024986	MACS_peak_3319	VWCE	DOWNSTREAM: 1365 bases	NM_152718.2	594	334	6	31.03	0.00078886	8.15	100	VWCE_HUMAN	von Willebrand factor C and EGF domain-containing protein (HBV X protein up-regulated gene 11 protein) (HBxAg up-regulated gene 11 protein)	955	cellular response to virus [GO:0098586]	cytoplasm [GO:0005737]; extracellular region [GO:0005576]	calcium ion binding [GO:0005509]	GO:0005509; GO:0005576; GO:0005737; GO:0098586	NA	26487
1	153268018	153268611	MACS_peak_1020	PGLYRP3	DOWNSTREAM: 2320 bases	NM_052891.1	594	307	6	31.03	0.00078886	6.11	100	PGRP3_HUMAN	Peptidoglycan recognition protein 3 (Peptidoglycan recognition protein I-alpha) (PGLYRPIalpha) (PGRP-I-alpha) (Peptidoglycan recognition protein intermediate alpha)	341	antimicrobial humoral immune response mediated by antimicrobial peptide [GO:0061844]; antimicrobial humoral response [GO:0019730]; defense response to Gram-positive bacterium [GO:0050830]; detection of bacterium [GO:0016045]; growth of symbiont in host [GO:0044117]; innate immune response [GO:0045087]; killing of cells of other organism [GO:0031640]; negative regulation of interferon-gamma produc…	extracellular region [GO:0005576]; intracellular [GO:0005622]; membrane [GO:0016020]; protein complex [GO:0043234]	N-acetylmuramoyl-L-alanine amidase activity [GO:0008745]; peptidoglycan binding [GO:0042834]; peptidoglycan receptor activity [GO:0016019]; protein heterodimerization activity [GO:0046982]; zinc ion binding [GO:0008270]	GO:0005576; GO:0005622; GO:0008270; GO:0008745; GO:0009253; GO:0016019; GO:0016020; GO:0016045; GO:0019730; GO:0031640; GO:0032689; GO:0032827; GO:0042834; GO:0043234; GO:0044117; GO:0045087; GO:0046982; GO:0050830; GO:0051714; GO:0061844	NA	30014
16	72813924	72814517	MACS_peak_7398	ZFHX3	DOWNSTREAM: 2862 bases	NM_006885.3	594	451	6	31.03	0.00078886	8.15	100	Q8N2Y6_HUMAN	ZFHX3 protein	886	NA	NA	nucleic acid binding [GO:0003676]; zinc ion binding [GO:0008270]	GO:0003676; GO:0008270	NA	NA
2	74359334	74359927	MACS_peak_9536	BOLA3	DOWNSTREAM: 3194 bases	NM_212552.2	594	414	6	31.03	0.00078886	6.11	100	Q8N338_HUMAN	BOLA3 protein (Fragment)	100	NA	NA	NA	NA	NA	NA
1	200609806	200610399	MACS_peak_1374	DDX59	DOWNSTREAM: 3359 bases	NM_001031725.4	594	421	6	31.03	0.00078886	8.15	100	Q5T1W1_HUMAN	Probable ATP-dependent RNA helicase DDX59 (Fragment)	205	NA	integral component of membrane [GO:0016021]	NA	GO:0016021	NA	25360
12	49057059	49057652	MACS_peak_4217	SNORA2B	DOWNSTREAM: 4181 bases	NR_002951.1	594	417	6	31.03	0.00078886	6.11	100	NA	NA	NA	NA	NA	NA	NA	NA	NA
1	98448971	98449564	MACS_peak_709	MIR137HG	DOWNSTREAM: 4585 bases	NR_046105.1	594	331	6	31.03	0.00078886	6.11	100	NA	NA	NA	NA	NA	NA	NA	NA	NA
6	6341878	6342471	MACS_peak_17124	LY86-AS1	DOWNSTREAM: 4820 bases	NR_026970.1	594	412	6	31.03	0.00078886	8.15	100	NA	NA	NA	NA	NA	NA	NA	NA	NA
5	79362305	79362898	MACS_peak_16155	CTD-2201I18.1	EXON: NR_109930.1.ex.1	NR_109930.1	594	159	6	31.03	0.00078886	8.15	100	NA	NA	NA	NA	NA	NA	NA	NA	NA
1	26214898	26215491	MACS_peak_148	STMN1	INTRON	NM_001145454.1	594	437	6	31.03	0.00078886	8.15	100	Q96CE4_HUMAN	Stathmin	149	regulation of microtubule polymerization or depolymerization [GO:0031110]	NA	NA	GO:0031110	NA	NA
1	39496460	39497053	MACS_peak_224	NDUFS5	INTRON	NM_004552.2	594	190	6	31.03	0.00078886	10.18	100	Q6IBA0_HUMAN	NADH dehydrogenase (Ubiquinone) Fe-S protein 5, 15kDa (NADH-coenzyme Q reductase) (NADH dehydrogenase (Ubiquinone) Fe-S protein 5, 15kDa (NADH-coenzyme Q reductase), isoform CRA_a) (NDUFS5 protein) (cDNA, FLJ92475, Homo sapiens NADH dehydrogenase (ubiquinone) Fe-S protein 5, 15kDa(NADH-coenzyme Q reductase) (NDUFS5), mRNA)	106	NA	mitochondrion [GO:0005739]	NA	GO:0005739	NA	NA
1	52243509	52244102	MACS_peak_288	OSBPL9	INTRON	NM_024586.5	594	408	6	31.03	0.00078886	8.15	100	Q9BRN2_HUMAN	OSBPL9 protein (Fragment)	126	NA	NA	NA	NA	NA	NA
1	176841506	176842099	MACS_peak_1197	ASTN1	INTRON	NM_004319.2	594	198	6	31.03	0.00078886	6.11	100	Q96BL7_HUMAN	ASTN1 protein (Fragment)	506	NA	NA	NA	NA	NA	NA
10	68228040	68228633	MACS_peak_2323	CTNNA3	INTRON	NM_001127384.2	594	258	6	31.03	0.00078886	8.15	100	V9GYW4_HUMAN	Catenin alpha-3 (Fragment)	127	cell adhesion [GO:0007155]	adherens junction [GO:0005912]	actin filament binding [GO:0051015]; cadherin binding [GO:0045296]	GO:0005912; GO:0007155; GO:0045296; GO:0051015	NA	2511
10	104521137	104521730	MACS_peak_2631	WBP1L	INTRON	NM_001083913.1	594	412	6	31.03	0.00078886	8.15	100	WBP1L_HUMAN	WW domain binding protein 1-like (Outcome predictor in acute leukemia 1)	342	NA	integral component of membrane [GO:0016021]	NA	GO:0016021	NA	23510
10	122332481	122333074	MACS_peak_2787	PPAPDC1A	INTRON	NM_001030059.1	594	419	6	31.03	0.00078886	8.15	100	PLPP4_HUMAN	Phospholipid phosphatase 4 (EC 3.1.3.4) (Phosphatidic acid phosphatase type 2 domain-containing protein 1A)	271	Fc-gamma receptor signaling pathway involved in phagocytosis [GO:0038096]; phospholipid dephosphorylation [GO:0046839]; phospholipid metabolic process [GO:0006644]; signal transduction [GO:0007165]	integral component of plasma membrane [GO:0005887]; plasma membrane [GO:0005886]	identical protein binding [GO:0042802]; phosphatidate phosphatase activity [GO:0008195]	GO:0005886; GO:0005887; GO:0006644; GO:0007165; GO:0008195; GO:0038096; GO:0042802; GO:0046839	NA	23531
10	134423884	134424477	MACS_peak_2891	INPP5A	INTRON	NM_005539.3	594	428	6	31.03	0.00078886	8.15	100	Q9C055_HUMAN	Inositol polyphosphate-5-phosphatase (Fragment)	306	phosphatidylinositol dephosphorylation [GO:0046856]	NA	hydrolase activity [GO:0016787]	GO:0016787; GO:0046856	NA	NA
11	2833700	2834293	MACS_peak_2900	KCNQ1	INTRON	NM_181798.1	594	458	6	31.03	0.00078886	10.18	100	KCNQ1_HUMAN	Potassium voltage-gated channel subfamily KQT member 1 (IKs producing slow voltage-gated potassium channel subunit alpha KvLQT1) (KQT-like 1) (Voltage-gated potassium channel subunit Kv7.1)	676	atrial cardiac muscle cell action potential [GO:0086014]; cardiac conduction [GO:0061337]; cardiac muscle contraction [GO:0060048]; cardiovascular system development [GO:0072358]; cellular response to cAMP [GO:0071320]; cellular response to drug [GO:0035690]; cellular response to epinephrine stimulus [GO:0071872]; gene silencing [GO:0016458]; inner ear development [GO:0048839]; intestinal absorpt…	basolateral plasma membrane [GO:0016323]; cytoplasm [GO:0005737]; cytoplasmic vesicle membrane [GO:0030659]; early endosome [GO:0005769]; endoplasmic reticulum [GO:0005783]; ion channel complex [GO:0034702]; late endosome [GO:0005770]; lysosome [GO:0005764]; membrane raft [GO:0045121]; plasma membrane [GO:0005886]; voltage-gated potassium channel complex [GO:0008076]	calmodulin binding [GO:0005516]; delayed rectifier potassium channel activity [GO:0005251]; ion channel binding [GO:0044325]; outward rectifier potassium channel activity [GO:0015271]; phosphatidylinositol-4,5-bisphosphate binding [GO:0005546]; protein kinase A catalytic subunit binding [GO:0034236]; protein kinase A regulatory subunit binding [GO:0034237]; protein phosphatase 1 binding [GO:00081…	GO:0005249; GO:0005251; GO:0005516; GO:0005546; GO:0005737; GO:0005764; GO:0005769; GO:0005770; GO:0005783; GO:0005886; GO:0006349; GO:0007605; GO:0008016; GO:0008076; GO:0008157; GO:0010460; GO:0015271; GO:0016323; GO:0016458; GO:0030659; GO:0034236; GO:0034237; GO:0034702; GO:0035690; GO:0044325; GO:0045121; GO:0048839; GO:0050892; GO:0060048; GO:0060306; GO:0060307; GO:0060372; GO:0060452; GO:…	NA	6294
11	12898430	12899023	MACS_peak_2971	TEAD1	INTRON	NM_021961.5	594	395	6	31.03	0.00078886	6.11	100	TEAD1_HUMAN	Transcriptional enhancer factor TEF-1 (NTEF-1) (Protein GT-IIC) (TEA domain family member 1) (TEAD-1) (Transcription factor 13) (TCF-13)	426	embryonic organ development [GO:0048568]; hippo signaling [GO:0035329]; positive regulation of pri-miRNA transcription from RNA polymerase II promoter [GO:1902895]; positive regulation of transcription, DNA-templated [GO:0045893]; positive regulation of transcription from RNA polymerase II promoter [GO:0045944]; protein complex assembly [GO:0006461]; transcription initiation from RNA polymerase I…	nucleoplasm [GO:0005654]; TEAD-1-YAP complex [GO:0071148]	DNA binding [GO:0003677]; DNA binding transcription factor activity [GO:0003700]; protein heterodimerization activity [GO:0046982]; proximal promoter sequence-specific DNA binding [GO:0000987]; RNA polymerase II transcription factor binding [GO:0001085]; sequence-specific DNA binding [GO:0043565]; transcription coactivator binding [GO:0001223]; transcription factor activity, RNA polymerase II pro…	GO:0000982; GO:0000987; GO:0001085; GO:0001134; GO:0001223; GO:0003677; GO:0003700; GO:0005654; GO:0006367; GO:0006461; GO:0035329; GO:0043565; GO:0045893; GO:0045944; GO:0046982; GO:0048568; GO:0071148; GO:1902895	NA	11714
11	14157221	14157814	MACS_peak_2980	SPON1	INTRON	NM_006108.3	594	264	6	31.03	0.00078886	6.11	100	SPON1_HUMAN	Spondin-1 (F-spondin) (Vascular smooth muscle cell growth-promoting factor)	807	cell adhesion [GO:0007155]; protein O-linked fucosylation [GO:0036066]	endoplasmic reticulum lumen [GO:0005788]; extracellular space [GO:0005615]; proteinaceous extracellular matrix [GO:0005578]	metal ion binding [GO:0046872]	GO:0005578; GO:0005615; GO:0005788; GO:0007155; GO:0036066; GO:0046872	NA	11252
11	86754953	86755546	MACS_peak_3492	TMEM135	INTRON	NR_033149.1	594	412	6	31.03	0.00078886	8.15	100	Q8N605_HUMAN	TMEM135 protein	160	NA	integral component of membrane [GO:0016021]	NA	GO:0016021	NA	NA
11	112903692	112904285	MACS_peak_3675	NCAM1	INTRON	NM_001242607.1	594	158	6	31.03	0.00078886	6.11	100	NCAM1_HUMAN	Neural cell adhesion molecule 1 (N-CAM-1) (NCAM-1) (CD antigen CD56)	858	axon guidance [GO:0007411]; cell adhesion [GO:0007155]; interferon-gamma-mediated signaling pathway [GO:0060333]; MAPK cascade [GO:0000165]	anchored component of membrane [GO:0031225]; cell surface [GO:0009986]; cytosol [GO:0005829]; external side of plasma membrane [GO:0009897]; extracellular exosome [GO:0070062]; extracellular matrix [GO:0031012]; Golgi membrane [GO:0000139]; integral component of membrane [GO:0016021]; membrane [GO:0016020]; plasma membrane [GO:0005886]	identical protein binding [GO:0042802]; Ras guanyl-nucleotide exchange factor activity [GO:0005088]; virus receptor activity [GO:0001618]	GO:0000139; GO:0000165; GO:0001618; GO:0005088; GO:0005829; GO:0005886; GO:0007155; GO:0007411; GO:0009897; GO:0009986; GO:0016020; GO:0016021; GO:0031012; GO:0031225; GO:0042802; GO:0060333; GO:0070062	NA	7656
12	60072303	60072896	MACS_peak_4319	SLC16A7	INTRON	NM_001270623.1	594	180	6	31.03	0.00078886	8.15	100	MOT2_HUMAN	Monocarboxylate transporter 2 (MCT 2) (Solute carrier family 16 member 7)	478	lactate transmembrane transport [GO:0035873]; pyruvate transmembrane transport [GO:1901475]	integral component of plasma membrane [GO:0005887]; plasma membrane [GO:0005886]	lactate transmembrane transporter activity [GO:0015129]; monocarboxylic acid transmembrane transporter activity [GO:0008028]; pyruvate secondary active transmembrane transporter activity [GO:0005477]; pyruvate transmembrane transporter activity [GO:0050833]; symporter activity [GO:0015293]	GO:0005477; GO:0005886; GO:0005887; GO:0008028; GO:0015129; GO:0015293; GO:0035873; GO:0050833; GO:1901475	NA	10928
12	111656121	111656714	MACS_peak_4733	CUX2	INTRON	NM_015267.3	594	197	6	31.03	0.00078886	8.15	100	Q9BZX3_HUMAN	Neuron specific transcription factor (Fragment)	129	NA	NA	NA	NA	NA	NA
13	35868102	35868695	MACS_peak_5008	NBEA	INTRON	NM_015678.4	594	135	6	31.03	0.00078886	8.15	100	NBEA_HUMAN	Neurobeachin (Lysosomal-trafficking regulator 2) (Protein BCL8B)	2946	protein localization [GO:0008104]	cytosol [GO:0005829]; endomembrane system [GO:0012505]; plasma membrane [GO:0005886]; trans-Golgi network [GO:0005802]	protein kinase binding [GO:0019901]	GO:0005802; GO:0005829; GO:0005886; GO:0008104; GO:0012505; GO:0019901	NA	7648
13	39938374	39938967	MACS_peak_5047	LHFP	INTRON	NM_005780.2	594	408	6	31.03	0.00078886	8.15	100	LHPL6_HUMAN	LHFPL tetraspan subfamily member 6 protein (Lipoma HMGIC fusion partner)	200	NA	integral component of membrane [GO:0016021]	NA	GO:0016021	NA	6586
14	65905038	65905631	MACS_peak_6079	FUT8	INTRON	NR_038167.1	594	187	6	31.03	0.00078886	8.15	100	FUT8_HUMAN	Alpha-(1,6)-fucosyltransferase (Alpha1-6FucT) (EC 2.4.1.68) (Fucosyltransferase 8) (GDP-L-Fuc:N-acetyl-beta-D-glucosaminide alpha1,6-fucosyltransferase) (GDP-fucose--glycoprotein fucosyltransferase) (Glycoprotein 6-alpha-L-fucosyltransferase)	575	cell migration [GO:0016477]; GDP-L-fucose metabolic process [GO:0046368]; integrin-mediated signaling pathway [GO:0007229]; in utero embryonic development [GO:0001701]; L-fucose catabolic process [GO:0042355]; N-glycan processing [GO:0006491]; oligosaccharide biosynthetic process [GO:0009312]; protein glycosylation in Golgi [GO:0033578]; protein N-linked glycosylation [GO:0006487]; protein N-link…	cytosol [GO:0005829]; extracellular exosome [GO:0070062]; Golgi apparatus [GO:0005794]; Golgi cisterna membrane [GO:0032580]; Golgi membrane [GO:0000139]; integral component of membrane [GO:0016021]; membrane [GO:0016020]	glycoprotein 6-alpha-L-fucosyltransferase activity [GO:0008424]; SH3 domain binding [GO:0017124]	GO:0000139; GO:0001701; GO:0005794; GO:0005829; GO:0006487; GO:0006491; GO:0007179; GO:0007229; GO:0007585; GO:0008424; GO:0009312; GO:0010468; GO:0016020; GO:0016021; GO:0016477; GO:0017124; GO:0018279; GO:0032580; GO:0033578; GO:0042355; GO:0043112; GO:0046368; GO:0070062; GO:1900407	PATHWAY: Protein modification; protein glycosylation.	4019
16	23384245	23384838	MACS_peak_7053	SCNN1B	INTRON	NM_000336.2	594	164	6	31.03	0.00078886	8.15	100	Q8WY57_HUMAN	Epithelial sodium channel beta-2 subunit (Fragment)	34	NA	NA	NA	NA	NA	NA
16	56546480	56547073	MACS_peak_7242	BBS2	INTRON	NM_031885.3	594	183	6	31.03	0.00078886	8.15	100	BBS2_HUMAN	Bardet-Biedl syndrome 2 protein	721	adult behavior [GO:0030534]; artery smooth muscle contraction [GO:0014824]; brain morphogenesis [GO:0048854]; cartilage development [GO:0051216]; cerebral cortex development [GO:0021987]; cilium assembly [GO:0060271]; fat cell differentiation [GO:0045444]; Golgi to plasma membrane protein transport [GO:0043001]; hippocampus development [GO:0021766]; melanosome transport [GO:0032402]; negative reg…	BBSome [GO:0034464]; ciliary basal body [GO:0036064]; ciliary membrane [GO:0060170]; cytosol [GO:0005829]; membrane [GO:0016020]; microvillus [GO:0005902]; motile cilium [GO:0031514]; stereocilium [GO:0032420]	RNA polymerase II repressing transcription factor binding [GO:0001103]	GO:0001103; GO:0005829; GO:0005902; GO:0007288; GO:0007601; GO:0008104; GO:0010629; GO:0014824; GO:0016020; GO:0021756; GO:0021766; GO:0021987; GO:0030534; GO:0031514; GO:0032402; GO:0032420; GO:0033365; GO:0034464; GO:0036064; GO:0038108; GO:0040015; GO:0040018; GO:0042311; GO:0043001; GO:0045444; GO:0045494; GO:0048854; GO:0051216; GO:0060170; GO:0060271; GO:0060296; GO:1903441; GO:1905515	NA	967
17	9987666	9988259	MACS_peak_7552	GAS7	INTRON	NM_201433.1	594	428	6	31.03	0.00078886	6.11	100	Q29RX5_HUMAN	GAS7 protein (Fragment)	113	NA	NA	NA	NA	NA	NA
17	50116693	50117286	MACS_peak_7767	CA10	INTRON	NM_001082533.1	594	161	6	31.03	0.00078886	8.15	100	CAH10_HUMAN	Carbonic anhydrase-related protein 10 (Carbonic anhydrase-related protein X) (CA-RP X) (CARP X) (Cerebral protein 15)	328	brain development [GO:0007420]	NA	NA	GO:0007420	NA	1369
18	74075373	74075966	MACS_peak_8572	ZNF516	INTRON	NM_014643.3	594	198	6	31.03	0.00078886	10.18	100	ZN516_HUMAN	Zinc finger protein 516	1163	adipose tissue development [GO:0060612]; brown fat cell differentiation [GO:0050873]; multicellular organism development [GO:0007275]; positive regulation of transcription, DNA-templated [GO:0045893]; response to cold [GO:0009409]; signal transduction [GO:0007165]; transcription from RNA polymerase II promoter [GO:0006366]	nucleus [GO:0005634]	activating transcription factor binding [GO:0033613]; DNA binding transcription factor activity [GO:0003700]; metal ion binding [GO:0046872]; proximal promoter sequence-specific DNA binding [GO:0000987]; sequence-specific DNA binding [GO:0043565]; transcription regulatory region DNA binding [GO:0044212]	GO:0000987; GO:0003700; GO:0005634; GO:0006366; GO:0007165; GO:0007275; GO:0009409; GO:0033613; GO:0043565; GO:0044212; GO:0045893; GO:0046872; GO:0050873; GO:0060612	NA	28990
2	20538458	20539051	MACS_peak_9053	PUM2	INTRON	NM_015317.2	594	439	6	31.03	0.00078886	6.11	100	PUM2_HUMAN	Pumilio homolog 2 (Pumilio-2)	1066	positive regulation of gene silencing by miRNA [GO:2000637]; positive regulation of RIG-I signaling pathway [GO:1900246]; posttranscriptional regulation of gene expression [GO:0010608]; production of miRNAs involved in gene silencing by miRNA [GO:0035196]; regulation of chromosome segregation [GO:0051983]; regulation of gene silencing by miRNA [GO:0060964]; regulation of mRNA stability [GO:004348…	cytoplasmic stress granule [GO:0010494]; cytosol [GO:0005829]; nuclear membrane [GO:0031965]; perinuclear region of cytoplasm [GO:0048471]	miRNA binding [GO:0035198]; mRNA 3'-UTR binding [GO:0003730]; RNA binding [GO:0003723]	GO:0003723; GO:0003730; GO:0005829; GO:0010494; GO:0010608; GO:0031965; GO:0034063; GO:0035196; GO:0035198; GO:0043488; GO:0048471; GO:0051983; GO:0060964; GO:1900246; GO:2000637	NA	14958
2	42379689	42380282	MACS_peak_9261	LOC102723824	INTRON	NR_110584.1	594	199	6	31.03	0.00078886	6.11	100	NA	NA	NA	NA	NA	NA	NA	NA	NA
2	149929865	149930458	MACS_peak_10180	LYPD6B	INTRON	NM_177964.3	594	165	6	31.03	0.00078886	8.15	100	LPD6B_HUMAN	Ly6/PLAUR domain-containing protein 6B	183	C-terminal protein lipidation [GO:0006501]	anchored component of membrane [GO:0031225]; extracellular region [GO:0005576]; plasma membrane [GO:0005886]	acetylcholine receptor regulator activity [GO:0030548]	GO:0005576; GO:0005886; GO:0006501; GO:0030548; GO:0031225	NA	27018
2	169688607	169689200	MACS_peak_10356	NOSTRIN	INTRON	NM_001039724.3	594	196	6	31.03	0.00078886	10.18	100	NOSTN_HUMAN	Nostrin (BM247 homolog) (Nitric oxide synthase traffic inducer) (Nitric oxide synthase trafficker) (eNOS-trafficking inducer)	506	endocytosis [GO:0006897]; negative regulation of transcription, DNA-templated [GO:0045892]; regulation of nitric-oxide synthase activity [GO:0050999]	cytoskeleton [GO:0005856]; endocytic vesicle membrane [GO:0030666]; nuclear speck [GO:0016607]; plasma membrane [GO:0005886]	DNA binding [GO:0003677]	GO:0003677; GO:0005856; GO:0005886; GO:0006897; GO:0016607; GO:0030666; GO:0045892; GO:0050999	NA	20203
2	197266043	197266636	MACS_peak_10584	HECW2	INTRON	NM_020760.1	594	198	6	31.03	0.00078886	8.15	100	HECW2_HUMAN	E3 ubiquitin-protein ligase HECW2 (EC 2.3.2.26) (HECT, C2 and WW domain-containing protein 2) (HECT-type E3 ubiquitin transferase HECW2) (NEDD4-like E3 ubiquitin-protein ligase 2)	1572	proteasome-mediated ubiquitin-dependent protein catabolic process [GO:0043161]; protein ubiquitination involved in ubiquitin-dependent protein catabolic process [GO:0042787]; regulation of mitotic metaphase/anaphase transition [GO:0030071]	cytoplasm [GO:0005737]; mitotic spindle [GO:0072686]	ubiquitin protein ligase activity [GO:0061630]	GO:0005737; GO:0030071; GO:0042787; GO:0043161; GO:0061630; GO:0072686	PATHWAY: Protein modification; protein ubiquitination.	29853
20	2723968	2724561	MACS_peak_11011	EBF4	INTRON	NM_001110514.1	594	420	6	31.03	0.00078886	6.11	100	X6R549_HUMAN	Transcription factor COE4 (Fragment)	621	multicellular organism development [GO:0007275]; regulation of transcription, DNA-templated [GO:0006355]; transcription, DNA-templated [GO:0006351]	nucleus [GO:0005634]	DNA binding [GO:0003677]; metal ion binding [GO:0046872]	GO:0003677; GO:0005634; GO:0006351; GO:0006355; GO:0007275; GO:0046872	NA	29278
20	4153544	4154137	MACS_peak_11022	SMOX	INTRON	NM_175842.2	594	413	6	31.03	0.00078886	6.11	100	Q5TE25_HUMAN	Spermine oxidase (Fragment)	442	NA	intracellular membrane-bounded organelle [GO:0043231]; nuclear membrane [GO:0031965]; nucleoplasm [GO:0005654]	oxidoreductase activity [GO:0016491]	GO:0005654; GO:0016491; GO:0031965; GO:0043231	NA	15862
20	20384862	20385455	MACS_peak_11167	RALGAPA2	INTRON	NM_020343.3	594	329	6	31.03	0.00078886	8.15	100	RGPA2_HUMAN	Ral GTPase-activating protein subunit alpha-2 (250 kDa substrate of Akt) (AS250) (p220)	1873	activation of GTPase activity [GO:0090630]; regulation of small GTPase mediated signal transduction [GO:0051056]	cytoplasm [GO:0005737]; cytosol [GO:0005829]; extracellular space [GO:0005615]; nucleus [GO:0005634]; plasma membrane [GO:0005886]	GTPase activator activity [GO:0005096]; protein heterodimerization activity [GO:0046982]	GO:0005096; GO:0005615; GO:0005634; GO:0005737; GO:0005829; GO:0005886; GO:0046982; GO:0051056; GO:0090630	NA	16207
20	45278705	45279298	MACS_peak_11326	SLC13A3	INTRON	NM_001193340.1	594	264	6	31.03	0.00078886	8.15	100	X6RDV4_HUMAN	Solute carrier family 13 member 3 (Fragment)	301	sodium ion transport [GO:0006814]; transmembrane transport [GO:0055085]	integral component of membrane [GO:0016021]	transporter activity [GO:0005215]	GO:0005215; GO:0006814; GO:0016021; GO:0055085	NA	14430
[truncated: 10,297 more rows]

## Sheet: ChIPTH2B
Chromosome	Start	End	MACS_Peak_ID	Gene Name	Feature	Transcript_ID	Length	Summit	Tags	-10*log10(pvalue)	P-value	Fold_enrichment	FDR(%)	Uniprot_Id	Protein names	Length	Gene ontology (biological process)	Gene ontology (cellular component)	Gene ontology (molecular function)	Gene ontology IDs	Pathway	Cross-reference (HGNC)
12	62585600	62586355	MACS_peak_3798	FAM19A2	UTR_5_PRIME: 324394 bases from TSS	NM_178539.4	756	362	12	31.07	0.000781628	6.74	100	F19A2_HUMAN	Protein FAM19A2 (Chemokine-like protein TAFA-2)	131	NA	cytoplasm [GO:0005737]	NA	GO:0005737	NA	21589
[truncated: 9,434 more rows]
[truncated: 9 more columns]

## Sheet: Sperm_Formation_Maturation_IgG
Chromosome	Start	End	MACS_Peak_ID	Gene Name	Feature	Transcript_ID	Length	Summit	Tags	-10*log10(pvalue)	P-value	Fold_enrichment	FDR(%)	Uniprot_Id	Protein names	Length	Gene ontology (biological process)	Gene ontology (cellular component)	Gene ontology (molecular function)	Gene ontology IDs	Pathway	Cross-reference (HGNC)
[truncated: 188 more rows]

[truncated: 3 more sheets: Sperm_Formation_Maturation_TH2B, Embryo_Development_ChIPIgG, Embryo_Development_ChIPTH2B]
