# Supplementary material for: Epigenetic landscape of testis specific histone H2B variant and its influence on sperm function
Source: Clin Epigenetics. 2021 May 1;13:101. doi: 10.1186/s13148-021-01088-4 (PMC8088685; doi:10.1186/s13148-021-01088-4)
Supplement: Supplementary file 4 — Additional file 4. GO- Biological process of TH2B associated genes. [file 13148_2021_1088_MOESM4_ESM.xlsx]

## Sheet: Sheet1
Analysis
| Comparative Analysis
| Web Services
| Help
| Release info
Modular and Singular Enrichment Analysis Results
Organism: Homo sapiens
Annotations selected: GO Biological Process
Summary of the user provided list of genes - (zipped)
Following genes do not show annotations in the selected categories:
908 Genes (16.43%)
CEP41, CEP85L, UQCC1, LOC101929268, KIZ, MIR1295B, LOC102724958, DANCR, LINC-PINT, MIR3167, LOC102467074, COL26A1, BRINP2, MSANTD3, MIR3148, EVA1A, ERICH5, LOC646214, LSM8, CES1P1, MSS51, LOC102546227, LOC101928386, MIR3131, ATP6V0E2-AS1, LOC339807, LOC100129203, ZNF853, MIR4255, TM4SF1-AS1, LOC100505841, DENND5B-AS1, LOC257396, RNY4, MIR6071, PCDHGB8P, ESPNP, MIR4705, LINC00521, LOC101060091, LO…
(Please, test that you have used allowed Ids)
Following table shows the co-ocurrence annotations found by GeneCodis3. pValues have been obtained through Hypergeometric analysis corrected by FDR method
Modular Enrichment Analysis (all annotations)
negative regulation of transcription, DNA-dependent (BP) positive regulation of cell proliferation (BP) response to drug (BP)small GTPase mediated signal transduction (BP) apoptotic process (BP) synaptic transmission (BP) transmembrane transport (BP) cell differentiation (BP) multicellular organismal development (BP) signal transduction (BP) protein autophosphorylation (BP) intracellular signal t…
Get results in other formats:
Identify coherent modules of genes and terms:
Download results in TAB delimited format - (zipped)
Interactive table
NGR = Number of annotated genes in the reference list;
TNGR = Total number of genes in the reference list;
NG = Number of annotated genes in the input list;
TNG = Total number of genes in the input list;
Hyp = Hypergeometric pValue; Hyp* = Corrected hypergeometric pValue
Filter the results by annotation name
Genes	NGR	TNGR	NG	TNG	Hyp	Hyp*	Annotations
389 genes	1176	34208	389	4619	7.35158e-69	7.01708e-65	GO:0007165: signal transduction (BP)
281 genes	945	34208	281	4619	8.33065e-40	3.9758e-36	GO:0007275: multicellular organismal development (BP)
191 genes	549	34208	191	4619	2.29004e-37	7.28615e-34	GO:0006811: ion transport (BP)
191 genes	556	34208	191	4619	1.66922e-36	3.98317e-33	GO:0007155: cell adhesion (BP)
129 genes	307	34208	129	4619	4.6693e-35	8.91369e-32	GO:0007411: axon guidance (BP)
143 genes	383	34208	143	4619	5.3562e-32	8.52082e-29	GO:0007268: synaptic transmission (BP)
198 genes	630	34208	198	4619	8.48333e-32	1.15676e-28	GO:0055085: transmembrane transport (BP)
379 genes	1609	34208	379	4619	3.7064e-29	4.4222e-26	GO:0006355: regulation of transcription, DNA-dependent (BP)
140 genes	398	34208	140	4619	2.89143e-28	3.06653e-25	GO:0006468: protein phosphorylation (BP)
179 genes	578	34208	179	4619	5.34448e-28	5.10131e-25	GO:0045944: positive regulation of transcription from RNA polymerase II promoter (BP)
116 genes	303	34208	116	4619	2.52696e-27	2.19272e-24	GO:0035556: intracellular signal transduction (BP)
111 genes	303	34208	111	4619	2.37915e-24	1.89241e-21	GO:0055085: transmembrane transport (BP)
							GO:0006811: ion transport (BP)
74 genes	172	34208	74	4619	1.86907e-21	1.37233e-18	GO:0051056: regulation of small GTPase mediated signal transduction (BP)
129 genes	410	34208	129	4619	3.29252e-21	2.24479e-18	GO:0007399: nervous system development (BP)
66 genes	147	34208	66	4619	1.65373e-20	1.05232e-17	GO:0006811: ion transport (BP)
							GO:0007268: synaptic transmission (BP)
149 genes	520	34208	149	4619	6.22967e-20	3.71639e-17	GO:0030154: cell differentiation (BP)
136 genes	468	34208	136	4619	6.90058e-19	3.87447e-16	GO:0045893: positive regulation of transcription, DNA-dependent (BP)
79 genes	215	34208	79	4619	7.66091e-18	4.06241e-15	GO:0048011: nerve growth factor receptor signaling pathway (BP)
130 genes	457	34208	130	4619	2.74368e-17	1.37834e-14	GO:0007596: blood coagulation (BP)
99 genes	312	34208	99	4619	6.90941e-17	3.29752e-14	GO:0007264: small GTPase mediated signal transduction (BP)
119 genes	416	34208	119	4619	3.82713e-16	1.73952e-13	GO:0000122: negative regulation of transcription from RNA polymerase II promoter (BP)
155 genes	604	34208	155	4619	6.96234e-16	3.02071e-13	GO:0006810: transport (BP)
76 genes	218	34208	76	4619	9.21404e-16	3.6645e-13	GO:0007596: blood coagulation (BP)
							GO:0030168: platelet activation (BP)
55 genes	131	34208	55	4619	9.15704e-16	3.80017e-13	GO:0007264: small GTPase mediated signal transduction (BP)
							GO:0051056: regulation of small GTPase mediated signal transduction (BP)
39 genes	74	34208	39	4619	1.24642e-15	4.75883e-13	GO:0016337: cell-cell adhesion (BP)
79 genes	234	34208	79	4619	1.97225e-15	7.24043e-13	GO:0030168: platelet activation (BP)
49 genes	111	34208	49	4619	3.01678e-15	1.06649e-12	GO:0006813: potassium ion transport (BP)
							GO:0006811: ion transport (BP)
47 genes	105	34208	47	4619	5.73175e-15	1.95391e-12	GO:0006470: protein dephosphorylation (BP)
92 genes	301	34208	92	4619	1.09931e-14	3.49763e-12	GO:0042493: response to drug (BP)
45 genes	99	34208	45	4619	1.07025e-14	3.5226e-12	GO:0007165: signal transduction (BP)
							GO:0051056: regulation of small GTPase mediated signal transduction (BP)
103 genes	360	34208	103	4619	3.55896e-14	1.09582e-11	GO:0007275: multicellular organismal development (BP)
							GO:0030154: cell differentiation (BP)
147 genes	594	34208	147	4619	9.18289e-14	2.73908e-11	GO:0006915: apoptotic process (BP)
36 genes	73	34208	36	4619	2.1975e-13	6.35609e-11	GO:0035023: regulation of Rho protein signal transduction (BP)
30 genes	54	34208	30	4619	3.76525e-13	1.05704e-10	GO:0007155: cell adhesion (BP)
							GO:0007411: axon guidance (BP)
62 genes	178	34208	62	4619	4.09564e-13	1.11694e-10	GO:0043065: positive regulation of apoptotic process (BP)
43 genes	101	34208	43	4619	6.74688e-13	1.78886e-10	GO:0055085: transmembrane transport (BP)
							GO:0007268: synaptic transmission (BP)
45 genes	110	34208	45	4619	1.09449e-12	2.82348e-10	GO:0016055: Wnt receptor signaling pathway (BP)
56 genes	156	34208	56	4619	1.3393e-12	3.36411e-10	GO:0006813: potassium ion transport (BP)
134 genes	543	34208	134	4619	1.41008e-12	3.45109e-10	GO:0006508: proteolysis (BP)
54 genes	148	34208	54	4619	1.58399e-12	3.68762e-10	GO:0046777: protein autophosphorylation (BP)
107 genes	401	34208	107	4619	1.56137e-12	3.72583e-10	GO:0045892: negative regulation of transcription, DNA-dependent (BP)
36 genes	77	34208	36	4619	1.68239e-12	3.82343e-10	GO:0007165: signal transduction (BP)
							GO:0048011: nerve growth factor receptor signaling pathway (BP)
54 genes	149	34208	54	4619	2.15949e-12	4.79358e-10	GO:0007399: nervous system development (BP)
							GO:0007275: multicellular organismal development (BP)
52 genes	141	34208	52	4619	2.51819e-12	5.46275e-10	GO:0006810: transport (BP)
							GO:0055085: transmembrane transport (BP)
35 genes	75	34208	35	4619	3.65165e-12	7.74556e-10	GO:0007409: axonogenesis (BP)
42 genes	102	34208	42	4619	4.73949e-12	9.83445e-10	GO:0007165: signal transduction (BP)
							GO:0006468: protein phosphorylation (BP)
40 genes	95	34208	40	4619	6.48883e-12	1.31778e-09	GO:0006915: apoptotic process (BP)
							GO:0007165: signal transduction (BP)
34 genes	73	34208	34	4619	7.92609e-12	1.57614e-09	GO:0007165: signal transduction (BP)
							GO:0007264: small GTPase mediated signal transduction (BP)
							GO:0051056: regulation of small GTPase mediated signal transduction (BP)
43 genes	108	34208	43	4619	1.01654e-11	1.98017e-09	GO:0006810: transport (BP)
							GO:0006811: ion transport (BP)
33 genes	70	34208	33	4619	1.05796e-11	2.01964e-09	GO:0007165: signal transduction (BP)
							GO:0035556: intracellular signal transduction (BP)
93 genes	341	34208	93	4619	1.18617e-11	2.22e-09	GO:0008285: negative regulation of cell proliferation (BP)
32 genes	67	34208	32	4619	1.39917e-11	2.56829e-09	GO:0007165: signal transduction (BP)
							GO:0030168: platelet activation (BP)
64 genes	201	34208	64	4619	1.62282e-11	2.9226e-09	GO:0006355: regulation of transcription, DNA-dependent (BP)
							GO:0045944: positive regulation of transcription from RNA polymerase II promoter (BP)
54 genes	156	34208	54	4619	1.70674e-11	3.01682e-09	GO:0007507: heart development (BP)
46 genes	122	34208	46	4619	1.85382e-11	3.21722e-09	GO:0007165: signal transduction (BP)
							GO:0007264: small GTPase mediated signal transduction (BP)
33 genes	72	34208	33	4619	2.76445e-11	4.7119e-09	GO:0055085: transmembrane transport (BP)
							GO:0006811: ion transport (BP)
							GO:0007268: synaptic transmission (BP)
29 genes	58	34208	29	4619	3.01934e-11	5.05608e-09	GO:0035335: peptidyl-tyrosine dephosphorylation (BP)
22 genes	36	34208	22	4619	3.92837e-11	6.46488e-09	GO:0006813: potassium ion transport (BP)
							GO:0071805: potassium ion transmembrane transport (BP)
21 genes	34	34208	21	4619	8.22147e-11	1.33007e-08	GO:0006813: potassium ion transport (BP)
							GO:0006811: ion transport (BP)
							GO:0071805: potassium ion transmembrane transport (BP)
41 genes	106	34208	41	4619	8.94031e-11	1.42225e-08	GO:0007399: nervous system development (BP)
							GO:0007275: multicellular organismal development (BP)
							GO:0030154: cell differentiation (BP)
38 genes	94	34208	38	4619	9.30505e-11	1.45601e-08	GO:0007243: intracellular protein kinase cascade (BP)
32 genes	71	34208	32	4619	9.49014e-11	1.46102e-08	GO:0007275: multicellular organismal development (BP)
							GO:0007411: axon guidance (BP)
30 genes	64	34208	30	4619	1.08817e-10	1.64866e-08	GO:0007165: signal transduction (BP)
							GO:0007596: blood coagulation (BP)
							GO:0030168: platelet activation (BP)
67 genes	224	34208	67	4619	1.20865e-10	1.80259e-08	GO:0016568: chromatin modification (BP)
57 genes	179	34208	57	4619	2.02216e-10	2.92447e-08	GO:0007420: brain development (BP)
44 genes	121	34208	44	4619	2.00177e-10	2.93953e-08	GO:0045944: positive regulation of transcription from RNA polymerase II promoter (BP)
							GO:0007275: multicellular organismal development (BP)
76 genes	272	34208	76	4619	2.55203e-10	3.6357e-08	GO:0043066: negative regulation of apoptotic process (BP)
34 genes	81	34208	34	4619	2.66874e-10	3.74604e-08	GO:0006813: potassium ion transport (BP)
							GO:0006811: ion transport (BP)
							GO:0007268: synaptic transmission (BP)
35 genes	85	34208	35	4619	2.77065e-10	3.83273e-08	GO:0006813: potassium ion transport (BP)
							GO:0007268: synaptic transmission (BP)
28 genes	59	34208	28	4619	3.15344e-10	4.29995e-08	GO:0007202: activation of phospholipase C activity (BP)
40 genes	106	34208	40	4619	3.62567e-10	4.87423e-08	GO:0007010: cytoskeleton organization (BP)
50 genes	150	34208	50	4619	4.30333e-10	5.7049e-08	GO:0006464: protein modification process (BP)
28 genes	60	34208	28	4619	5.15013e-10	6.73397e-08	GO:0007165: signal transduction (BP)
							GO:0030154: cell differentiation (BP)
52 genes	160	34208	52	4619	5.45536e-10	7.03668e-08	GO:0001525: angiogenesis (BP)
44 genes	125	34208	44	4619	6.67349e-10	8.49313e-08	GO:0007399: nervous system development (BP)
							GO:0030154: cell differentiation (BP)
89 genes	345	34208	89	4619	7.33498e-10	9.21215e-08	GO:0007186: G-protein coupled receptor signaling pathway (BP)
32 genes	76	34208	32	4619	8.07346e-10	1.00079e-07	GO:0007165: signal transduction (BP)
							GO:0007411: axon guidance (BP)
26 genes	54	34208	26	4619	9.07389e-10	1.11039e-07	GO:0006915: apoptotic process (BP)
							GO:0007264: small GTPase mediated signal transduction (BP)
29 genes	65	34208	29	4619	9.56621e-10	1.15582e-07	GO:0007169: transmembrane receptor protein tyrosine kinase signaling pathway (BP)
29 genes	66	34208	29	4619	1.48623e-09	1.77326e-07	GO:0007165: signal transduction (BP)
							GO:0007155: cell adhesion (BP)
44 genes	128	34208	44	4619	1.5735e-09	1.8542e-07	GO:0030036: actin cytoskeleton organization (BP)
19 genes	32	34208	19	4619	1.71599e-09	1.9499e-07	GO:0006810: transport (BP)
							GO:0006811: ion transport (BP)
							GO:0007268: synaptic transmission (BP)
54 genes	174	34208	54	4619	1.69788e-09	1.95257e-07	GO:0006355: regulation of transcription, DNA-dependent (BP)
							GO:0007275: multicellular organismal development (BP)
91 genes	361	34208	91	4619	1.68209e-09	1.95799e-07	GO:0008284: positive regulation of cell proliferation (BP)
35 genes	90	34208	35	4619	1.74833e-09	1.96327e-07	GO:0008360: regulation of cell shape (BP)
37 genes	99	34208	37	4619	2.23348e-09	2.47891e-07	GO:0007165: signal transduction (BP)
							GO:0007275: multicellular organismal development (BP)
29 genes	67	34208	29	4619	2.28241e-09	2.5041e-07	GO:0031175: neuron projection development (BP)
21 genes	39	34208	21	4619	2.78869e-09	3.02477e-07	GO:0007264: small GTPase mediated signal transduction (BP)
							GO:0051056: regulation of small GTPase mediated signal transduction (BP)
							GO:0035023: regulation of Rho protein signal transduction (BP)
38 genes	104	34208	38	4619	2.86434e-09	3.07192e-07	GO:0007165: signal transduction (BP)
							GO:0007596: blood coagulation (BP)
23 genes	46	34208	23	4619	3.31835e-09	3.5193e-07	GO:0006915: apoptotic process (BP)
							GO:0007264: small GTPase mediated signal transduction (BP)
							GO:0048011: nerve growth factor receptor signaling pathway (BP)
17 genes	27	34208	17	4619	3.49159e-09	3.66233e-07	GO:0007165: signal transduction (BP)
							GO:0007169: transmembrane receptor protein tyrosine kinase signaling pathway (BP)
19 genes	33	34208	19	4619	3.53031e-09	3.6627e-07	GO:0006470: protein dephosphorylation (BP)
							GO:0035335: peptidyl-tyrosine dephosphorylation (BP)
21 genes	40	34208	21	4619	5.12141e-09	5.25633e-07	GO:0007165: signal transduction (BP)
							GO:0046777: protein autophosphorylation (BP)
38 genes	106	34208	38	4619	5.2993e-09	5.38105e-07	GO:0007605: sensory perception of sound (BP)
24 genes	51	34208	24	4619	7.14029e-09	7.17411e-07	GO:0048011: nerve growth factor receptor signaling pathway (BP)
							GO:0035556: intracellular signal transduction (BP)
17 genes	28	34208	17	4619	7.763e-09	7.71852e-07	GO:0006813: potassium ion transport (BP)
							GO:0007268: synaptic transmission (BP)
							GO:0071805: potassium ion transmembrane transport (BP)
31 genes	78	34208	31	4619	7.89827e-09	7.77206e-07	GO:0001764: neuron migration (BP)
48 genes	153	34208	48	4619	8.98488e-09	8.75109e-07	GO:0016567: protein ubiquitination (BP)
21 genes	41	34208	21	4619	9.15902e-09	8.83059e-07	GO:0006915: apoptotic process (BP)
							GO:0007264: small GTPase mediated signal transduction (BP)
							GO:0048011: nerve growth factor receptor signaling pathway (BP)
							GO:0008624: induction of apoptosis by extracellular signals (BP)
20 genes	38	34208	20	4619	1.12322e-08	1.07211e-06	GO:0006915: apoptotic process (BP)
							GO:0007264: small GTPase mediated signal transduction (BP)
							GO:0051056: regulation of small GTPase mediated signal transduction (BP)
							GO:0048011: nerve growth factor receptor signaling pathway (BP)
							GO:0035023: regulation of Rho protein signal transduction (BP)
							GO:0008624: induction of apoptosis by extracellular signals (BP)
48 genes	154	34208	48	4619	1.13535e-08	1.07296e-06	GO:0045944: positive regulation of transcription from RNA polymerase II promoter (BP)
							GO:0000122: negative regulation of transcription from RNA polymerase II promoter (BP)
102 genes	435	34208	102	4619	1.16681e-08	1.09189e-06	GO:0007049: cell cycle (BP)
19 genes	35	34208	19	4619	1.33368e-08	1.23592e-06	GO:0048011: nerve growth factor receptor signaling pathway (BP)
							GO:0007202: activation of phospholipase C activity (BP)
32 genes	84	34208	32	4619	1.54535e-08	1.41831e-06	GO:0006915: apoptotic process (BP)
							GO:0048011: nerve growth factor receptor signaling pathway (BP)
11 genes	13	34208	11	4619	1.61356e-08	1.4668e-06	GO:0007215: glutamate receptor signaling pathway (BP)
42 genes	128	34208	42	4619	1.74165e-08	1.56831e-06	GO:0044255: cellular lipid metabolic process (BP)
39 genes	115	34208	39	4619	1.99682e-08	1.78128e-06	GO:0000086: G2/M transition of mitotic cell cycle (BP)
22 genes	46	34208	22	4619	2.07664e-08	1.83533e-06	GO:0042787: protein ubiquitination involved in ubiquitin-dependent protein catabolic process (BP)
43 genes	134	34208	43	4619	2.48673e-08	2.1578e-06	GO:0001501: skeletal system development (BP)
19 genes	36	34208	19	4619	2.46545e-08	2.15896e-06	GO:0006468: protein phosphorylation (BP)
							GO:0035556: intracellular signal transduction (BP)
33 genes	90	34208	33	4619	2.78517e-08	2.395e-06	GO:0034329: cell junction assembly (BP)
25 genes	58	34208	25	4619	3.17837e-08	2.70871e-06	GO:0006468: protein phosphorylation (BP)
							GO:0007243: intracellular protein kinase cascade (BP)
26 genes	62	34208	26	4619	3.37291e-08	2.84907e-06	GO:0007264: small GTPase mediated signal transduction (BP)
							GO:0048011: nerve growth factor receptor signaling pathway (BP)
27 genes	66	34208	27	4619	3.47636e-08	2.91069e-06	GO:0060070: canonical Wnt receptor signaling pathway (BP)
16 genes	27	34208	16	4619	3.52103e-08	2.92245e-06	GO:0006813: potassium ion transport (BP)
							GO:0006811: ion transport (BP)
							GO:0007268: synaptic transmission (BP)
							GO:0071805: potassium ion transmembrane transport (BP)
33 genes	91	34208	33	4619	3.80519e-08	3.13108e-06	GO:0007154: cell communication (BP)
24 genes	55	34208	24	4619	4.47225e-08	3.64852e-06	GO:0007155: cell adhesion (BP)
							GO:0007275: multicellular organismal development (BP)
21 genes	44	34208	21	4619	4.54889e-08	3.64867e-06	GO:0090263: positive regulation of canonical Wnt receptor signaling pathway (BP)
21 genes	44	34208	21	4619	4.54889e-08	3.64867e-06	GO:0006915: apoptotic process (BP)
							GO:0007264: small GTPase mediated signal transduction (BP)
							GO:0051056: regulation of small GTPase mediated signal transduction (BP)
55 genes	196	34208	55	4619	6.06564e-08	4.82471e-06	GO:0006886: intracellular protein transport (BP)
11 genes	14	34208	11	4619	6.60163e-08	5.20765e-06	GO:0055085: transmembrane transport (BP)
							GO:0071436: sodium ion export (BP)
28 genes	72	34208	28	4619	7.17326e-08	5.6122e-06	GO:0007165: signal transduction (BP)
							GO:0007268: synaptic transmission (BP)
39 genes	120	34208	39	4619	7.41689e-08	5.75562e-06	GO:0006814: sodium ion transport (BP)
77 genes	312	34208	77	4619	7.51732e-08	5.78652e-06	GO:0008283: cell proliferation (BP)
19 genes	38	34208	19	4619	7.72535e-08	5.85226e-06	GO:0051056: regulation of small GTPase mediated signal transduction (BP)
							GO:0035556: intracellular signal transduction (BP)
19 genes	38	34208	19	4619	7.72535e-08	5.85226e-06	GO:0007165: signal transduction (BP)
							GO:0043065: positive regulation of apoptotic process (BP)
37 genes	112	34208	37	4619	9.86558e-08	7.41472e-06	GO:0007417: central nervous system development (BP)
25 genes	61	34208	25	4619	1.06158e-07	7.85488e-06	GO:0006813: potassium ion transport (BP)
							GO:0055085: transmembrane transport (BP)
							GO:0006811: ion transport (BP)
25 genes	61	34208	25	4619	1.06158e-07	7.85488e-06	GO:0006810: transport (BP)
							GO:0055085: transmembrane transport (BP)
							GO:0006811: ion transport (BP)
8 genes	8	34208	8	4619	1.09922e-07	8.07079e-06	GO:0051925: regulation of calcium ion transport via voltage-gated calcium channel activity (BP)
							GO:0006811: ion transport (BP)
							GO:0007411: axon guidance (BP)
							GO:0006816: calcium ion transport (BP)
21 genes	46	34208	21	4619	1.19494e-07	8.70664e-06	GO:0051056: regulation of small GTPase mediated signal transduction (BP)
							GO:0048011: nerve growth factor receptor signaling pathway (BP)
9 genes	10	34208	9	4619	1.30222e-07	9.41642e-06	GO:0007165: signal transduction (BP)
							GO:0046777: protein autophosphorylation (BP)
							GO:0007169: transmembrane receptor protein tyrosine kinase signaling pathway (BP)
19 genes	39	34208	19	4619	1.3153e-07	9.43953e-06	GO:0006915: apoptotic process (BP)
							GO:0035556: intracellular signal transduction (BP)
45 genes	151	34208	45	4619	1.403e-07	9.91976e-06	GO:0006184: GTP catabolic process (BP)
32 genes	91	34208	32	4619	1.39337e-07	9.92519e-06	GO:0006468: protein phosphorylation (BP)
							GO:0046777: protein autophosphorylation (BP)
14 genes	23	34208	14	4619	1.6114e-07	1.13094e-05	GO:0035556: intracellular signal transduction (BP)
							GO:0035023: regulation of Rho protein signal transduction (BP)
35 genes	105	34208	35	4619	1.68679e-07	1.1667e-05	GO:0016477: cell migration (BP)
18 genes	36	34208	18	4619	1.70139e-07	1.16833e-05	GO:0006468: protein phosphorylation (BP)
							GO:0007596: blood coagulation (BP)
40 genes	128	34208	40	4619	1.67958e-07	1.17019e-05	GO:0009790: embryo development (BP)
94 genes	413	34208	94	4619	1.87314e-07	1.27708e-05	GO:0015031: protein transport (BP)
28 genes	75	34208	28	4619	1.9769e-07	1.32884e-05	GO:0009791: post-embryonic development (BP)
28 genes	75	34208	28	4619	1.9769e-07	1.32884e-05	GO:0006813: potassium ion transport (BP)
							GO:0055085: transmembrane transport (BP)
40 genes	129	34208	40	4619	2.1189e-07	1.41433e-05	GO:0006974: response to DNA damage stimulus (BP)
17 genes	33	34208	17	4619	2.1468e-07	1.423e-05	GO:0045165: cell fate commitment (BP)
35 genes	106	34208	35	4619	2.19284e-07	1.42385e-05	GO:0008624: induction of apoptosis by extracellular signals (BP)
26 genes	67	34208	26	4619	2.18768e-07	1.43024e-05	GO:0048011: nerve growth factor receptor signaling pathway (BP)
							GO:0008624: induction of apoptosis by extracellular signals (BP)
19 genes	40	34208	19	4619	2.1876e-07	1.44004e-05	GO:0007155: cell adhesion (BP)
							GO:0034329: cell junction assembly (BP)
34 genes	102	34208	34	4619	2.51584e-07	1.62255e-05	GO:0006112: energy reserve metabolic process (BP)
16 genes	30	34208	16	4619	2.62275e-07	1.68014e-05	GO:0007264: small GTPase mediated signal transduction (BP)
							GO:0051056: regulation of small GTPase mediated signal transduction (BP)
							GO:0035556: intracellular signal transduction (BP)
28 genes	76	34208	28	4619	2.72791e-07	1.73586e-05	GO:0001822: kidney development (BP)
33 genes	98	34208	33	4619	2.873e-07	1.81608e-05	GO:0006811: ion transport (BP)
							GO:0006814: sodium ion transport (BP)
26 genes	68	34208	26	4619	3.0879e-07	1.88936e-05	GO:0007626: locomotory behavior (BP)
15 genes	27	34208	15	4619	3.06909e-07	1.88996e-05	GO:0007165: signal transduction (BP)
							GO:0007202: activation of phospholipase C activity (BP)
15 genes	27	34208	15	4619	3.06909e-07	1.88996e-05	GO:0035116: embryonic hindlimb morphogenesis (BP)
12 genes	18	34208	12	4619	3.04138e-07	1.89739e-05	GO:0006915: apoptotic process (BP)
							GO:0007264: small GTPase mediated signal transduction (BP)
							GO:0051056: regulation of small GTPase mediated signal transduction (BP)
							GO:0048011: nerve growth factor receptor signaling pathway (BP)
							GO:0035556: intracellular signal transduction (BP)
							GO:0035023: regulation of Rho protein signal transduction (BP)
							GO:0008624: induction of apoptosis by extracellular signals (BP)
12 genes	18	34208	12	4619	3.04138e-07	1.89739e-05	GO:0006811: ion transport (BP)
							GO:0034220: ion transmembrane transport (BP)
							GO:0006821: chloride transport (BP)
76 genes	317	34208	76	4619	3.17253e-07	1.92877e-05	GO:0007283: spermatogenesis (BP)
25 genes	64	34208	25	4619	3.20812e-07	1.93807e-05	GO:0006915: apoptotic process (BP)
							GO:0048011: nerve growth factor receptor signaling pathway (BP)
							GO:0008624: induction of apoptosis by extracellular signals (BP)
14 genes	24	34208	14	4619	3.38412e-07	2.03154e-05	GO:0048011: nerve growth factor receptor signaling pathway (BP)
							GO:0035556: intracellular signal transduction (BP)
							GO:0008624: induction of apoptosis by extracellular signals (BP)
13 genes	21	34208	13	4619	3.4252e-07	2.04335e-05	GO:0055085: transmembrane transport (BP)
							GO:0003333: amino acid transmembrane transport (BP)
17 genes	34	34208	17	4619	3.75193e-07	2.22436e-05	GO:0007264: small GTPase mediated signal transduction (BP)
							GO:0035556: intracellular signal transduction (BP)
27 genes	73	34208	27	4619	4.04343e-07	2.38238e-05	GO:0030198: extracellular matrix organization (BP)
26 genes	69	34208	26	4619	4.31996e-07	2.5297e-05	GO:0006355: regulation of transcription, DNA-dependent (BP)
							GO:0007165: signal transduction (BP)
24 genes	61	34208	24	4619	4.69837e-07	2.71794e-05	GO:0043547: positive regulation of GTPase activity (BP)
22 genes	53	34208	22	4619	4.68234e-07	2.72518e-05	GO:0006810: transport (BP)
							GO:0007268: synaptic transmission (BP)
73 genes	304	34208	73	4619	5.02312e-07	2.8883e-05	GO:0000278: mitotic cell cycle (BP)
34 genes	105	34208	34	4619	5.45073e-07	3.1154e-05	GO:0030335: positive regulation of cell migration (BP)
49 genes	178	34208	49	4619	5.79514e-07	3.2538e-05	GO:0007601: visual perception (BP)
15 genes	28	34208	15	4619	5.78181e-07	3.26552e-05	GO:0007165: signal transduction (BP)
							GO:0010467: gene expression (BP)
15 genes	28	34208	15	4619	5.78181e-07	3.26552e-05	GO:0010811: positive regulation of cell-substrate adhesion (BP)
33 genes	101	34208	33	4619	6.31309e-07	3.5034e-05	GO:0050896: response to stimulus (BP)
							GO:0007601: visual perception (BP)
9 genes	11	34208	9	4619	6.29448e-07	3.5135e-05	GO:0055085: transmembrane transport (BP)
							GO:0006811: ion transport (BP)
							GO:0071436: sodium ion export (BP)
61 genes	241	34208	61	4619	6.47328e-07	3.57153e-05	GO:0006629: lipid metabolic process (BP)
24 genes	62	34208	24	4619	6.68621e-07	3.66781e-05	GO:0007399: nervous system development (BP)
							GO:0007411: axon guidance (BP)
23 genes	58	34208	23	4619	6.87028e-07	3.74725e-05	GO:0045216: cell-cell junction organization (BP)
49 genes	179	34208	49	4619	6.94216e-07	3.76494e-05	GO:0001701: in utero embryonic development (BP)
12 genes	19	34208	12	4619	7.23384e-07	3.87905e-05	GO:0007165: signal transduction (BP)
							GO:0048011: nerve growth factor receptor signaling pathway (BP)
							GO:0007202: activation of phospholipase C activity (BP)
12 genes	19	34208	12	4619	7.23384e-07	3.87905e-05	GO:0046777: protein autophosphorylation (BP)
							GO:0007169: transmembrane receptor protein tyrosine kinase signaling pathway (BP)
13 genes	22	34208	13	4619	7.33177e-07	3.9096e-05	GO:0007155: cell adhesion (BP)
							GO:0016337: cell-cell adhesion (BP)
18 genes	39	34208	18	4619	7.79335e-07	4.13264e-05	GO:0042733: embryonic digit morphogenesis (BP)
7 genes	7	34208	7	4619	8.15142e-07	4.29863e-05	GO:0007411: axon guidance (BP)
							GO:0007409: axonogenesis (BP)
49 genes	180	34208	49	4619	8.29898e-07	4.3524e-05	GO:0045944: positive regulation of transcription from RNA polymerase II promoter (BP)
							GO:0045893: positive regulation of transcription, DNA-dependent (BP)
8 genes	9	34208	8	4619	8.70735e-07	4.49252e-05	GO:0006811: ion transport (BP)
							GO:0007215: glutamate receptor signaling pathway (BP)
8 genes	9	34208	8	4619	8.70735e-07	4.49252e-05	GO:0007155: cell adhesion (BP)
							GO:0007158: neuron cell-cell adhesion (BP)
8 genes	9	34208	8	4619	8.70735e-07	4.49252e-05	GO:0007165: signal transduction (BP)
							GO:0018108: peptidyl-tyrosine phosphorylation (BP)
							GO:0046777: protein autophosphorylation (BP)
27 genes	76	34208	27	4619	1.02214e-06	5.24536e-05	GO:0007173: epidermal growth factor receptor signaling pathway (BP)
44 genes	156	34208	44	4619	1.03856e-06	5.30108e-05	GO:0008219: cell death (BP)
15 genes	29	34208	15	4619	1.04764e-06	5.31902e-05	GO:0007612: learning (BP)
31 genes	94	34208	31	4619	1.08731e-06	5.49122e-05	GO:0009952: anterior/posterior pattern specification (BP)
10 genes	14	34208	10	4619	1.18669e-06	5.83866e-05	GO:0007411: axon guidance (BP)
							GO:0006816: calcium ion transport (BP)
10 genes	14	34208	10	4619	1.18669e-06	5.83866e-05	GO:0051925: regulation of calcium ion transport via voltage-gated calcium channel activity (BP)
							GO:0006811: ion transport (BP)
							GO:0006816: calcium ion transport (BP)
10 genes	14	34208	10	4619	1.18669e-06	5.83866e-05	GO:0042493: response to drug (BP)
							GO:0008584: male gonad development (BP)
10 genes	14	34208	10	4619	1.18669e-06	5.83866e-05	GO:0007165: signal transduction (BP)
							GO:0006468: protein phosphorylation (BP)
							GO:0035556: intracellular signal transduction (BP)
70 genes	294	34208	70	4619	1.18535e-06	5.9548e-05	GO:0006366: transcription from RNA polymerase II promoter (BP)
18 genes	40	34208	18	4619	1.23799e-06	6.05979e-05	GO:0006915: apoptotic process (BP)
							GO:0006468: protein phosphorylation (BP)
30 genes	90	34208	30	4619	1.24917e-06	6.08331e-05	GO:0007018: microtubule-based movement (BP)
14 genes	26	34208	14	4619	1.27639e-06	6.09157e-05	GO:0048013: ephrin receptor signaling pathway (BP)
14 genes	26	34208	14	4619	1.27639e-06	6.09157e-05	GO:0006464: protein modification process (BP)
							GO:0042787: protein ubiquitination involved in ubiquitin-dependent protein catabolic process (BP)
14 genes	26	34208	14	4619	1.27639e-06	6.09157e-05	GO:0031016: pancreas development (BP)
14 genes	26	34208	14	4619	1.27639e-06	6.09157e-05	GO:0006915: apoptotic process (BP)
							GO:0048011: nerve growth factor receptor signaling pathway (BP)
							GO:0035556: intracellular signal transduction (BP)
19 genes	44	34208	19	4619	1.36557e-06	6.48478e-05	GO:0007165: signal transduction (BP)
							GO:0042493: response to drug (BP)
20 genes	48	34208	20	4619	1.438e-06	6.7949e-05	GO:0006811: ion transport (BP)
							GO:0006816: calcium ion transport (BP)
13 genes	23	34208	13	4619	1.47683e-06	6.90995e-05	GO:0006915: apoptotic process (BP)
							GO:0048011: nerve growth factor receptor signaling pathway (BP)
							GO:0035556: intracellular signal transduction (BP)
							GO:0008624: induction of apoptosis by extracellular signals (BP)
13 genes	23	34208	13	4619	1.47683e-06	6.90995e-05	GO:0034220: ion transmembrane transport (BP)
							GO:0006821: chloride transport (BP)
26 genes	73	34208	26	4619	1.52373e-06	6.99232e-05	GO:0048015: phosphatidylinositol-mediated signaling (BP)
26 genes	73	34208	26	4619	1.52373e-06	6.99232e-05	GO:0007165: signal transduction (BP)
							GO:0045087: innate immune response (BP)
11 genes	17	34208	11	4619	1.51385e-06	7.0144e-05	GO:0055085: transmembrane transport (BP)
							GO:0006811: ion transport (BP)
							GO:0034220: ion transmembrane transport (BP)
							GO:0006821: chloride transport (BP)
11 genes	17	34208	11	4619	1.51385e-06	7.0144e-05	GO:0008284: positive regulation of cell proliferation (BP)
							GO:0007169: transmembrane receptor protein tyrosine kinase signaling pathway (BP)
12 genes	20	34208	12	4619	1.58492e-06	7.20384e-05	GO:0055085: transmembrane transport (BP)
							GO:0034220: ion transmembrane transport (BP)
							GO:0006821: chloride transport (BP)
12 genes	20	34208	12	4619	1.58492e-06	7.20384e-05	GO:0030902: hindbrain development (BP)
15 genes	30	34208	15	4619	1.83301e-06	8.292e-05	GO:0006468: protein phosphorylation (BP)
							GO:0006950: response to stress (BP)
18 genes	41	34208	18	4619	1.92823e-06	8.64084e-05	GO:0008284: positive regulation of cell proliferation (BP)
							GO:0008285: negative regulation of cell proliferation (BP)
18 genes	41	34208	18	4619	1.92823e-06	8.64084e-05	GO:0007165: signal transduction (BP)
							GO:0007275: multicellular organismal development (BP)
							GO:0030154: cell differentiation (BP)
22 genes	57	34208	22	4619	2.04872e-06	9.13786e-05	GO:0051592: response to calcium ion (BP)
43 genes	155	34208	43	4619	2.20962e-06	9.80968e-05	GO:0006950: response to stress (BP)
34 genes	111	34208	34	4619	2.27325e-06	9.99915e-05	GO:0006461: protein complex assembly (BP)
25 genes	70	34208	25	4619	2.27206e-06	0.000100402	GO:0007229: integrin-mediated signaling pathway (BP)
14 genes	27	34208	14	4619	2.32045e-06	0.000101135	GO:0006468: protein phosphorylation (BP)
							GO:0007596: blood coagulation (BP)
							GO:0030168: platelet activation (BP)
14 genes	27	34208	14	4619	2.32045e-06	0.000101135	GO:0030501: positive regulation of bone mineralization (BP)
29 genes	88	34208	29	4619	2.42658e-06	0.00010528	GO:0006816: calcium ion transport (BP)
24 genes	66	34208	24	4619	2.49295e-06	0.000107186	GO:0007165: signal transduction (BP)
							GO:0045944: positive regulation of transcription from RNA polymerase II promoter (BP)
24 genes	66	34208	24	4619	2.49295e-06	0.000107186	GO:0045944: positive regulation of transcription from RNA polymerase II promoter (BP)
							GO:0008285: negative regulation of cell proliferation (BP)
17 genes	38	34208	17	4619	2.70033e-06	0.000115582	GO:0007368: determination of left/right symmetry (BP)
26 genes	75	34208	26	4619	2.73433e-06	0.000116514	GO:0030324: lung development (BP)
13 genes	24	34208	13	4619	2.82222e-06	0.000119725	GO:0007165: signal transduction (BP)
							GO:0048015: phosphatidylinositol-mediated signaling (BP)
21 genes	54	34208	21	4619	3.01677e-06	0.000127412	GO:0030900: forebrain development (BP)
10 genes	15	34208	10	4619	3.12594e-06	0.000130864	GO:0042493: response to drug (BP)
							GO:0006811: ion transport (BP)
10 genes	15	34208	10	4619	3.12594e-06	0.000130864	GO:0045944: positive regulation of transcription from RNA polymerase II promoter (BP)
							GO:0035116: embryonic hindlimb morphogenesis (BP)
12 genes	21	34208	12	4619	3.24145e-06	0.00013452	GO:0051925: regulation of calcium ion transport via voltage-gated calcium channel activity (BP)
							GO:0006811: ion transport (BP)
12 genes	21	34208	12	4619	3.24145e-06	0.00013452	GO:0007165: signal transduction (BP)
							GO:0007275: multicellular organismal development (BP)
							GO:0007411: axon guidance (BP)
11 genes	18	34208	11	4619	3.41482e-06	0.000141101	GO:0030177: positive regulation of Wnt receptor signaling pathway (BP)
26 genes	76	34208	26	4619	3.62466e-06	0.000149127	GO:0055085: transmembrane transport (BP)
							GO:0006811: ion transport (BP)
							GO:0006814: sodium ion transport (BP)
16 genes	35	34208	16	4619	3.74242e-06	0.000153311	GO:0070588: calcium ion transmembrane transport (BP)
8 genes	10	34208	8	4619	3.83279e-06	0.000154363	GO:0007165: signal transduction (BP)
							GO:0008284: positive regulation of cell proliferation (BP)
							GO:0007169: transmembrane receptor protein tyrosine kinase signaling pathway (BP)
8 genes	10	34208	8	4619	3.83279e-06	0.000154363	GO:0006355: regulation of transcription, DNA-dependent (BP)
							GO:0007165: signal transduction (BP)
							GO:0010467: gene expression (BP)
8 genes	10	34208	8	4619	3.83279e-06	0.000154363	GO:0042592: homeostatic process (BP)
8 genes	10	34208	8	4619	3.83279e-06	0.000154363	GO:0007268: synaptic transmission (BP)
							GO:0007215: glutamate receptor signaling pathway (BP)
25 genes	72	34208	25	4619	4.08751e-06	0.00016393	GO:0055085: transmembrane transport (BP)
							GO:0034220: ion transmembrane transport (BP)
21 genes	55	34208	21	4619	4.2607e-06	0.000170161	GO:0030030: cell projection organization (BP)
20 genes	51	34208	20	4619	4.4367e-06	0.000174993	GO:0060041: retina development in camera-type eye (BP)
18 genes	43	34208	18	4619	4.432e-06	0.000175533	GO:0051897: positive regulation of protein kinase B signaling cascade (BP)
18 genes	43	34208	18	4619	4.432e-06	0.000175533	GO:0006915: apoptotic process (BP)
							GO:0030154: cell differentiation (BP)
19 genes	47	34208	19	4619	4.50532e-06	0.000176968	GO:0006813: potassium ion transport (BP)
							GO:0055085: transmembrane transport (BP)
							GO:0007268: synaptic transmission (BP)
24 genes	68	34208	24	4619	4.56948e-06	0.000178753	GO:0051091: positive regulation of sequence-specific DNA binding transcription factor activity (BP)
26 genes	77	34208	26	4619	4.7729e-06	0.000185948	GO:0045944: positive regulation of transcription from RNA polymerase II promoter (BP)
							GO:0006366: transcription from RNA polymerase II promoter (BP)
46 genes	175	34208	46	4619	4.96385e-06	0.000192602	GO:0001666: response to hypoxia (BP)
32 genes	105	34208	32	4619	5.01706e-06	0.000193878	GO:0006351: transcription, DNA-dependent (BP)
13 genes	25	34208	13	4619	5.15046e-06	0.000196645	GO:0051925: regulation of calcium ion transport via voltage-gated calcium channel activity (BP)
13 genes	25	34208	13	4619	5.15046e-06	0.000196645	GO:0055085: transmembrane transport (BP)
							GO:0042493: response to drug (BP)
15 genes	32	34208	15	4619	5.11776e-06	0.000196972	GO:0006915: apoptotic process (BP)
							GO:0007411: axon guidance (BP)
7 genes	8	34208	7	4619	5.75168e-06	0.000215293	GO:0045944: positive regulation of transcription from RNA polymerase II promoter (BP)
							GO:0060021: palate development (BP)
							GO:0035115: embryonic forelimb morphogenesis (BP)
7 genes	8	34208	7	4619	5.75168e-06	0.000215293	GO:0006810: transport (BP)
							GO:0006811: ion transport (BP)
							GO:0007215: glutamate receptor signaling pathway (BP)
7 genes	8	34208	7	4619	5.75168e-06	0.000215293	GO:0006811: ion transport (BP)
							GO:0007268: synaptic transmission (BP)
							GO:0007215: glutamate receptor signaling pathway (BP)
7 genes	8	34208	7	4619	5.75168e-06	0.000215293	GO:0043065: positive regulation of apoptotic process (BP)
							GO:0050680: negative regulation of epithelial cell proliferation (BP)
7 genes	8	34208	7	4619	5.75168e-06	0.000215293	GO:0055085: transmembrane transport (BP)
							GO:0042493: response to drug (BP)
							GO:0006811: ion transport (BP)
16 genes	36	34208	16	4619	5.89174e-06	0.000219675	GO:0007596: blood coagulation (BP)
							GO:0035556: intracellular signal transduction (BP)
							GO:0030168: platelet activation (BP)
31 genes	101	34208	31	4619	5.95353e-06	0.000221114	GO:0042127: regulation of cell proliferation (BP)
6 genes	6	34208	6	4619	6.04368e-06	0.000221873	GO:0006810: transport (BP)
							GO:0006811: ion transport (BP)
							GO:0007411: axon guidance (BP)
							GO:0006816: calcium ion transport (BP)
6 genes	6	34208	6	4619	6.04368e-06	0.000221873	GO:0007165: signal transduction (BP)
							GO:0018108: peptidyl-tyrosine phosphorylation (BP)
							GO:0046777: protein autophosphorylation (BP)
							GO:0007169: transmembrane receptor protein tyrosine kinase signaling pathway (BP)
6 genes	6	34208	6	4619	6.04368e-06	0.000221873	GO:0007165: signal transduction (BP)
							GO:0043065: positive regulation of apoptotic process (BP)
							GO:0048011: nerve growth factor receptor signaling pathway (BP)
49 genes	192	34208	49	4619	6.07111e-06	0.000222026	GO:0016192: vesicle-mediated transport (BP)
9 genes	13	34208	9	4619	6.32386e-06	0.000225228	GO:0035116: embryonic hindlimb morphogenesis (BP)
							GO:0035115: embryonic forelimb morphogenesis (BP)
9 genes	13	34208	9	4619	6.32386e-06	0.000225228	GO:0032314: regulation of Rac GTPase activity (BP)
9 genes	13	34208	9	4619	6.32386e-06	0.000225228	GO:0006811: ion transport (BP)
							GO:0007411: axon guidance (BP)
							GO:0006816: calcium ion transport (BP)
9 genes	13	34208	9	4619	6.32386e-06	0.000225228	GO:0016055: Wnt receptor signaling pathway (BP)
							GO:0090263: positive regulation of canonical Wnt receptor signaling pathway (BP)
9 genes	13	34208	9	4619	6.32386e-06	0.000225228	GO:0007165: signal transduction (BP)
							GO:0018108: peptidyl-tyrosine phosphorylation (BP)
9 genes	13	34208	9	4619	6.32386e-06	0.000225228	GO:0007165: signal transduction (BP)
							GO:0051897: positive regulation of protein kinase B signaling cascade (BP)
17 genes	40	34208	17	4619	6.36278e-06	0.000225772	GO:0030155: regulation of cell adhesion (BP)
12 genes	22	34208	12	4619	6.25138e-06	0.000227746	GO:0006811: ion transport (BP)
							GO:0007411: axon guidance (BP)
23 genes	65	34208	23	4619	6.82904e-06	0.000241419	GO:0007179: transforming growth factor beta receptor signaling pathway (BP)
11 genes	19	34208	11	4619	7.11554e-06	0.000247875	GO:0016055: Wnt receptor signaling pathway (BP)
							GO:0060070: canonical Wnt receptor signaling pathway (BP)
11 genes	19	34208	11	4619	7.11554e-06	0.000247875	GO:0055085: transmembrane transport (BP)
							GO:0006811: ion transport (BP)
							GO:0003333: amino acid transmembrane transport (BP)
11 genes	19	34208	11	4619	7.11554e-06	0.000247875	GO:0045944: positive regulation of transcription from RNA polymerase II promoter (BP)
							GO:0042733: embryonic digit morphogenesis (BP)
11 genes	19	34208	11	4619	7.11554e-06	0.000247875	GO:0007165: signal transduction (BP)
							GO:0007420: brain development (BP)
25 genes	74	34208	25	4619	7.14441e-06	0.000247976	GO:0050796: regulation of insulin secretion (BP)
66 genes	286	34208	66	4619	7.18086e-06	0.000248338	GO:0051301: cell division (BP)
28 genes	88	34208	28	4619	7.71035e-06	0.000265687	GO:0006915: apoptotic process (BP)
							GO:0008624: induction of apoptosis by extracellular signals (BP)
15 genes	33	34208	15	4619	8.21055e-06	0.000280895	GO:0007165: signal transduction (BP)
							GO:0001525: angiogenesis (BP)
15 genes	33	34208	15	4619	8.21055e-06	0.000280895	GO:0007399: nervous system development (BP)
							GO:0007275: multicellular organismal development (BP)
							GO:0007411: axon guidance (BP)
71 genes	316	34208	71	4619	8.85882e-06	0.000299849	GO:0008152: metabolic process (BP)
20 genes	53	34208	20	4619	8.83322e-06	0.000300047	GO:0018108: peptidyl-tyrosine phosphorylation (BP)
20 genes	53	34208	20	4619	8.83322e-06	0.000300047	GO:0050821: protein stabilization (BP)
13 genes	26	34208	13	4619	9.02453e-06	0.000304379	GO:0008284: positive regulation of cell proliferation (BP)
							GO:0046777: protein autophosphorylation (BP)
50 genes	200	34208	50	4619	9.10267e-06	0.000305933	GO:0034641: cellular nitrogen compound metabolic process (BP)
19 genes	49	34208	19	4619	9.29737e-06	0.00031138	GO:0000902: cell morphogenesis (BP)
25 genes	75	34208	25	4619	9.34944e-06	0.00031203	GO:0001889: liver development (BP)
17 genes	41	34208	17	4619	9.50392e-06	0.00031608	GO:0045768: positive regulation of anti-apoptosis (BP)
18 genes	45	34208	18	4619	9.54856e-06	0.000316462	GO:0006813: potassium ion transport (BP)
							GO:0055085: transmembrane transport (BP)
							GO:0006811: ion transport (BP)
							GO:0007268: synaptic transmission (BP)
28 genes	89	34208	28	4619	9.80935e-06	0.00032398	GO:0000278: mitotic cell cycle (BP)
							GO:0000086: G2/M transition of mitotic cell cycle (BP)
37 genes	133	34208	37	4619	1.01722e-05	0.000334806	GO:0007156: homophilic cell adhesion (BP)
47 genes	185	34208	47	4619	1.05645e-05	0.000346523	GO:0006917: induction of apoptosis (BP)
14 genes	30	34208	14	4619	1.12901e-05	0.000367794	GO:0034332: adherens junction organization (BP)
							GO:0045216: cell-cell junction organization (BP)
							GO:0034329: cell junction assembly (BP)
14 genes	30	34208	14	4619	1.12901e-05	0.000367794	GO:0032880: regulation of protein localization (BP)
12 genes	23	34208	12	4619	1.146e-05	0.00037206	GO:0007155: cell adhesion (BP)
							GO:0034332: adherens junction organization (BP)
							GO:0045216: cell-cell junction organization (BP)
							GO:0034329: cell junction assembly (BP)
8 genes	11	34208	8	4619	1.2375e-05	0.000392424	GO:0006464: protein modification process (BP)
							GO:0042787: protein ubiquitination involved in ubiquitin-dependent protein catabolic process (BP)
							GO:0016567: protein ubiquitination (BP)
8 genes	11	34208	8	4619	1.2375e-05	0.000392424	GO:0045893: positive regulation of transcription, DNA-dependent (BP)
							GO:0045165: cell fate commitment (BP)
8 genes	11	34208	8	4619	1.2375e-05	0.000392424	GO:0060070: canonical Wnt receptor signaling pathway (BP)
							GO:0090263: positive regulation of canonical Wnt receptor signaling pathway (BP)
8 genes	11	34208	8	4619	1.2375e-05	0.000392424	GO:0007165: signal transduction (BP)
							GO:0006470: protein dephosphorylation (BP)
8 genes	11	34208	8	4619	1.2375e-05	0.000392424	GO:0055085: transmembrane transport (BP)
							GO:0006811: ion transport (BP)
							GO:0015701: bicarbonate transport (BP)
8 genes	11	34208	8	4619	1.2375e-05	0.000392424	GO:0007165: signal transduction (BP)
							GO:0008284: positive regulation of cell proliferation (BP)
							GO:0046777: protein autophosphorylation (BP)
28 genes	90	34208	28	4619	1.2417e-05	0.000392451	GO:0055085: transmembrane transport (BP)
							GO:0006814: sodium ion transport (BP)
20 genes	54	34208	20	4619	1.22547e-05	0.000396511	GO:0006915: apoptotic process (BP)
							GO:0007275: multicellular organismal development (BP)
15 genes	34	34208	15	4619	1.28586e-05	0.000403734	GO:0018108: peptidyl-tyrosine phosphorylation (BP)
							GO:0046777: protein autophosphorylation (BP)
15 genes	34	34208	15	4619	1.28586e-05	0.000403734	GO:0055085: transmembrane transport (BP)
							GO:0006112: energy reserve metabolic process (BP)
19 genes	50	34208	19	4619	1.31031e-05	0.000408723	GO:0007155: cell adhesion (BP)
							GO:0007399: nervous system development (BP)
19 genes	50	34208	19	4619	1.31031e-05	0.000408723	GO:0007596: blood coagulation (BP)
							GO:0035556: intracellular signal transduction (BP)
41 genes	155	34208	41	4619	1.33898e-05	0.000416305	GO:0006355: regulation of transcription, DNA-dependent (BP)
							GO:0000122: negative regulation of transcription from RNA polymerase II promoter (BP)
18 genes	46	34208	18	4619	1.37118e-05	0.000423557	GO:0071363: cellular response to growth factor stimulus (BP)
40 genes	150	34208	40	4619	1.37855e-05	0.000424461	GO:0006511: ubiquitin-dependent protein catabolic process (BP)
22 genes	63	34208	22	4619	1.3698e-05	0.000424505	GO:0008285: negative regulation of cell proliferation (BP)
							GO:0045893: positive regulation of transcription, DNA-dependent (BP)
11 genes	20	34208	11	4619	1.38752e-05	0.000425848	GO:0007165: signal transduction (BP)
							GO:0048011: nerve growth factor receptor signaling pathway (BP)
							GO:0035556: intracellular signal transduction (BP)
10 genes	17	34208	10	4619	1.56158e-05	0.000467252	GO:0007165: signal transduction (BP)
							GO:0051056: regulation of small GTPase mediated signal transduction (BP)
							GO:0035556: intracellular signal transduction (BP)
10 genes	17	34208	10	4619	1.56158e-05	0.000467252	GO:0042787: protein ubiquitination involved in ubiquitin-dependent protein catabolic process (BP)
							GO:0016567: protein ubiquitination (BP)
9 genes	14	34208	9	4619	1.55707e-05	0.000468842	GO:0030335: positive regulation of cell migration (BP)
							GO:0008284: positive regulation of cell proliferation (BP)
							GO:0046777: protein autophosphorylation (BP)
9 genes	14	34208	9	4619	1.55707e-05	0.000468842	GO:0045944: positive regulation of transcription from RNA polymerase II promoter (BP)
							GO:0035115: embryonic forelimb morphogenesis (BP)
9 genes	14	34208	9	4619	1.55707e-05	0.000468842	GO:0006813: potassium ion transport (BP)
							GO:0055085: transmembrane transport (BP)
							GO:0071805: potassium ion transmembrane transport (BP)
9 genes	14	34208	9	4619	1.55707e-05	0.000468842	GO:0046777: protein autophosphorylation (BP)
							GO:0007411: axon guidance (BP)
9 genes	14	34208	9	4619	1.55707e-05	0.000468842	GO:0006820: anion transport (BP)
9 genes	14	34208	9	4619	1.55707e-05	0.000468842	GO:0015701: bicarbonate transport (BP)
14 genes	31	34208	14	4619	1.80289e-05	0.000532773	GO:0007275: multicellular organismal development (BP)
							GO:0030154: cell differentiation (BP)
							GO:0007411: axon guidance (BP)
14 genes	31	34208	14	4619	1.80289e-05	0.000532773	GO:0006468: protein phosphorylation (BP)
							GO:0030154: cell differentiation (BP)
14 genes	31	34208	14	4619	1.80289e-05	0.000532773	GO:0045944: positive regulation of transcription from RNA polymerase II promoter (BP)
							GO:0001501: skeletal system development (BP)
14 genes	31	34208	14	4619	1.80289e-05	0.000532773	GO:0031532: actin cytoskeleton reorganization (BP)
19 genes	51	34208	19	4619	1.82488e-05	0.000534309	GO:0045944: positive regulation of transcription from RNA polymerase II promoter (BP)
							GO:0001701: in utero embryonic development (BP)
22 genes	64	34208	22	4619	1.82247e-05	0.000535246	GO:0007165: signal transduction (BP)
							GO:0008283: cell proliferation (BP)
24 genes	73	34208	24	4619	1.82121e-05	0.000536525	GO:0006355: regulation of transcription, DNA-dependent (BP)
							GO:0010467: gene expression (BP)
18 genes	47	34208	18	4619	1.94262e-05	0.000567042	GO:0009968: negative regulation of signal transduction (BP)
15 genes	35	34208	15	4619	1.96957e-05	0.000573156	GO:0030154: cell differentiation (BP)
							GO:0007411: axon guidance (BP)
12 genes	24	34208	12	4619	2.00978e-05	0.000579556	GO:0035115: embryonic forelimb morphogenesis (BP)
12 genes	24	34208	12	4619	2.00978e-05	0.000579556	GO:0048008: platelet-derived growth factor receptor signaling pathway (BP)
12 genes	24	34208	12	4619	2.00978e-05	0.000579556	GO:0007155: cell adhesion (BP)
							GO:0030154: cell differentiation (BP)
16 genes	39	34208	16	4619	2.03528e-05	0.000579902	GO:0055085: transmembrane transport (BP)
							GO:0006821: chloride transport (BP)
16 genes	39	34208	16	4619	2.03528e-05	0.000579902	GO:0007165: signal transduction (BP)
							GO:0006916: anti-apoptosis (BP)
16 genes	39	34208	16	4619	2.03528e-05	0.000579902	GO:0030512: negative regulation of transforming growth factor beta receptor signaling pathway (BP)
16 genes	39	34208	16	4619	2.03528e-05	0.000579902	GO:0001657: ureteric bud development (BP)
34 genes	122	34208	34	4619	2.18893e-05	0.000621826	GO:0006355: regulation of transcription, DNA-dependent (BP)
							GO:0016568: chromatin modification (BP)
7 genes	9	34208	7	4619	2.2835e-05	0.000631768	GO:0031175: neuron projection development (BP)
							GO:0042493: response to drug (BP)
7 genes	9	34208	7	4619	2.2835e-05	0.000631768	GO:0045944: positive regulation of transcription from RNA polymerase II promoter (BP)
							GO:0035116: embryonic hindlimb morphogenesis (BP)
							GO:0035115: embryonic forelimb morphogenesis (BP)
7 genes	9	34208	7	4619	2.2835e-05	0.000631768	GO:0007268: synaptic transmission (BP)
							GO:0021987: cerebral cortex development (BP)
7 genes	9	34208	7	4619	2.2835e-05	0.000631768	GO:0007399: nervous system development (BP)
							GO:0007264: small GTPase mediated signal transduction (BP)
							GO:0051056: regulation of small GTPase mediated signal transduction (BP)
7 genes	9	34208	7	4619	2.2835e-05	0.000631768	GO:0042493: response to drug (BP)
							GO:0042220: response to cocaine (BP)
7 genes	9	34208	7	4619	2.2835e-05	0.000631768	GO:0055085: transmembrane transport (BP)
							GO:0006811: ion transport (BP)
							GO:0007268: synaptic transmission (BP)
							GO:0007214: gamma-aminobutyric acid signaling pathway (BP)
7 genes	9	34208	7	4619	2.2835e-05	0.000631768	GO:0001101: response to acid (BP)
7 genes	9	34208	7	4619	2.2835e-05	0.000631768	GO:0060021: palate development (BP)
							GO:0035116: embryonic hindlimb morphogenesis (BP)
7 genes	9	34208	7	4619	2.2835e-05	0.000631768	GO:0007275: multicellular organismal development (BP)
							GO:0060070: canonical Wnt receptor signaling pathway (BP)
							GO:0090263: positive regulation of canonical Wnt receptor signaling pathway (BP)
11 genes	21	34208	11	4619	2.55723e-05	0.000701401	GO:0051216: cartilage development (BP)
							GO:0007275: multicellular organismal development (BP)
11 genes	21	34208	11	4619	2.55723e-05	0.000701401	GO:0006112: energy reserve metabolic process (BP)
							GO:0048011: nerve growth factor receptor signaling pathway (BP)
11 genes	21	34208	11	4619	2.55723e-05	0.000701401	GO:0007156: homophilic cell adhesion (BP)
							GO:0034332: adherens junction organization (BP)
							GO:0045216: cell-cell junction organization (BP)
							GO:0034329: cell junction assembly (BP)
34 genes	123	34208	34	4619	2.63628e-05	0.00072101	GO:0007155: cell adhesion (BP)
							GO:0007156: homophilic cell adhesion (BP)
32 genes	113	34208	32	4619	2.65716e-05	0.000724645	GO:0030308: negative regulation of cell growth (BP)
18 genes	48	34208	18	4619	2.71729e-05	0.000736834	GO:0007186: G-protein coupled receptor signaling pathway (BP)
							GO:0007218: neuropeptide signaling pathway (BP)
18 genes	48	34208	18	4619	2.71729e-05	0.000736834	GO:0045216: cell-cell junction organization (BP)
							GO:0034329: cell junction assembly (BP)
21 genes	61	34208	21	4619	2.73366e-05	0.000737086	GO:0006821: chloride transport (BP)
23 genes	70	34208	23	4619	2.73048e-05	0.000738312	GO:0070374: positive regulation of ERK1 and ERK2 cascade (BP)
14 genes	32	34208	14	4619	2.80709e-05	0.000750522	GO:0055085: transmembrane transport (BP)
							GO:0006811: ion transport (BP)
							GO:0034220: ion transmembrane transport (BP)
14 genes	32	34208	14	4619	2.80709e-05	0.000750522	GO:0043065: positive regulation of apoptotic process (BP)
							GO:0043066: negative regulation of apoptotic process (BP)
54 genes	230	34208	54	4619	2.80497e-05	0.000754183	GO:0006357: regulation of transcription from RNA polymerase II promoter (BP)
17 genes	44	34208	17	4619	2.87789e-05	0.000767304	GO:0010468: regulation of gene expression (BP)
15 genes	36	34208	15	4619	2.95556e-05	0.000783634	GO:0055085: transmembrane transport (BP)
							GO:0006811: ion transport (BP)
							GO:0006821: chloride transport (BP)
15 genes	36	34208	15	4619	2.95556e-05	0.000783634	GO:0071407: cellular response to organic cyclic compound (BP)
16 genes	40	34208	16	4619	2.96794e-05	0.000784737	GO:0050680: negative regulation of epithelial cell proliferation (BP)
28 genes	94	34208	28	4619	3.03935e-05	0.000801397	GO:0007218: neuropeptide signaling pathway (BP)
10 genes	18	34208	10	4619	3.08671e-05	0.000807197	GO:0006915: apoptotic process (BP)
							GO:0007165: signal transduction (BP)
							GO:0007264: small GTPase mediated signal transduction (BP)
10 genes	18	34208	10	4619	3.08671e-05	0.000807197	GO:0007214: gamma-aminobutyric acid signaling pathway (BP)
10 genes	18	34208	10	4619	3.08671e-05	0.000807197	GO:0043065: positive regulation of apoptotic process (BP)
							GO:0007596: blood coagulation (BP)
59 genes	259	34208	59	4619	3.1791e-05	0.000829085	GO:0006954: inflammatory response (BP)
8 genes	12	34208	8	4619	3.26987e-05	0.000836754	GO:0007165: signal transduction (BP)
							GO:0031175: neuron projection development (BP)
8 genes	12	34208	8	4619	3.26987e-05	0.000836754	GO:0006813: potassium ion transport (BP)
							GO:0055085: transmembrane transport (BP)
							GO:0006811: ion transport (BP)
							GO:0071805: potassium ion transmembrane transport (BP)
8 genes	12	34208	8	4619	3.26987e-05	0.000836754	GO:0008284: positive regulation of cell proliferation (BP)
							GO:0046777: protein autophosphorylation (BP)
							GO:0007169: transmembrane receptor protein tyrosine kinase signaling pathway (BP)
8 genes	12	34208	8	4619	3.26987e-05	0.000836754	GO:0055085: transmembrane transport (BP)
							GO:0007268: synaptic transmission (BP)
							GO:0007214: gamma-aminobutyric acid signaling pathway (BP)
8 genes	12	34208	8	4619	3.26987e-05	0.000836754	GO:0018108: peptidyl-tyrosine phosphorylation (BP)
							GO:0007169: transmembrane receptor protein tyrosine kinase signaling pathway (BP)
8 genes	12	34208	8	4619	3.26987e-05	0.000836754	GO:0007166: cell surface receptor signaling pathway (BP)
							GO:0007411: axon guidance (BP)
8 genes	12	34208	8	4619	3.26987e-05	0.000836754	GO:0007596: blood coagulation (BP)
							GO:0007202: activation of phospholipase C activity (BP)
							GO:0030168: platelet activation (BP)
9 genes	15	34208	9	4619	3.4238e-05	0.000851045	GO:0008299: isoprenoid biosynthetic process (BP)
9 genes	15	34208	9	4619	3.4238e-05	0.000851045	GO:0030198: extracellular matrix organization (BP)
							GO:0010811: positive regulation of cell-substrate adhesion (BP)
9 genes	15	34208	9	4619	3.4238e-05	0.000851045	GO:0008284: positive regulation of cell proliferation (BP)
							GO:0051091: positive regulation of sequence-specific DNA binding transcription factor activity (BP)
9 genes	15	34208	9	4619	3.4238e-05	0.000851045	GO:0006915: apoptotic process (BP)
							GO:0007165: signal transduction (BP)
							GO:0035556: intracellular signal transduction (BP)
9 genes	15	34208	9	4619	3.4238e-05	0.000851045	GO:0060612: adipose tissue development (BP)
12 genes	25	34208	12	4619	3.38953e-05	0.000858171	GO:0045944: positive regulation of transcription from RNA polymerase II promoter (BP)
							GO:0060021: palate development (BP)
12 genes	25	34208	12	4619	3.38953e-05	0.000858171	GO:0006915: apoptotic process (BP)
							GO:0043066: negative regulation of apoptotic process (BP)
12 genes	25	34208	12	4619	3.38953e-05	0.000858171	GO:0045944: positive regulation of transcription from RNA polymerase II promoter (BP)
							GO:0001701: in utero embryonic development (BP)
							GO:0045893: positive regulation of transcription, DNA-dependent (BP)
12 genes	25	34208	12	4619	3.38953e-05	0.000858171	GO:0006915: apoptotic process (BP)
							GO:0007165: signal transduction (BP)
							GO:0048011: nerve growth factor receptor signaling pathway (BP)
19 genes	53	34208	19	4619	3.42374e-05	0.00086226	GO:0007269: neurotransmitter secretion (BP)
19 genes	53	34208	19	4619	3.42374e-05	0.00086226	GO:0045892: negative regulation of transcription, DNA-dependent (BP)
							GO:0008285: negative regulation of cell proliferation (BP)
6 genes	7	34208	6	4619	3.74149e-05	0.000890586	GO:0007165: signal transduction (BP)
							GO:0030335: positive regulation of cell migration (BP)
							GO:0008284: positive regulation of cell proliferation (BP)
							GO:0046777: protein autophosphorylation (BP)
6 genes	7	34208	6	4619	3.74149e-05	0.000890586	GO:0007155: cell adhesion (BP)
							GO:0007409: axonogenesis (BP)
6 genes	7	34208	6	4619	3.74149e-05	0.000890586	GO:0007165: signal transduction (BP)
							GO:0042059: negative regulation of epidermal growth factor receptor signaling pathway (BP)
6 genes	7	34208	6	4619	3.74149e-05	0.000890586	GO:0008285: negative regulation of cell proliferation (BP)
							GO:0000902: cell morphogenesis (BP)
6 genes	7	34208	6	4619	3.74149e-05	0.000890586	GO:0045944: positive regulation of transcription from RNA polymerase II promoter (BP)
							GO:0060021: palate development (BP)
							GO:0035116: embryonic hindlimb morphogenesis (BP)
							GO:0035115: embryonic forelimb morphogenesis (BP)
6 genes	7	34208	6	4619	3.74149e-05	0.000890586	GO:0007165: signal transduction (BP)
							GO:0030335: positive regulation of cell migration (BP)
							GO:0007169: transmembrane receptor protein tyrosine kinase signaling pathway (BP)
6 genes	7	34208	6	4619	3.74149e-05	0.000890586	GO:0009952: anterior/posterior pattern specification (BP)
							GO:0035116: embryonic hindlimb morphogenesis (BP)
6 genes	7	34208	6	4619	3.74149e-05	0.000890586	GO:0045944: positive regulation of transcription from RNA polymerase II promoter (BP)
							GO:0045893: positive regulation of transcription, DNA-dependent (BP)
							GO:0035115: embryonic forelimb morphogenesis (BP)
6 genes	7	34208	6	4619	3.74149e-05	0.000890586	GO:0006810: transport (BP)
							GO:0006811: ion transport (BP)
							GO:0007268: synaptic transmission (BP)
							GO:0007215: glutamate receptor signaling pathway (BP)
6 genes	7	34208	6	4619	3.74149e-05	0.000890586	GO:0007165: signal transduction (BP)
							GO:0008284: positive regulation of cell proliferation (BP)
							GO:0046777: protein autophosphorylation (BP)
							GO:0007169: transmembrane receptor protein tyrosine kinase signaling pathway (BP)
6 genes	7	34208	6	4619	3.74149e-05	0.000890586	GO:0042493: response to drug (BP)
							GO:0007243: intracellular protein kinase cascade (BP)
6 genes	7	34208	6	4619	3.74149e-05	0.000890586	GO:0055085: transmembrane transport (BP)
							GO:0015807: L-amino acid transport (BP)
							GO:0003333: amino acid transmembrane transport (BP)
6 genes	7	34208	6	4619	3.74149e-05	0.000890586	GO:0007368: determination of left/right symmetry (BP)
							GO:0007224: smoothened signaling pathway (BP)
6 genes	7	34208	6	4619	3.74149e-05	0.000890586	GO:0007268: synaptic transmission (BP)
							GO:0043113: receptor clustering (BP)
6 genes	7	34208	6	4619	3.74149e-05	0.000890586	GO:0007165: signal transduction (BP)
							GO:0008284: positive regulation of cell proliferation (BP)
							GO:0018108: peptidyl-tyrosine phosphorylation (BP)
							GO:0046777: protein autophosphorylation (BP)
28 genes	95	34208	28	4619	3.75886e-05	0.000892495	GO:0006928: cellular component movement (BP)
21 genes	62	34208	21	4619	3.61085e-05	0.000895209	GO:0060021: palate development (BP)
35 genes	130	34208	35	4619	3.71054e-05	0.000917541	GO:0045892: negative regulation of transcription, DNA-dependent (BP)
							GO:0045893: positive regulation of transcription, DNA-dependent (BP)
13 genes	29	34208	13	4619	3.96258e-05	0.000936208	GO:0007275: multicellular organismal development (BP)
							GO:0060070: canonical Wnt receptor signaling pathway (BP)
13 genes	29	34208	13	4619	3.96258e-05	0.000936208	GO:0006468: protein phosphorylation (BP)
							GO:0045944: positive regulation of transcription from RNA polymerase II promoter (BP)
64 genes	290	34208	64	4619	4.241e-05	0.000999514	GO:0005975: carbohydrate metabolic process (BP)
11 genes	22	34208	11	4619	4.48932e-05	0.00100353	GO:0042493: response to drug (BP)
							GO:0007420: brain development (BP)
11 genes	22	34208	11	4619	4.48932e-05	0.00100353	GO:0046777: protein autophosphorylation (BP)
							GO:0007243: intracellular protein kinase cascade (BP)
11 genes	22	34208	11	4619	4.48932e-05	0.00100353	GO:0034446: substrate adhesion-dependent cell spreading (BP)
14 genes	33	34208	14	4619	4.27048e-05	0.00100398	GO:0006468: protein phosphorylation (BP)
							GO:0048011: nerve growth factor receptor signaling pathway (BP)
5 genes	5	34208	5	4619	4.4801e-05	0.00100855	GO:0007165: signal transduction (BP)
							GO:0030335: positive regulation of cell migration (BP)
							GO:0008284: positive regulation of cell proliferation (BP)
							GO:0007169: transmembrane receptor protein tyrosine kinase signaling pathway (BP)
5 genes	5	34208	5	4619	4.4801e-05	0.00100855	GO:0042594: response to starvation (BP)
							GO:0060612: adipose tissue development (BP)
5 genes	5	34208	5	4619	4.4801e-05	0.00100855	GO:0001889: liver development (BP)
							GO:0060612: adipose tissue development (BP)
5 genes	5	34208	5	4619	4.4801e-05	0.00100855	GO:0055085: transmembrane transport (BP)
							GO:0006811: ion transport (BP)
							GO:0006835: dicarboxylic acid transport (BP)
							GO:0003333: amino acid transmembrane transport (BP)
5 genes	5	34208	5	4619	4.4801e-05	0.00100855	GO:0042493: response to drug (BP)
							GO:0001975: response to amphetamine (BP)
							GO:0042220: response to cocaine (BP)
5 genes	5	34208	5	4619	4.4801e-05	0.00100855	GO:0045944: positive regulation of transcription from RNA polymerase II promoter (BP)
							GO:0001701: in utero embryonic development (BP)
							GO:0045893: positive regulation of transcription, DNA-dependent (BP)
							GO:0048617: embryonic foregut morphogenesis (BP)
5 genes	5	34208	5	4619	4.4801e-05	0.00100855	GO:0007268: synaptic transmission (BP)
							GO:0030534: adult behavior (BP)
5 genes	5	34208	5	4619	4.4801e-05	0.00100855	GO:0055085: transmembrane transport (BP)
							GO:0006811: ion transport (BP)
							GO:0006814: sodium ion transport (BP)
							GO:0015701: bicarbonate transport (BP)
5 genes	5	34208	5	4619	4.4801e-05	0.00100855	GO:0060349: bone morphogenesis (BP)
							GO:0035115: embryonic forelimb morphogenesis (BP)
5 genes	5	34208	5	4619	4.4801e-05	0.00100855	GO:0007399: nervous system development (BP)
							GO:0007264: small GTPase mediated signal transduction (BP)
							GO:0051056: regulation of small GTPase mediated signal transduction (BP)
							GO:0035556: intracellular signal transduction (BP)
5 genes	5	34208	5	4619	4.4801e-05	0.00100855	GO:0055085: transmembrane transport (BP)
							GO:0015813: L-glutamate transport (BP)
							GO:0015807: L-amino acid transport (BP)
							GO:0003333: amino acid transmembrane transport (BP)
5 genes	5	34208	5	4619	4.4801e-05	0.00100855	GO:0007275: multicellular organismal development (BP)
							GO:0007018: microtubule-based movement (BP)
5 genes	5	34208	5	4619	4.4801e-05	0.00100855	GO:0051925: regulation of calcium ion transport via voltage-gated calcium channel activity (BP)
							GO:0006810: transport (BP)
							GO:0006811: ion transport (BP)
							GO:0007411: axon guidance (BP)
							GO:0006816: calcium ion transport (BP)
5 genes	5	34208	5	4619	4.4801e-05	0.00100855	GO:0007275: multicellular organismal development (BP)
							GO:0042327: positive regulation of phosphorylation (BP)
5 genes	5	34208	5	4619	4.4801e-05	0.00100855	GO:0006915: apoptotic process (BP)
							GO:0007165: signal transduction (BP)
							GO:0007275: multicellular organismal development (BP)
							GO:0007411: axon guidance (BP)
5 genes	5	34208	5	4619	4.4801e-05	0.00100855	GO:0008285: negative regulation of cell proliferation (BP)
							GO:0035115: embryonic forelimb morphogenesis (BP)
5 genes	5	34208	5	4619	4.4801e-05	0.00100855	GO:0007275: multicellular organismal development (BP)
							GO:0016055: Wnt receptor signaling pathway (BP)
							GO:0060070: canonical Wnt receptor signaling pathway (BP)
							GO:0090263: positive regulation of canonical Wnt receptor signaling pathway (BP)
5 genes	5	34208	5	4619	4.4801e-05	0.00100855	GO:0007275: multicellular organismal development (BP)
							GO:0030154: cell differentiation (BP)
							GO:0007411: axon guidance (BP)
							GO:0050772: positive regulation of axonogenesis (BP)
28 genes	96	34208	28	4619	4.62877e-05	0.00103228	GO:0006936: muscle contraction (BP)
18 genes	50	34208	18	4619	5.13049e-05	0.0011415	GO:0050790: regulation of catalytic activity (BP)
12 genes	26	34208	12	4619	5.52131e-05	0.00121711	GO:0007165: signal transduction (BP)
							GO:0007243: intracellular protein kinase cascade (BP)
12 genes	26	34208	12	4619	5.52131e-05	0.00121711	GO:0050770: regulation of axonogenesis (BP)
12 genes	26	34208	12	4619	5.52131e-05	0.00121711	GO:0007399: nervous system development (BP)
							GO:0007275: multicellular organismal development (BP)
							GO:0030154: cell differentiation (BP)
							GO:0007411: axon guidance (BP)
48 genes	202	34208	48	4619	5.499e-05	0.00122065	GO:0006397: mRNA processing (BP)
17 genes	46	34208	17	4619	5.61313e-05	0.0012345	GO:0006665: sphingolipid metabolic process (BP)
10 genes	19	34208	10	4619	5.72578e-05	0.00124778	GO:0007155: cell adhesion (BP)
							GO:0007275: multicellular organismal development (BP)
							GO:0030154: cell differentiation (BP)
10 genes	19	34208	10	4619	5.72578e-05	0.00124778	GO:0007155: cell adhesion (BP)
							GO:0007156: homophilic cell adhesion (BP)
							GO:0034332: adherens junction organization (BP)
							GO:0045216: cell-cell junction organization (BP)
							GO:0034329: cell junction assembly (BP)
10 genes	19	34208	10	4619	5.72578e-05	0.00124778	GO:0030032: lamellipodium assembly (BP)
10 genes	19	34208	10	4619	5.72578e-05	0.00124778	GO:0008360: regulation of cell shape (BP)
							GO:0030036: actin cytoskeleton organization (BP)
16 genes	42	34208	16	4619	6.02103e-05	0.00130913	GO:0000186: activation of MAPKK activity (BP)
19 genes	55	34208	19	4619	6.16603e-05	0.00132855	GO:0006112: energy reserve metabolic process (BP)
							GO:0050796: regulation of insulin secretion (BP)
24 genes	78	34208	24	4619	6.16018e-05	0.00133029	GO:0043524: negative regulation of neuron apoptosis (BP)
24 genes	78	34208	24	4619	6.16018e-05	0.00133029	GO:0008543: fibroblast growth factor receptor signaling pathway (BP)
21 genes	64	34208	21	4619	6.152e-05	0.00133456	GO:0030097: hemopoiesis (BP)
15 genes	38	34208	15	4619	6.29488e-05	0.00135326	GO:0051301: cell division (BP)
							GO:0000086: G2/M transition of mitotic cell cycle (BP)
14 genes	34	34208	14	4619	6.35972e-05	0.00136106	GO:0006468: protein phosphorylation (BP)
							GO:0007275: multicellular organismal development (BP)
14 genes	34	34208	14	4619	6.35972e-05	0.00136106	GO:0045944: positive regulation of transcription from RNA polymerase II promoter (BP)
							GO:0007507: heart development (BP)
7 genes	10	34208	7	4619	6.71735e-05	0.00139083	GO:0010842: retina layer formation (BP)
7 genes	10	34208	7	4619	6.71735e-05	0.00139083	GO:0055085: transmembrane transport (BP)
							GO:0006820: anion transport (BP)
7 genes	10	34208	7	4619	6.71735e-05	0.00139083	GO:0007596: blood coagulation (BP)
							GO:0048011: nerve growth factor receptor signaling pathway (BP)
							GO:0007202: activation of phospholipase C activity (BP)
							GO:0030168: platelet activation (BP)
7 genes	10	34208	7	4619	6.71735e-05	0.00139083	GO:0007155: cell adhesion (BP)
							GO:0018108: peptidyl-tyrosine phosphorylation (BP)
7 genes	10	34208	7	4619	6.71735e-05	0.00139083	GO:0042493: response to drug (BP)
							GO:0045768: positive regulation of anti-apoptosis (BP)
7 genes	10	34208	7	4619	6.71735e-05	0.00139083	GO:0007165: signal transduction (BP)
							GO:0000902: cell morphogenesis (BP)
7 genes	10	34208	7	4619	6.71735e-05	0.00139083	GO:0006915: apoptotic process (BP)
							GO:0007165: signal transduction (BP)
							GO:0043065: positive regulation of apoptotic process (BP)
7 genes	10	34208	7	4619	6.71735e-05	0.00139083	GO:0045892: negative regulation of transcription, DNA-dependent (BP)
							GO:0060070: canonical Wnt receptor signaling pathway (BP)
7 genes	10	34208	7	4619	6.71735e-05	0.00139083	GO:0060039: pericardium development (BP)
7 genes	10	34208	7	4619	6.71735e-05	0.00139083	GO:0060068: vagina development (BP)
7 genes	10	34208	7	4619	6.71735e-05	0.00139083	GO:0018108: peptidyl-tyrosine phosphorylation (BP)
							GO:0046777: protein autophosphorylation (BP)
							GO:0007169: transmembrane receptor protein tyrosine kinase signaling pathway (BP)
7 genes	10	34208	7	4619	6.71735e-05	0.00139083	GO:0042491: auditory receptor cell differentiation (BP)
7 genes	10	34208	7	4619	6.71735e-05	0.00139083	GO:0055085: transmembrane transport (BP)
							GO:0015807: L-amino acid transport (BP)
7 genes	10	34208	7	4619	6.71735e-05	0.00139083	GO:0043065: positive regulation of apoptotic process (BP)
							GO:0009952: anterior/posterior pattern specification (BP)
7 genes	10	34208	7	4619	6.71735e-05	0.00139083	GO:0007165: signal transduction (BP)
							GO:0007264: small GTPase mediated signal transduction (BP)
							GO:0051056: regulation of small GTPase mediated signal transduction (BP)
							GO:0035556: intracellular signal transduction (BP)
9 genes	16	34208	9	4619	6.88461e-05	0.00141016	GO:0045944: positive regulation of transcription from RNA polymerase II promoter (BP)
							GO:0045893: positive regulation of transcription, DNA-dependent (BP)
							GO:0051091: positive regulation of sequence-specific DNA binding transcription factor activity (BP)
9 genes	16	34208	9	4619	6.88461e-05	0.00141016	GO:0045893: positive regulation of transcription, DNA-dependent (BP)
							GO:0090263: positive regulation of canonical Wnt receptor signaling pathway (BP)
9 genes	16	34208	9	4619	6.88461e-05	0.00141016	GO:0008283: cell proliferation (BP)
							GO:0046777: protein autophosphorylation (BP)
9 genes	16	34208	9	4619	6.88461e-05	0.00141016	GO:0007268: synaptic transmission (BP)
							GO:0007214: gamma-aminobutyric acid signaling pathway (BP)
9 genes	16	34208	9	4619	6.88461e-05	0.00141016	GO:0007165: signal transduction (BP)
							GO:0006468: protein phosphorylation (BP)
							GO:0007596: blood coagulation (BP)
18 genes	51	34208	18	4619	6.93355e-05	0.00141715	GO:0001843: neural tube closure (BP)
36 genes	139	34208	36	4619	7.02362e-05	0.00143249	GO:0006355: regulation of transcription, DNA-dependent (BP)
							GO:0045893: positive regulation of transcription, DNA-dependent (BP)
8 genes	13	34208	8	4619	7.48985e-05	0.0015019	GO:0030030: cell projection organization (BP)
							GO:0060271: cilium morphogenesis (BP)
8 genes	13	34208	8	4619	7.48985e-05	0.0015019	GO:0006355: regulation of transcription, DNA-dependent (BP)
							GO:0045944: positive regulation of transcription from RNA polymerase II promoter (BP)
							GO:0001822: kidney development (BP)
8 genes	13	34208	8	4619	7.48985e-05	0.0015019	GO:0045944: positive regulation of transcription from RNA polymerase II promoter (BP)
							GO:0090263: positive regulation of canonical Wnt receptor signaling pathway (BP)
8 genes	13	34208	8	4619	7.48985e-05	0.0015019	GO:0007165: signal transduction (BP)
							GO:0007409: axonogenesis (BP)
8 genes	13	34208	8	4619	7.48985e-05	0.0015019	GO:0060070: canonical Wnt receptor signaling pathway (BP)
							GO:0007420: brain development (BP)
8 genes	13	34208	8	4619	7.48985e-05	0.0015019	GO:0045944: positive regulation of transcription from RNA polymerase II promoter (BP)
							GO:0030902: hindbrain development (BP)
8 genes	13	34208	8	4619	7.48985e-05	0.0015019	GO:0045944: positive regulation of transcription from RNA polymerase II promoter (BP)
							GO:0045893: positive regulation of transcription, DNA-dependent (BP)
							GO:0042733: embryonic digit morphogenesis (BP)
8 genes	13	34208	8	4619	7.48985e-05	0.0015019	GO:0046777: protein autophosphorylation (BP)
							GO:0007596: blood coagulation (BP)
11 genes	23	34208	11	4619	7.55403e-05	0.0015116	GO:0007268: synaptic transmission (BP)
							GO:0035556: intracellular signal transduction (BP)
33 genes	124	34208	33	4619	7.80325e-05	0.0015582	GO:0000122: negative regulation of transcription from RNA polymerase II promoter (BP)
							GO:0045892: negative regulation of transcription, DNA-dependent (BP)
21 genes	65	34208	21	4619	7.94009e-05	0.00158222	GO:0007165: signal transduction (BP)
							GO:0007399: nervous system development (BP)
48 genes	205	34208	48	4619	8.11479e-05	0.00161366	GO:0042981: regulation of apoptotic process (BP)
26 genes	89	34208	26	4619	8.25656e-05	0.00163844	GO:0007584: response to nutrient (BP)
27 genes	94	34208	27	4619	8.38459e-05	0.00166039	GO:0007517: muscle organ development (BP)
29 genes	104	34208	29	4619	8.41047e-05	0.00166207	GO:0010628: positive regulation of gene expression (BP)
22 genes	70	34208	22	4619	8.63879e-05	0.00170366	GO:0006486: protein glycosylation (BP)
12 genes	27	34208	12	4619	8.71837e-05	0.00171228	GO:0002062: chondrocyte differentiation (BP)
12 genes	27	34208	12	4619	8.71837e-05	0.00171228	GO:0007492: endoderm development (BP)
14 genes	35	34208	14	4619	9.28648e-05	0.00180897	GO:0001701: in utero embryonic development (BP)
							GO:0045893: positive regulation of transcription, DNA-dependent (BP)
14 genes	35	34208	14	4619	9.28648e-05	0.00180897	GO:0007165: signal transduction (BP)
							GO:0002755: MyD88-dependent toll-like receptor signaling pathway (BP)
13 genes	31	34208	13	4619	9.25415e-05	0.00181006	GO:0006468: protein phosphorylation (BP)
							GO:0007411: axon guidance (BP)
20 genes	61	34208	20	4619	9.24664e-05	0.0018123	GO:0043410: positive regulation of MAPK cascade (BP)
24 genes	80	34208	24	4619	9.63484e-05	0.00187301	GO:0007275: multicellular organismal development (BP)
							GO:0045893: positive regulation of transcription, DNA-dependent (BP)
25 genes	85	34208	25	4619	9.94163e-05	0.00192872	GO:0000122: negative regulation of transcription from RNA polymerase II promoter (BP)
							GO:0007275: multicellular organismal development (BP)
10 genes	20	34208	10	4619	0.00010064	0.00193672	GO:0045944: positive regulation of transcription from RNA polymerase II promoter (BP)
							GO:0045165: cell fate commitment (BP)
10 genes	20	34208	10	4619	0.00010064	0.00193672	GO:0006112: energy reserve metabolic process (BP)
							GO:0048011: nerve growth factor receptor signaling pathway (BP)
							GO:0007202: activation of phospholipase C activity (BP)
10 genes	20	34208	10	4619	0.00010064	0.00193672	GO:0051402: neuron apoptosis (BP)
10 genes	20	34208	10	4619	0.00010064	0.00193672	GO:0007202: activation of phospholipase C activity (BP)
							GO:0035556: intracellular signal transduction (BP)
17 genes	48	34208	17	4619	0.000104217	0.0019975	GO:0000122: negative regulation of transcription from RNA polymerase II promoter (BP)
							GO:0006366: transcription from RNA polymerase II promoter (BP)
17 genes	48	34208	17	4619	0.000104217	0.0019975	GO:0016525: negative regulation of angiogenesis (BP)
16 genes	44	34208	16	4619	0.000115436	0.0022081	GO:0042384: cilium assembly (BP)
20 genes	62	34208	20	4619	0.000119304	0.0022775	GO:0050731: positive regulation of peptidyl-tyrosine phosphorylation (BP)
18 genes	53	34208	18	4619	0.000122824	0.0023215	GO:0007165: signal transduction (BP)
							GO:0006810: transport (BP)
18 genes	53	34208	18	4619	0.000122824	0.0023215	GO:0007165: signal transduction (BP)
							GO:0007186: G-protein coupled receptor signaling pathway (BP)
11 genes	24	34208	11	4619	0.000122453	0.00232369	GO:0046847: filopodium assembly (BP)
11 genes	24	34208	11	4619	0.000122453	0.00232369	GO:0042327: positive regulation of phosphorylation (BP)
11 genes	24	34208	11	4619	0.000122453	0.00232369	GO:0046676: negative regulation of insulin secretion (BP)
15 genes	40	34208	15	4619	0.000125506	0.00236284	GO:0051291: protein heterooligomerization (BP)
15 genes	40	34208	15	4619	0.000125506	0.00236284	GO:0006811: ion transport (BP)
							GO:0034220: ion transmembrane transport (BP)
6 genes	8	34208	6	4619	0.000132404	0.00238004	GO:0001657: ureteric bud development (BP)
							GO:0001658: branching involved in ureteric bud morphogenesis (BP)
6 genes	8	34208	6	4619	0.000132404	0.00238004	GO:0055085: transmembrane transport (BP)
							GO:0006811: ion transport (BP)
							GO:0034220: ion transmembrane transport (BP)
							GO:0007268: synaptic transmission (BP)
							GO:0006821: chloride transport (BP)
							GO:0007214: gamma-aminobutyric acid signaling pathway (BP)
6 genes	8	34208	6	4619	0.000132404	0.00238004	GO:0008285: negative regulation of cell proliferation (BP)
							GO:0007243: intracellular protein kinase cascade (BP)
6 genes	8	34208	6	4619	0.000132404	0.00238004	GO:0007399: nervous system development (BP)
							GO:0006464: protein modification process (BP)
6 genes	8	34208	6	4619	0.000132404	0.00238004	GO:0006917: induction of apoptosis (BP)
							GO:0007507: heart development (BP)
6 genes	8	34208	6	4619	0.000132404	0.00238004	GO:0031175: neuron projection development (BP)
							GO:0007409: axonogenesis (BP)
6 genes	8	34208	6	4619	0.000132404	0.00238004	GO:0035413: positive regulation of catenin import into nucleus (BP)
6 genes	8	34208	6	4619	0.000132404	0.00238004	GO:0007165: signal transduction (BP)
							GO:0008283: cell proliferation (BP)
							GO:0046777: protein autophosphorylation (BP)
6 genes	8	34208	6	4619	0.000132404	0.00238004	GO:0045944: positive regulation of transcription from RNA polymerase II promoter (BP)
							GO:0035116: embryonic hindlimb morphogenesis (BP)
							GO:0042733: embryonic digit morphogenesis (BP)
6 genes	8	34208	6	4619	0.000132404	0.00238004	GO:0055085: transmembrane transport (BP)
							GO:0006814: sodium ion transport (BP)
							GO:0071436: sodium ion export (BP)
6 genes	8	34208	6	4619	0.000132404	0.00238004	GO:0051216: cartilage development (BP)
							GO:0045944: positive regulation of transcription from RNA polymerase II promoter (BP)
							GO:0007275: multicellular organismal development (BP)
6 genes	8	34208	6	4619	0.000132404	0.00238004	GO:0007165: signal transduction (BP)
							GO:0008284: positive regulation of cell proliferation (BP)
							GO:0048015: phosphatidylinositol-mediated signaling (BP)
6 genes	8	34208	6	4619	0.000132404	0.00238004	GO:0006355: regulation of transcription, DNA-dependent (BP)
							GO:0060070: canonical Wnt receptor signaling pathway (BP)
6 genes	8	34208	6	4619	0.000132404	0.00238004	GO:0018108: peptidyl-tyrosine phosphorylation (BP)
							GO:0008285: negative regulation of cell proliferation (BP)
6 genes	8	34208	6	4619	0.000132404	0.00238004	GO:0042493: response to drug (BP)
							GO:0007409: axonogenesis (BP)
6 genes	8	34208	6	4619	0.000132404	0.00238004	GO:0046777: protein autophosphorylation (BP)
							GO:0007166: cell surface receptor signaling pathway (BP)
6 genes	8	34208	6	4619	0.000132404	0.00238004	GO:0006468: protein phosphorylation (BP)
							GO:0050900: leukocyte migration (BP)
6 genes	8	34208	6	4619	0.000132404	0.00238004	GO:0006355: regulation of transcription, DNA-dependent (BP)
							GO:0045944: positive regulation of transcription from RNA polymerase II promoter (BP)
							GO:0042733: embryonic digit morphogenesis (BP)
6 genes	8	34208	6	4619	0.000132404	0.00238004	GO:0016192: vesicle-mediated transport (BP)
							GO:0006886: intracellular protein transport (BP)
							GO:0006897: endocytosis (BP)
12 genes	28	34208	12	4619	0.000133863	0.00238826	GO:0045944: positive regulation of transcription from RNA polymerase II promoter (BP)
							GO:0030324: lung development (BP)
12 genes	28	34208	12	4619	0.000133863	0.00238826	GO:0006468: protein phosphorylation (BP)
							GO:0045087: innate immune response (BP)
12 genes	28	34208	12	4619	0.000133863	0.00238826	GO:0030879: mammary gland development (BP)
14 genes	36	34208	14	4619	0.000133152	0.00238899	GO:0006112: energy reserve metabolic process (BP)
							GO:0007268: synaptic transmission (BP)
9 genes	17	34208	9	4619	0.00012873	0.00239986	GO:0006915: apoptotic process (BP)
							GO:0007165: signal transduction (BP)
							GO:0006468: protein phosphorylation (BP)
9 genes	17	34208	9	4619	0.00012873	0.00239986	GO:0048011: nerve growth factor receptor signaling pathway (BP)
							GO:0007202: activation of phospholipase C activity (BP)
							GO:0035556: intracellular signal transduction (BP)
9 genes	17	34208	9	4619	0.00012873	0.00239986	GO:0034605: cellular response to heat (BP)
9 genes	17	34208	9	4619	0.00012873	0.00239986	GO:0006888: ER to Golgi vesicle-mediated transport (BP)
							GO:0015031: protein transport (BP)
9 genes	17	34208	9	4619	0.00012873	0.00239986	GO:0006468: protein phosphorylation (BP)
							GO:0006974: response to DNA damage stimulus (BP)
13 genes	32	34208	13	4619	0.000136653	0.00242896	GO:0030522: intracellular receptor mediated signaling pathway (BP)
13 genes	32	34208	13	4619	0.000136653	0.00242896	GO:0007224: smoothened signaling pathway (BP)
19 genes	58	34208	19	4619	0.000139121	0.00246824	GO:0007165: signal transduction (BP)
							GO:0008285: negative regulation of cell proliferation (BP)
29 genes	107	34208	29	4619	0.000145666	0.00257956	GO:0000209: protein polyubiquitination (BP)
8 genes	14	34208	8	4619	0.000154002	0.00264379	GO:0030097: hemopoiesis (BP)
							GO:0007275: multicellular organismal development (BP)
8 genes	14	34208	8	4619	0.000154002	0.00264379	GO:0008360: regulation of cell shape (BP)
							GO:0051056: regulation of small GTPase mediated signal transduction (BP)
8 genes	14	34208	8	4619	0.000154002	0.00264379	GO:0000122: negative regulation of transcription from RNA polymerase II promoter (BP)
							GO:0045892: negative regulation of transcription, DNA-dependent (BP)
							GO:0006366: transcription from RNA polymerase II promoter (BP)
8 genes	14	34208	8	4619	0.000154002	0.00264379	GO:0006355: regulation of transcription, DNA-dependent (BP)
							GO:0042127: regulation of cell proliferation (BP)
8 genes	14	34208	8	4619	0.000154002	0.00264379	GO:0007411: axon guidance (BP)
							GO:0001525: angiogenesis (BP)
8 genes	14	34208	8	4619	0.000154002	0.00264379	GO:0007165: signal transduction (BP)
							GO:0007254: JNK cascade (BP)
8 genes	14	34208	8	4619	0.000154002	0.00264379	GO:0007155: cell adhesion (BP)
							GO:0007275: multicellular organismal development (BP)
							GO:0007411: axon guidance (BP)
8 genes	14	34208	8	4619	0.000154002	0.00264379	GO:0007165: signal transduction (BP)
							GO:0045768: positive regulation of anti-apoptosis (BP)
8 genes	14	34208	8	4619	0.000154002	0.00264379	GO:0006915: apoptotic process (BP)
							GO:0007165: signal transduction (BP)
							GO:0007275: multicellular organismal development (BP)
8 genes	14	34208	8	4619	0.000154002	0.00264379	GO:0007165: signal transduction (BP)
							GO:0030154: cell differentiation (BP)
							GO:0001525: angiogenesis (BP)
8 genes	14	34208	8	4619	0.000154002	0.00264379	GO:0007165: signal transduction (BP)
							GO:0030335: positive regulation of cell migration (BP)
							GO:0008284: positive regulation of cell proliferation (BP)
8 genes	14	34208	8	4619	0.000154002	0.00264379	GO:0044419: interspecies interaction between organisms (BP)
							GO:0016567: protein ubiquitination (BP)
8 genes	14	34208	8	4619	0.000154002	0.00264379	GO:0000122: negative regulation of transcription from RNA polymerase II promoter (BP)
							GO:0008285: negative regulation of cell proliferation (BP)
							GO:0043066: negative regulation of apoptotic process (BP)
8 genes	14	34208	8	4619	0.000154002	0.00264379	GO:0008284: positive regulation of cell proliferation (BP)
							GO:0030182: neuron differentiation (BP)
8 genes	14	34208	8	4619	0.000154002	0.00264379	GO:0008284: positive regulation of cell proliferation (BP)
							GO:0008285: negative regulation of cell proliferation (BP)
							GO:0045893: positive regulation of transcription, DNA-dependent (BP)
27 genes	97	34208	27	4619	0.000150068	0.0026477	GO:0034220: ion transmembrane transport (BP)
25 genes	87	34208	25	4619	0.000149889	0.00264942	GO:0000187: activation of MAPK activity (BP)
16 genes	45	34208	16	4619	0.000156806	0.00268709	GO:0071300: cellular response to retinoic acid (BP)
7 genes	11	34208	7	4619	0.000163071	0.00270698	GO:0006915: apoptotic process (BP)
							GO:0007275: multicellular organismal development (BP)
							GO:0007411: axon guidance (BP)
7 genes	11	34208	7	4619	0.000163071	0.00270698	GO:0006950: response to stress (BP)
							GO:0007254: JNK cascade (BP)
7 genes	11	34208	7	4619	0.000163071	0.00270698	GO:0042493: response to drug (BP)
							GO:0007584: response to nutrient (BP)
							GO:0045471: response to ethanol (BP)
7 genes	11	34208	7	4619	0.000163071	0.00270698	GO:0048015: phosphatidylinositol-mediated signaling (BP)
							GO:0046854: phosphatidylinositol phosphorylation (BP)
7 genes	11	34208	7	4619	0.000163071	0.00270698	GO:0055085: transmembrane transport (BP)
							GO:0006112: energy reserve metabolic process (BP)
							GO:0050796: regulation of insulin secretion (BP)
							GO:0006811: ion transport (BP)
7 genes	11	34208	7	4619	0.000163071	0.00270698	GO:0001822: kidney development (BP)
							GO:0001889: liver development (BP)
7 genes	11	34208	7	4619	0.000163071	0.00270698	GO:0007267: cell-cell signaling (BP)
							GO:0007507: heart development (BP)
7 genes	11	34208	7	4619	0.000163071	0.00270698	GO:0055085: transmembrane transport (BP)
							GO:0034220: ion transmembrane transport (BP)
							GO:0007268: synaptic transmission (BP)
							GO:0006821: chloride transport (BP)
							GO:0007214: gamma-aminobutyric acid signaling pathway (BP)
7 genes	11	34208	7	4619	0.000163071	0.00270698	GO:0006813: potassium ion transport (BP)
							GO:0055085: transmembrane transport (BP)
							GO:0007268: synaptic transmission (BP)
							GO:0071805: potassium ion transmembrane transport (BP)
7 genes	11	34208	7	4619	0.000163071	0.00270698	GO:0043065: positive regulation of apoptotic process (BP)
							GO:0035556: intracellular signal transduction (BP)
7 genes	11	34208	7	4619	0.000163071	0.00270698	GO:0042493: response to drug (BP)
							GO:0071363: cellular response to growth factor stimulus (BP)
7 genes	11	34208	7	4619	0.000163071	0.00270698	GO:0006468: protein phosphorylation (BP)
							GO:0046777: protein autophosphorylation (BP)
							GO:0007411: axon guidance (BP)
7 genes	11	34208	7	4619	0.000163071	0.00270698	GO:0007165: signal transduction (BP)
							GO:0010467: gene expression (BP)
							GO:0030522: intracellular receptor mediated signaling pathway (BP)
7 genes	11	34208	7	4619	0.000163071	0.00270698	GO:0007420: brain development (BP)
							GO:0001889: liver development (BP)
7 genes	11	34208	7	4619	0.000163071	0.00270698	GO:0007275: multicellular organismal development (BP)
							GO:0007169: transmembrane receptor protein tyrosine kinase signaling pathway (BP)
7 genes	11	34208	7	4619	0.000163071	0.00270698	GO:0007520: myoblast fusion (BP)
7 genes	11	34208	7	4619	0.000163071	0.00270698	GO:0007275: multicellular organismal development (BP)
							GO:0050772: positive regulation of axonogenesis (BP)
18 genes	54	34208	18	4619	0.000161151	0.00275661	GO:0043085: positive regulation of catalytic activity (BP)
10 genes	21	34208	10	4619	0.000168884	0.00279376	GO:0043278: response to morphine (BP)
10 genes	21	34208	10	4619	0.000168884	0.00279376	GO:0008284: positive regulation of cell proliferation (BP)
							GO:0018108: peptidyl-tyrosine phosphorylation (BP)
							GO:0046777: protein autophosphorylation (BP)
22 genes	73	34208	22	4619	0.000172008	0.00284051	GO:0007165: signal transduction (BP)
							GO:0008284: positive regulation of cell proliferation (BP)
15 genes	41	34208	15	4619	0.000173342	0.0028576	GO:0042493: response to drug (BP)
							GO:0045471: response to ethanol (BP)
46 genes	200	34208	46	4619	0.000175493	0.00288807	GO:0006916: anti-apoptosis (BP)
23 genes	78	34208	23	4619	0.00017779	0.00292084	GO:0006355: regulation of transcription, DNA-dependent (BP)
							GO:0030154: cell differentiation (BP)
17 genes	50	34208	17	4619	0.000185136	0.00302589	GO:0007165: signal transduction (BP)
							GO:0006811: ion transport (BP)
17 genes	50	34208	17	4619	0.000185136	0.00302589	GO:0006811: ion transport (BP)
							GO:0006821: chloride transport (BP)
17 genes	50	34208	17	4619	0.000185136	0.00302589	GO:0016049: cell growth (BP)
14 genes	37	34208	14	4619	0.000187714	0.00305235	GO:0006836: neurotransmitter transport (BP)
14 genes	37	34208	14	4619	0.000187714	0.00305235	GO:0021987: cerebral cortex development (BP)
14 genes	37	34208	14	4619	0.000187714	0.00305235	GO:0008285: negative regulation of cell proliferation (BP)
							GO:0043066: negative regulation of apoptotic process (BP)
11 genes	25	34208	11	4619	0.000192035	0.00310673	GO:0045893: positive regulation of transcription, DNA-dependent (BP)
							GO:0051091: positive regulation of sequence-specific DNA binding transcription factor activity (BP)
11 genes	25	34208	11	4619	0.000192035	0.00310673	GO:0006915: apoptotic process (BP)
							GO:0007275: multicellular organismal development (BP)
							GO:0030154: cell differentiation (BP)
11 genes	25	34208	11	4619	0.000192035	0.00310673	GO:0001701: in utero embryonic development (BP)
							GO:0045892: negative regulation of transcription, DNA-dependent (BP)
13 genes	33	34208	13	4619	0.000197719	0.00318251	GO:0007268: synaptic transmission (BP)
							GO:0048011: nerve growth factor receptor signaling pathway (BP)
13 genes	33	34208	13	4619	0.000197719	0.00318251	GO:0045860: positive regulation of protein kinase activity (BP)
13 genes	33	34208	13	4619	0.000197719	0.00318251	GO:0055085: transmembrane transport (BP)
							GO:0015992: proton transport (BP)
12 genes	29	34208	12	4619	0.000200383	0.00320915	GO:0021915: neural tube development (BP)
12 genes	29	34208	12	4619	0.000200383	0.00320915	GO:0045893: positive regulation of transcription, DNA-dependent (BP)
							GO:0007507: heart development (BP)
12 genes	29	34208	12	4619	0.000200383	0.00320915	GO:0007165: signal transduction (BP)
							GO:0070374: positive regulation of ERK1 and ERK2 cascade (BP)
16 genes	46	34208	16	4619	0.000210499	0.00335989	GO:0007165: signal transduction (BP)
							GO:0006184: GTP catabolic process (BP)
16 genes	46	34208	16	4619	0.000210499	0.00335989	GO:0006355: regulation of transcription, DNA-dependent (BP)
							GO:0045944: positive regulation of transcription from RNA polymerase II promoter (BP)
							GO:0007275: multicellular organismal development (BP)
5 genes	6	34208	5	4619	0.000238588	0.0034297	GO:0008284: positive regulation of cell proliferation (BP)
							GO:0018108: peptidyl-tyrosine phosphorylation (BP)
							GO:0046777: protein autophosphorylation (BP)
							GO:0008285: negative regulation of cell proliferation (BP)
5 genes	6	34208	5	4619	0.000238588	0.0034297	GO:0006355: regulation of transcription, DNA-dependent (BP)
							GO:0048701: embryonic cranial skeleton morphogenesis (BP)
5 genes	6	34208	5	4619	0.000238588	0.0034297	GO:0055085: transmembrane transport (BP)
							GO:0006811: ion transport (BP)
							GO:0006820: anion transport (BP)
5 genes	6	34208	5	4619	0.000238588	0.0034297	GO:0043066: negative regulation of apoptotic process (BP)
							GO:0035115: embryonic forelimb morphogenesis (BP)
5 genes	6	34208	5	4619	0.000238588	0.0034297	GO:0007165: signal transduction (BP)
							GO:0018108: peptidyl-tyrosine phosphorylation (BP)
							GO:0070374: positive regulation of ERK1 and ERK2 cascade (BP)
5 genes	6	34208	5	4619	0.000238588	0.0034297	GO:0055085: transmembrane transport (BP)
							GO:0006811: ion transport (BP)
							GO:0007268: synaptic transmission (BP)
							GO:0003333: amino acid transmembrane transport (BP)
5 genes	6	34208	5	4619	0.000238588	0.0034297	GO:0051591: response to cAMP (BP)
							GO:0043066: negative regulation of apoptotic process (BP)
5 genes	6	34208	5	4619	0.000238588	0.0034297	GO:0007165: signal transduction (BP)
							GO:0007399: nervous system development (BP)
							GO:0007264: small GTPase mediated signal transduction (BP)
							GO:0051056: regulation of small GTPase mediated signal transduction (BP)
5 genes	6	34208	5	4619	0.000238588	0.0034297	GO:0031175: neuron projection development (BP)
							GO:0008284: positive regulation of cell proliferation (BP)
5 genes	6	34208	5	4619	0.000238588	0.0034297	GO:0006915: apoptotic process (BP)
							GO:0048013: ephrin receptor signaling pathway (BP)
5 genes	6	34208	5	4619	0.000238588	0.0034297	GO:0007155: cell adhesion (BP)
							GO:0018108: peptidyl-tyrosine phosphorylation (BP)
							GO:0046777: protein autophosphorylation (BP)
5 genes	6	34208	5	4619	0.000238588	0.0034297	GO:0007165: signal transduction (BP)
							GO:0007596: blood coagulation (BP)
							GO:0048011: nerve growth factor receptor signaling pathway (BP)
							GO:0007202: activation of phospholipase C activity (BP)
							GO:0030168: platelet activation (BP)
5 genes	6	34208	5	4619	0.000238588	0.0034297	GO:0009952: anterior/posterior pattern specification (BP)
							GO:0035116: embryonic hindlimb morphogenesis (BP)
							GO:0035115: embryonic forelimb morphogenesis (BP)
5 genes	6	34208	5	4619	0.000238588	0.0034297	GO:0007165: signal transduction (BP)
							GO:0007169: transmembrane receptor protein tyrosine kinase signaling pathway (BP)
							GO:0043066: negative regulation of apoptotic process (BP)
5 genes	6	34208	5	4619	0.000238588	0.0034297	GO:0001501: skeletal system development (BP)
							GO:0035116: embryonic hindlimb morphogenesis (BP)
5 genes	6	34208	5	4619	0.000238588	0.0034297	GO:0001501: skeletal system development (BP)
							GO:0032331: negative regulation of chondrocyte differentiation (BP)
5 genes	6	34208	5	4619	0.000238588	0.0034297	GO:0045944: positive regulation of transcription from RNA polymerase II promoter (BP)
							GO:0045892: negative regulation of transcription, DNA-dependent (BP)
							GO:0031016: pancreas development (BP)
5 genes	6	34208	5	4619	0.000238588	0.0034297	GO:0030097: hemopoiesis (BP)
							GO:0001525: angiogenesis (BP)
5 genes	6	34208	5	4619	0.000238588	0.0034297	GO:0007155: cell adhesion (BP)
							GO:0007626: locomotory behavior (BP)
5 genes	6	34208	5	4619	0.000238588	0.0034297	GO:0007165: signal transduction (BP)
							GO:0046777: protein autophosphorylation (BP)
							GO:0007243: intracellular protein kinase cascade (BP)
5 genes	6	34208	5	4619	0.000238588	0.0034297	GO:0032835: glomerulus development (BP)
5 genes	6	34208	5	4619	0.000238588	0.0034297	GO:0030501: positive regulation of bone mineralization (BP)
							GO:0043066: negative regulation of apoptotic process (BP)
5 genes	6	34208	5	4619	0.000238588	0.0034297	GO:0006950: response to stress (BP)
							GO:0001525: angiogenesis (BP)
5 genes	6	34208	5	4619	0.000238588	0.0034297	GO:0007165: signal transduction (BP)
							GO:0030335: positive regulation of cell migration (BP)
							GO:0048015: phosphatidylinositol-mediated signaling (BP)
5 genes	6	34208	5	4619	0.000238588	0.0034297	GO:0007243: intracellular protein kinase cascade (BP)
							GO:0035556: intracellular signal transduction (BP)
5 genes	6	34208	5	4619	0.000238588	0.0034297	GO:0007275: multicellular organismal development (BP)
							GO:0060021: palate development (BP)
							GO:0060070: canonical Wnt receptor signaling pathway (BP)
5 genes	6	34208	5	4619	0.000238588	0.0034297	GO:0007165: signal transduction (BP)
							GO:0006468: protein phosphorylation (BP)
							GO:0018108: peptidyl-tyrosine phosphorylation (BP)
5 genes	6	34208	5	4619	0.000238588	0.0034297	GO:0007507: heart development (BP)
							GO:0030308: negative regulation of cell growth (BP)
5 genes	6	34208	5	4619	0.000238588	0.0034297	GO:0030308: negative regulation of cell growth (BP)
							GO:0001657: ureteric bud development (BP)
5 genes	6	34208	5	4619	0.000238588	0.0034297	GO:0008283: cell proliferation (BP)
							GO:0051781: positive regulation of cell division (BP)
5 genes	6	34208	5	4619	0.000238588	0.0034297	GO:0061001: regulation of dendritic spine morphogenesis (BP)
5 genes	6	34208	5	4619	0.000238588	0.0034297	GO:0045944: positive regulation of transcription from RNA polymerase II promoter (BP)
							GO:0043065: positive regulation of apoptotic process (BP)
							GO:0042475: odontogenesis of dentin-containing tooth (BP)
5 genes	6	34208	5	4619	0.000238588	0.0034297	GO:0071901: negative regulation of protein serine/threonine kinase activity (BP)
5 genes	6	34208	5	4619	0.000238588	0.0034297	GO:0007155: cell adhesion (BP)
							GO:0034446: substrate adhesion-dependent cell spreading (BP)
5 genes	6	34208	5	4619	0.000238588	0.0034297	GO:0043065: positive regulation of apoptotic process (BP)
							GO:0051091: positive regulation of sequence-specific DNA binding transcription factor activity (BP)
5 genes	6	34208	5	4619	0.000238588	0.0034297	GO:0055085: transmembrane transport (BP)
							GO:0006811: ion transport (BP)
							GO:0015807: L-amino acid transport (BP)
							GO:0003333: amino acid transmembrane transport (BP)
5 genes	6	34208	5	4619	0.000238588	0.0034297	GO:0007165: signal transduction (BP)
							GO:0042059: negative regulation of epidermal growth factor receptor signaling pathway (BP)
							GO:0007173: epidermal growth factor receptor signaling pathway (BP)
5 genes	6	34208	5	4619	0.000238588	0.0034297	GO:0030154: cell differentiation (BP)
							GO:0001657: ureteric bud development (BP)
5 genes	6	34208	5	4619	0.000238588	0.0034297	GO:0045944: positive regulation of transcription from RNA polymerase II promoter (BP)
							GO:0060021: palate development (BP)
							GO:0035116: embryonic hindlimb morphogenesis (BP)
							GO:0042733: embryonic digit morphogenesis (BP)
							GO:0035115: embryonic forelimb morphogenesis (BP)
5 genes	6	34208	5	4619	0.000238588	0.0034297	GO:0016055: Wnt receptor signaling pathway (BP)
							GO:0009950: dorsal/ventral axis specification (BP)
5 genes	6	34208	5	4619	0.000238588	0.0034297	GO:0030154: cell differentiation (BP)
							GO:0016049: cell growth (BP)
5 genes	6	34208	5	4619	0.000238588	0.0034297	GO:0006468: protein phosphorylation (BP)
							GO:0030335: positive regulation of cell migration (BP)
							GO:0008284: positive regulation of cell proliferation (BP)
							GO:0046777: protein autophosphorylation (BP)
5 genes	6	34208	5	4619	0.000238588	0.0034297	GO:0008284: positive regulation of cell proliferation (BP)
							GO:0048015: phosphatidylinositol-mediated signaling (BP)
							GO:0007169: transmembrane receptor protein tyrosine kinase signaling pathway (BP)
5 genes	6	34208	5	4619	0.000238588	0.0034297	GO:0030198: extracellular matrix organization (BP)
							GO:0007411: axon guidance (BP)
5 genes	6	34208	5	4619	0.000238588	0.0034297	GO:0018108: peptidyl-tyrosine phosphorylation (BP)
							GO:0007243: intracellular protein kinase cascade (BP)
5 genes	6	34208	5	4619	0.000238588	0.0034297	GO:0008360: regulation of cell shape (BP)
							GO:0042493: response to drug (BP)
5 genes	6	34208	5	4619	0.000238588	0.0034297	GO:0030335: positive regulation of cell migration (BP)
							GO:0008284: positive regulation of cell proliferation (BP)
							GO:0046777: protein autophosphorylation (BP)
							GO:0043066: negative regulation of apoptotic process (BP)
5 genes	6	34208	5	4619	0.000238588	0.0034297	GO:0001889: liver development (BP)
							GO:0031016: pancreas development (BP)
5 genes	6	34208	5	4619	0.000238588	0.0034297	GO:0007165: signal transduction (BP)
							GO:0043065: positive regulation of apoptotic process (BP)
							GO:0035556: intracellular signal transduction (BP)
5 genes	6	34208	5	4619	0.000238588	0.0034297	GO:0043552: positive regulation of phosphatidylinositol 3-kinase activity (BP)
							GO:0007169: transmembrane receptor protein tyrosine kinase signaling pathway (BP)
5 genes	6	34208	5	4619	0.000238588	0.0034297	GO:0006915: apoptotic process (BP)
							GO:0018107: peptidyl-threonine phosphorylation (BP)
5 genes	6	34208	5	4619	0.000238588	0.0034297	GO:0045893: positive regulation of transcription, DNA-dependent (BP)
							GO:0008406: gonad development (BP)
5 genes	6	34208	5	4619	0.000238588	0.0034297	GO:0006486: protein glycosylation (BP)
							GO:0006688: glycosphingolipid biosynthetic process (BP)
5 genes	6	34208	5	4619	0.000238588	0.0034297	GO:0045944: positive regulation of transcription from RNA polymerase II promoter (BP)
							GO:0001501: skeletal system development (BP)
							GO:0042733: embryonic digit morphogenesis (BP)
5 genes	6	34208	5	4619	0.000238588	0.0034297	GO:0042493: response to drug (BP)
							GO:0007188: G-protein signaling, coupled to cAMP nucleotide second messenger (BP)
29 genes	110	34208	29	4619	0.000244712	0.00351244	GO:0006897: endocytosis (BP)
20 genes	65	34208	20	4619	0.000245326	0.00351597	GO:0009611: response to wounding (BP)
9 genes	18	34208	9	4619	0.000226593	0.00356903	GO:0006355: regulation of transcription, DNA-dependent (BP)
							GO:0045944: positive regulation of transcription from RNA polymerase II promoter (BP)
							GO:0001701: in utero embryonic development (BP)
9 genes	18	34208	9	4619	0.000226593	0.00356903	GO:0018279: protein N-linked glycosylation via asparagine (BP)
							GO:0006486: protein glycosylation (BP)
9 genes	18	34208	9	4619	0.000226593	0.00356903	GO:0007268: synaptic transmission (BP)
							GO:0007193: inhibition of adenylate cyclase activity by G-protein signaling pathway (BP)
9 genes	18	34208	9	4619	0.000226593	0.00356903	GO:0030100: regulation of endocytosis (BP)
9 genes	18	34208	9	4619	0.000226593	0.00356903	GO:0019827: stem cell maintenance (BP)
9 genes	18	34208	9	4619	0.000226593	0.00356903	GO:0007411: axon guidance (BP)
							GO:0007420: brain development (BP)
9 genes	18	34208	9	4619	0.000226593	0.00356903	GO:0030010: establishment of cell polarity (BP)
9 genes	18	34208	9	4619	0.000226593	0.00356903	GO:0009083: branched chain family amino acid catabolic process (BP)
19 genes	60	34208	19	4619	0.000229634	0.00361096	GO:0007219: Notch signaling pathway (BP)
21 genes	70	34208	21	4619	0.000256818	0.00367515	GO:0008584: male gonad development (BP)
15 genes	42	34208	15	4619	0.000236193	0.00370191	GO:0045669: positive regulation of osteoblast differentiation (BP)
15 genes	42	34208	15	4619	0.000236193	0.00370191	GO:0030334: regulation of cell migration (BP)
14 genes	38	34208	14	4619	0.000260493	0.00371106	GO:0030154: cell differentiation (BP)
							GO:0001525: angiogenesis (BP)
14 genes	38	34208	14	4619	0.000260493	0.00371106	GO:0007268: synaptic transmission (BP)
							GO:0007269: neurotransmitter secretion (BP)
14 genes	38	34208	14	4619	0.000260493	0.00371106	GO:0050885: neuromuscular process controlling balance (BP)
22 genes	75	34208	22	4619	0.000264442	0.0037617	GO:0007160: cell-matrix adhesion (BP)
6 genes	9	34208	6	4619	0.000351543	0.00376597	GO:0007165: signal transduction (BP)
							GO:0007155: cell adhesion (BP)
							GO:0007411: axon guidance (BP)
6 genes	9	34208	6	4619	0.000351543	0.00376597	GO:0007155: cell adhesion (BP)
							GO:0016525: negative regulation of angiogenesis (BP)
6 genes	9	34208	6	4619	0.000351543	0.00376597	GO:0007165: signal transduction (BP)
							GO:0006468: protein phosphorylation (BP)
							GO:0007596: blood coagulation (BP)
							GO:0035556: intracellular signal transduction (BP)
6 genes	9	34208	6	4619	0.000351543	0.00376597	GO:0006622: protein targeting to lysosome (BP)
6 genes	9	34208	6	4619	0.000351543	0.00376597	GO:0005513: detection of calcium ion (BP)
6 genes	9	34208	6	4619	0.000351543	0.00376597	GO:0030154: cell differentiation (BP)
							GO:0050731: positive regulation of peptidyl-tyrosine phosphorylation (BP)
6 genes	9	34208	6	4619	0.000351543	0.00376597	GO:0030154: cell differentiation (BP)
							GO:0007507: heart development (BP)
6 genes	9	34208	6	4619	0.000351543	0.00376597	GO:0032331: negative regulation of chondrocyte differentiation (BP)
6 genes	9	34208	6	4619	0.000351543	0.00376597	GO:0008283: cell proliferation (BP)
							GO:0007169: transmembrane receptor protein tyrosine kinase signaling pathway (BP)
6 genes	9	34208	6	4619	0.000351543	0.00376597	GO:0045893: positive regulation of transcription, DNA-dependent (BP)
							GO:0035116: embryonic hindlimb morphogenesis (BP)
6 genes	9	34208	6	4619	0.000351543	0.00376597	GO:0014068: positive regulation of phosphatidylinositol 3-kinase cascade (BP)
							GO:0007169: transmembrane receptor protein tyrosine kinase signaling pathway (BP)
6 genes	9	34208	6	4619	0.000351543	0.00376597	GO:0006355: regulation of transcription, DNA-dependent (BP)
							GO:0055085: transmembrane transport (BP)
							GO:0006811: ion transport (BP)
6 genes	9	34208	6	4619	0.000351543	0.00376597	GO:0055085: transmembrane transport (BP)
							GO:0015813: L-glutamate transport (BP)
6 genes	9	34208	6	4619	0.000351543	0.00376597	GO:0060070: canonical Wnt receptor signaling pathway (BP)
							GO:0090090: negative regulation of canonical Wnt receptor signaling pathway (BP)
6 genes	9	34208	6	4619	0.000351543	0.00376597	GO:0046777: protein autophosphorylation (BP)
							GO:0042493: response to drug (BP)
6 genes	9	34208	6	4619	0.000351543	0.00376597	GO:0001975: response to amphetamine (BP)
							GO:0042220: response to cocaine (BP)
6 genes	9	34208	6	4619	0.000351543	0.00376597	GO:0008285: negative regulation of cell proliferation (BP)
							GO:0030900: forebrain development (BP)
6 genes	9	34208	6	4619	0.000351543	0.00376597	GO:0006916: anti-apoptosis (BP)
							GO:0042127: regulation of cell proliferation (BP)
6 genes	9	34208	6	4619	0.000351543	0.00376597	GO:0046777: protein autophosphorylation (BP)
							GO:0001764: neuron migration (BP)
6 genes	9	34208	6	4619	0.000351543	0.00376597	GO:0055085: transmembrane transport (BP)
							GO:0006811: ion transport (BP)
							GO:0015807: L-amino acid transport (BP)
6 genes	9	34208	6	4619	0.000351543	0.00376597	GO:0007165: signal transduction (BP)
							GO:0006468: protein phosphorylation (BP)
							GO:0045087: innate immune response (BP)
6 genes	9	34208	6	4619	0.000351543	0.00376597	GO:0009952: anterior/posterior pattern specification (BP)
							GO:0035115: embryonic forelimb morphogenesis (BP)
6 genes	9	34208	6	4619	0.000351543	0.00376597	GO:0051925: regulation of calcium ion transport via voltage-gated calcium channel activity (BP)
							GO:0055085: transmembrane transport (BP)
							GO:0006811: ion transport (BP)
6 genes	9	34208	6	4619	0.000351543	0.00376597	GO:0045944: positive regulation of transcription from RNA polymerase II promoter (BP)
							GO:0060021: palate development (BP)
							GO:0042733: embryonic digit morphogenesis (BP)
6 genes	9	34208	6	4619	0.000351543	0.00376597	GO:0048488: synaptic vesicle endocytosis (BP)
6 genes	9	34208	6	4619	0.000351543	0.00376597	GO:0051056: regulation of small GTPase mediated signal transduction (BP)
							GO:0030154: cell differentiation (BP)
6 genes	9	34208	6	4619	0.000351543	0.00376597	GO:0043116: negative regulation of vascular permeability (BP)
6 genes	9	34208	6	4619	0.000351543	0.00376597	GO:0006468: protein phosphorylation (BP)
							GO:0018108: peptidyl-tyrosine phosphorylation (BP)
							GO:0007596: blood coagulation (BP)
6 genes	9	34208	6	4619	0.000351543	0.00376597	GO:0042698: ovulation cycle (BP)
4 genes	4	34208	4	4619	0.000332042	0.00379108	GO:0042493: response to drug (BP)
							GO:0046326: positive regulation of glucose import (BP)
4 genes	4	34208	4	4619	0.000332042	0.00379108	GO:0007165: signal transduction (BP)
							GO:0008284: positive regulation of cell proliferation (BP)
							GO:0046326: positive regulation of glucose import (BP)
							GO:0030879: mammary gland development (BP)
4 genes	4	34208	4	4619	0.000332042	0.00379108	GO:0016337: cell-cell adhesion (BP)
							GO:0043066: negative regulation of apoptotic process (BP)
4 genes	4	34208	4	4619	0.000332042	0.00379108	GO:0055085: transmembrane transport (BP)
							GO:0006811: ion transport (BP)
							GO:0006812: cation transport (BP)
							GO:0006814: sodium ion transport (BP)
							GO:0071436: sodium ion export (BP)
4 genes	4	34208	4	4619	0.000332042	0.00379108	GO:0001701: in utero embryonic development (BP)
							GO:0043627: response to estrogen stimulus (BP)
							GO:0007596: blood coagulation (BP)
4 genes	4	34208	4	4619	0.000332042	0.00379108	GO:0030097: hemopoiesis (BP)
							GO:0007169: transmembrane receptor protein tyrosine kinase signaling pathway (BP)
4 genes	4	34208	4	4619	0.000332042	0.00379108	GO:0007155: cell adhesion (BP)
							GO:0006470: protein dephosphorylation (BP)
							GO:0035335: peptidyl-tyrosine dephosphorylation (BP)
4 genes	4	34208	4	4619	0.000332042	0.00379108	GO:0030097: hemopoiesis (BP)
							GO:0007275: multicellular organismal development (BP)
							GO:0001525: angiogenesis (BP)
4 genes	4	34208	4	4619	0.000332042	0.00379108	GO:0008584: male gonad development (BP)
							GO:0060070: canonical Wnt receptor signaling pathway (BP)
4 genes	4	34208	4	4619	0.000332042	0.00379108	GO:0055085: transmembrane transport (BP)
							GO:0006811: ion transport (BP)
							GO:0015992: proton transport (BP)
							GO:0071436: sodium ion export (BP)
4 genes	4	34208	4	4619	0.000332042	0.00379108	GO:0007411: axon guidance (BP)
							GO:0045860: positive regulation of protein kinase activity (BP)
4 genes	4	34208	4	4619	0.000332042	0.00379108	GO:0030308: negative regulation of cell growth (BP)
							GO:0043066: negative regulation of apoptotic process (BP)
							GO:0001657: ureteric bud development (BP)
4 genes	4	34208	4	4619	0.000332042	0.00379108	GO:0007275: multicellular organismal development (BP)
							GO:0030154: cell differentiation (BP)
							GO:0001657: ureteric bud development (BP)
4 genes	4	34208	4	4619	0.000332042	0.00379108	GO:0007411: axon guidance (BP)
							GO:0010977: negative regulation of neuron projection development (BP)
4 genes	4	34208	4	4619	0.000332042	0.00379108	GO:0008285: negative regulation of cell proliferation (BP)
							GO:0030902: hindbrain development (BP)
4 genes	4	34208	4	4619	0.000332042	0.00379108	GO:0030168: platelet activation (BP)
							GO:0034446: substrate adhesion-dependent cell spreading (BP)
4 genes	4	34208	4	4619	0.000332042	0.00379108	GO:0030308: negative regulation of cell growth (BP)
							GO:0000902: cell morphogenesis (BP)
4 genes	4	34208	4	4619	0.000332042	0.00379108	GO:0008285: negative regulation of cell proliferation (BP)
							GO:0003007: heart morphogenesis (BP)
4 genes	4	34208	4	4619	0.000332042	0.00379108	GO:0007165: signal transduction (BP)
							GO:0045087: innate immune response (BP)
							GO:0042493: response to drug (BP)
4 genes	4	34208	4	4619	0.000332042	0.00379108	GO:0001701: in utero embryonic development (BP)
							GO:0045216: cell-cell junction organization (BP)
4 genes	4	34208	4	4619	0.000332042	0.00379108	GO:0007165: signal transduction (BP)
							GO:0043552: positive regulation of phosphatidylinositol 3-kinase activity (BP)
							GO:0007169: transmembrane receptor protein tyrosine kinase signaling pathway (BP)
4 genes	4	34208	4	4619	0.000332042	0.00379108	GO:0006915: apoptotic process (BP)
							GO:0051893: regulation of focal adhesion assembly (BP)
4 genes	4	34208	4	4619	0.000332042	0.00379108	GO:0055085: transmembrane transport (BP)
							GO:0006811: ion transport (BP)
							GO:0007268: synaptic transmission (BP)
							GO:0003333: amino acid transmembrane transport (BP)
							GO:0071436: sodium ion export (BP)
4 genes	4	34208	4	4619	0.000332042	0.00379108	GO:0055085: transmembrane transport (BP)
							GO:0006811: ion transport (BP)
							GO:0006821: chloride transport (BP)
							GO:0015701: bicarbonate transport (BP)
4 genes	4	34208	4	4619	0.000332042	0.00379108	GO:0055085: transmembrane transport (BP)
							GO:0006811: ion transport (BP)
							GO:0007268: synaptic transmission (BP)
							GO:0006835: dicarboxylic acid transport (BP)
							GO:0015813: L-glutamate transport (BP)
							GO:0015807: L-amino acid transport (BP)
							GO:0003333: amino acid transmembrane transport (BP)
4 genes	4	34208	4	4619	0.000332042	0.00379108	GO:0007165: signal transduction (BP)
							GO:0071479: cellular response to ionizing radiation (BP)
4 genes	4	34208	4	4619	0.000332042	0.00379108	GO:0007596: blood coagulation (BP)
							GO:0045860: positive regulation of protein kinase activity (BP)
4 genes	4	34208	4	4619	0.000332042	0.00379108	GO:0006497: protein lipidation (BP)
4 genes	4	34208	4	4619	0.000332042	0.00379108	GO:0045944: positive regulation of transcription from RNA polymerase II promoter (BP)
							GO:0043065: positive regulation of apoptotic process (BP)
							GO:0043066: negative regulation of apoptotic process (BP)
							GO:0042475: odontogenesis of dentin-containing tooth (BP)
4 genes	4	34208	4	4619	0.000332042	0.00379108	GO:0007584: response to nutrient (BP)
							GO:0044255: cellular lipid metabolic process (BP)
							GO:0007420: brain development (BP)
4 genes	4	34208	4	4619	0.000332042	0.00379108	GO:0045944: positive regulation of transcription from RNA polymerase II promoter (BP)
							GO:0060021: palate development (BP)
							GO:0060349: bone morphogenesis (BP)
							GO:0035115: embryonic forelimb morphogenesis (BP)
4 genes	4	34208	4	4619	0.000332042	0.00379108	GO:0008285: negative regulation of cell proliferation (BP)
							GO:0007507: heart development (BP)
							GO:0030308: negative regulation of cell growth (BP)
4 genes	4	34208	4	4619	0.000332042	0.00379108	GO:0006355: regulation of transcription, DNA-dependent (BP)
							GO:0045944: positive regulation of transcription from RNA polymerase II promoter (BP)
							GO:0007507: heart development (BP)
							GO:0042733: embryonic digit morphogenesis (BP)
4 genes	4	34208	4	4619	0.000332042	0.00379108	GO:0001657: ureteric bud development (BP)
							GO:0008406: gonad development (BP)
4 genes	4	34208	4	4619	0.000332042	0.00379108	GO:0060045: positive regulation of cardiac muscle cell proliferation (BP)
							GO:0055007: cardiac muscle cell differentiation (BP)
4 genes	4	34208	4	4619	0.000332042	0.00379108	GO:0016055: Wnt receptor signaling pathway (BP)
							GO:0060070: canonical Wnt receptor signaling pathway (BP)
							GO:0009950: dorsal/ventral axis specification (BP)
4 genes	4	34208	4	4619	0.000332042	0.00379108	GO:0051056: regulation of small GTPase mediated signal transduction (BP)
							GO:0048013: ephrin receptor signaling pathway (BP)
4 genes	4	34208	4	4619	0.000332042	0.00379108	GO:0055085: transmembrane transport (BP)
							GO:0007596: blood coagulation (BP)
							GO:0006811: ion transport (BP)
							GO:0001666: response to hypoxia (BP)
							GO:0030168: platelet activation (BP)
4 genes	4	34208	4	4619	0.000332042	0.00379108	GO:0048015: phosphatidylinositol-mediated signaling (BP)
							GO:0051897: positive regulation of protein kinase B signaling cascade (BP)
4 genes	4	34208	4	4619	0.000332042	0.00379108	GO:0007165: signal transduction (BP)
							GO:0043066: negative regulation of apoptotic process (BP)
							GO:0001525: angiogenesis (BP)
4 genes	4	34208	4	4619	0.000332042	0.00379108	GO:0006811: ion transport (BP)
							GO:0007268: synaptic transmission (BP)
							GO:0043113: receptor clustering (BP)
4 genes	4	34208	4	4619	0.000332042	0.00379108	GO:0007368: determination of left/right symmetry (BP)
							GO:0007224: smoothened signaling pathway (BP)
							GO:0009953: dorsal/ventral pattern formation (BP)
4 genes	4	34208	4	4619	0.000332042	0.00379108	GO:0055085: transmembrane transport (BP)
							GO:0042493: response to drug (BP)
							GO:0006811: ion transport (BP)
							GO:0071436: sodium ion export (BP)
4 genes	4	34208	4	4619	0.000332042	0.00379108	GO:0030336: negative regulation of cell migration (BP)
							GO:0048041: focal adhesion assembly (BP)
4 genes	4	34208	4	4619	0.000332042	0.00379108	GO:0045944: positive regulation of transcription from RNA polymerase II promoter (BP)
							GO:0001501: skeletal system development (BP)
							GO:0035116: embryonic hindlimb morphogenesis (BP)
4 genes	4	34208	4	4619	0.000332042	0.00379108	GO:0006915: apoptotic process (BP)
							GO:0007399: nervous system development (BP)
							GO:0007264: small GTPase mediated signal transduction (BP)
							GO:0051056: regulation of small GTPase mediated signal transduction (BP)
							GO:0048011: nerve growth factor receptor signaling pathway (BP)
							GO:0035023: regulation of Rho protein signal transduction (BP)
							GO:0008624: induction of apoptosis by extracellular signals (BP)
4 genes	4	34208	4	4619	0.000332042	0.00379108	GO:0007165: signal transduction (BP)
							GO:0070374: positive regulation of ERK1 and ERK2 cascade (BP)
							GO:0007169: transmembrane receptor protein tyrosine kinase signaling pathway (BP)
4 genes	4	34208	4	4619	0.000332042	0.00379108	GO:0055085: transmembrane transport (BP)
							GO:0006112: energy reserve metabolic process (BP)
							GO:0050796: regulation of insulin secretion (BP)
							GO:0006811: ion transport (BP)
							GO:0070588: calcium ion transmembrane transport (BP)
4 genes	4	34208	4	4619	0.000332042	0.00379108	GO:0055085: transmembrane transport (BP)
							GO:0006112: energy reserve metabolic process (BP)
							GO:0050796: regulation of insulin secretion (BP)
							GO:0006811: ion transport (BP)
							GO:0007204: elevation of cytosolic calcium ion concentration (BP)
4 genes	4	34208	4	4619	0.000332042	0.00379108	GO:0007275: multicellular organismal development (BP)
							GO:0030182: neuron differentiation (BP)
							GO:0060070: canonical Wnt receptor signaling pathway (BP)
							GO:0090263: positive regulation of canonical Wnt receptor signaling pathway (BP)
4 genes	4	34208	4	4619	0.000332042	0.00379108	GO:0007165: signal transduction (BP)
							GO:0070374: positive regulation of ERK1 and ERK2 cascade (BP)
							GO:0001525: angiogenesis (BP)
4 genes	4	34208	4	4619	0.000332042	0.00379108	GO:0001696: gastric acid secretion (BP)
4 genes	4	34208	4	4619	0.000332042	0.00379108	GO:0051216: cartilage development (BP)
							GO:0045944: positive regulation of transcription from RNA polymerase II promoter (BP)
							GO:0007275: multicellular organismal development (BP)
							GO:0001501: skeletal system development (BP)
4 genes	4	34208	4	4619	0.000332042	0.00379108	GO:0046676: negative regulation of insulin secretion (BP)
							GO:0032868: response to insulin stimulus (BP)
4 genes	4	34208	4	4619	0.000332042	0.00379108	GO:0006468: protein phosphorylation (BP)
							GO:0006357: regulation of transcription from RNA polymerase II promoter (BP)
4 genes	4	34208	4	4619	0.000332042	0.00379108	GO:0006355: regulation of transcription, DNA-dependent (BP)
							GO:0008406: gonad development (BP)
4 genes	4	34208	4	4619	0.000332042	0.00379108	GO:0008284: positive regulation of cell proliferation (BP)
							GO:0030182: neuron differentiation (BP)
							GO:0051091: positive regulation of sequence-specific DNA binding transcription factor activity (BP)
4 genes	4	34208	4	4619	0.000332042	0.00379108	GO:0045740: positive regulation of DNA replication (BP)
							GO:0030879: mammary gland development (BP)
4 genes	4	34208	4	4619	0.000332042	0.00379108	GO:0007165: signal transduction (BP)
							GO:0008284: positive regulation of cell proliferation (BP)
							GO:0018108: peptidyl-tyrosine phosphorylation (BP)
							GO:0046777: protein autophosphorylation (BP)
							GO:0007169: transmembrane receptor protein tyrosine kinase signaling pathway (BP)
4 genes	4	34208	4	4619	0.000332042	0.00379108	GO:0006810: transport (BP)
							GO:0006811: ion transport (BP)
							GO:0060079: regulation of excitatory postsynaptic membrane potential (BP)
							GO:0007215: glutamate receptor signaling pathway (BP)
4 genes	4	34208	4	4619	0.000332042	0.00379108	GO:0006810: transport (BP)
							GO:0006811: ion transport (BP)
							GO:0007268: synaptic transmission (BP)
							GO:0007411: axon guidance (BP)
							GO:0006816: calcium ion transport (BP)
4 genes	4	34208	4	4619	0.000332042	0.00379108	GO:0007165: signal transduction (BP)
							GO:0008284: positive regulation of cell proliferation (BP)
							GO:0018108: peptidyl-tyrosine phosphorylation (BP)
							GO:0046777: protein autophosphorylation (BP)
							GO:0008285: negative regulation of cell proliferation (BP)
4 genes	4	34208	4	4619	0.000332042	0.00379108	GO:0007165: signal transduction (BP)
							GO:0051897: positive regulation of protein kinase B signaling cascade (BP)
							GO:0007169: transmembrane receptor protein tyrosine kinase signaling pathway (BP)
							GO:0043066: negative regulation of apoptotic process (BP)
4 genes	4	34208	4	4619	0.000332042	0.00379108	GO:0051925: regulation of calcium ion transport via voltage-gated calcium channel activity (BP)
							GO:0055085: transmembrane transport (BP)
							GO:0006811: ion transport (BP)
							GO:0007411: axon guidance (BP)
							GO:0006816: calcium ion transport (BP)
4 genes	4	34208	4	4619	0.000332042	0.00379108	GO:0006112: energy reserve metabolic process (BP)
							GO:0050796: regulation of insulin secretion (BP)
							GO:0007596: blood coagulation (BP)
							GO:0048011: nerve growth factor receptor signaling pathway (BP)
							GO:0007202: activation of phospholipase C activity (BP)
							GO:0030168: platelet activation (BP)
4 genes	4	34208	4	4619	0.000332042	0.00379108	GO:0007165: signal transduction (BP)
							GO:0007399: nervous system development (BP)
							GO:0007264: small GTPase mediated signal transduction (BP)
							GO:0051056: regulation of small GTPase mediated signal transduction (BP)
							GO:0035556: intracellular signal transduction (BP)
4 genes	4	34208	4	4619	0.000332042	0.00379108	GO:0060070: canonical Wnt receptor signaling pathway (BP)
							GO:0090263: positive regulation of canonical Wnt receptor signaling pathway (BP)
							GO:0009950: dorsal/ventral axis specification (BP)
4 genes	4	34208	4	4619	0.000332042	0.00379108	GO:0045087: innate immune response (BP)
							GO:0046777: protein autophosphorylation (BP)
							GO:0007596: blood coagulation (BP)
4 genes	4	34208	4	4619	0.000332042	0.00379108	GO:0006915: apoptotic process (BP)
							GO:0007165: signal transduction (BP)
							GO:0043065: positive regulation of apoptotic process (BP)
							GO:0048011: nerve growth factor receptor signaling pathway (BP)
4 genes	4	34208	4	4619	0.000332042	0.00379108	GO:0071560: cellular response to transforming growth factor beta stimulus (BP)
							GO:0060070: canonical Wnt receptor signaling pathway (BP)
							GO:0090263: positive regulation of canonical Wnt receptor signaling pathway (BP)
4 genes	4	34208	4	4619	0.000332042	0.00379108	GO:0042493: response to drug (BP)
							GO:0007420: brain development (BP)
							GO:0001889: liver development (BP)
4 genes	4	34208	4	4619	0.000332042	0.00379108	GO:0006915: apoptotic process (BP)
							GO:0007165: signal transduction (BP)
							GO:0043065: positive regulation of apoptotic process (BP)
							GO:0035556: intracellular signal transduction (BP)
4 genes	4	34208	4	4619	0.000332042	0.00379108	GO:0051925: regulation of calcium ion transport via voltage-gated calcium channel activity (BP)
							GO:0055085: transmembrane transport (BP)
							GO:0006112: energy reserve metabolic process (BP)
							GO:0050796: regulation of insulin secretion (BP)
							GO:0006811: ion transport (BP)
4 genes	4	34208	4	4619	0.000332042	0.00379108	GO:0043552: positive regulation of phosphatidylinositol 3-kinase activity (BP)
							GO:0018108: peptidyl-tyrosine phosphorylation (BP)
							GO:0046777: protein autophosphorylation (BP)
							GO:0043066: negative regulation of apoptotic process (BP)
4 genes	4	34208	4	4619	0.000332042	0.00379108	GO:0031175: neuron projection development (BP)
							GO:0008284: positive regulation of cell proliferation (BP)
							GO:0042493: response to drug (BP)
4 genes	4	34208	4	4619	0.000332042	0.00379108	GO:0007165: signal transduction (BP)
							GO:0014068: positive regulation of phosphatidylinositol 3-kinase cascade (BP)
							GO:0007596: blood coagulation (BP)
4 genes	4	34208	4	4619	0.000332042	0.00379108	GO:0042493: response to drug (BP)
							GO:0021537: telencephalon development (BP)
4 genes	4	34208	4	4619	0.000332042	0.00379108	GO:0006915: apoptotic process (BP)
							GO:0030335: positive regulation of cell migration (BP)
							GO:0008284: positive regulation of cell proliferation (BP)
							GO:0018108: peptidyl-tyrosine phosphorylation (BP)
							GO:0046777: protein autophosphorylation (BP)
4 genes	4	34208	4	4619	0.000332042	0.00379108	GO:0006355: regulation of transcription, DNA-dependent (BP)
							GO:0045944: positive regulation of transcription from RNA polymerase II promoter (BP)
							GO:0000122: negative regulation of transcription from RNA polymerase II promoter (BP)
							GO:0045893: positive regulation of transcription, DNA-dependent (BP)
							GO:0021915: neural tube development (BP)
4 genes	4	34208	4	4619	0.000332042	0.00379108	GO:0007165: signal transduction (BP)
							GO:0030335: positive regulation of cell migration (BP)
							GO:0043066: negative regulation of apoptotic process (BP)
							GO:0045768: positive regulation of anti-apoptosis (BP)
4 genes	4	34208	4	4619	0.000332042	0.00379108	GO:0008284: positive regulation of cell proliferation (BP)
							GO:0008285: negative regulation of cell proliferation (BP)
							GO:0019221: cytokine-mediated signaling pathway (BP)
4 genes	4	34208	4	4619	0.000332042	0.00379108	GO:0071407: cellular response to organic cyclic compound (BP)
							GO:0030902: hindbrain development (BP)
4 genes	4	34208	4	4619	0.000332042	0.00379108	GO:0042493: response to drug (BP)
							GO:0030900: forebrain development (BP)
4 genes	4	34208	4	4619	0.000332042	0.00379108	GO:0045944: positive regulation of transcription from RNA polymerase II promoter (BP)
							GO:0007275: multicellular organismal development (BP)
							GO:0060070: canonical Wnt receptor signaling pathway (BP)
							GO:0090263: positive regulation of canonical Wnt receptor signaling pathway (BP)
4 genes	4	34208	4	4619	0.000332042	0.00379108	GO:0000209: protein polyubiquitination (BP)
							GO:0016055: Wnt receptor signaling pathway (BP)
4 genes	4	34208	4	4619	0.000332042	0.00379108	GO:0031175: neuron projection development (BP)
							GO:0021987: cerebral cortex development (BP)
4 genes	4	34208	4	4619	0.000332042	0.00379108	GO:0007165: signal transduction (BP)
							GO:0031175: neuron projection development (BP)
							GO:0008284: positive regulation of cell proliferation (BP)
4 genes	4	34208	4	4619	0.000332042	0.00379108	GO:0007165: signal transduction (BP)
							GO:0030335: positive regulation of cell migration (BP)
							GO:0048015: phosphatidylinositol-mediated signaling (BP)
							GO:0008286: insulin receptor signaling pathway (BP)
4 genes	4	34208	4	4619	0.000332042	0.00379108	GO:0070374: positive regulation of ERK1 and ERK2 cascade (BP)
							GO:0043066: negative regulation of apoptotic process (BP)
							GO:0045768: positive regulation of anti-apoptosis (BP)
4 genes	4	34208	4	4619	0.000332042	0.00379108	GO:0007165: signal transduction (BP)
							GO:0006468: protein phosphorylation (BP)
							GO:0018108: peptidyl-tyrosine phosphorylation (BP)
							GO:0046777: protein autophosphorylation (BP)
4 genes	4	34208	4	4619	0.000332042	0.00379108	GO:0007165: signal transduction (BP)
							GO:0008285: negative regulation of cell proliferation (BP)
							GO:0009725: response to hormone stimulus (BP)
4 genes	4	34208	4	4619	0.000332042	0.00379108	GO:0007165: signal transduction (BP)
							GO:0006468: protein phosphorylation (BP)
							GO:0018108: peptidyl-tyrosine phosphorylation (BP)
							GO:0007596: blood coagulation (BP)
4 genes	4	34208	4	4619	0.000332042	0.00379108	GO:0007165: signal transduction (BP)
							GO:0043065: positive regulation of apoptotic process (BP)
							GO:0048011: nerve growth factor receptor signaling pathway (BP)
							GO:0035556: intracellular signal transduction (BP)
4 genes	4	34208	4	4619	0.000332042	0.00379108	GO:0007165: signal transduction (BP)
							GO:0030335: positive regulation of cell migration (BP)
							GO:0008284: positive regulation of cell proliferation (BP)
							GO:0046777: protein autophosphorylation (BP)
							GO:0043066: negative regulation of apoptotic process (BP)
4 genes	4	34208	4	4619	0.000332042	0.00379108	GO:0000122: negative regulation of transcription from RNA polymerase II promoter (BP)
							GO:0008285: negative regulation of cell proliferation (BP)
							GO:0000902: cell morphogenesis (BP)
4 genes	4	34208	4	4619	0.000332042	0.00379108	GO:0000122: negative regulation of transcription from RNA polymerase II promoter (BP)
							GO:0060349: bone morphogenesis (BP)
							GO:0035115: embryonic forelimb morphogenesis (BP)
4 genes	4	34208	4	4619	0.000332042	0.00379108	GO:0042981: regulation of apoptotic process (BP)
							GO:0051402: neuron apoptosis (BP)
4 genes	4	34208	4	4619	0.000332042	0.00379108	GO:0006470: protein dephosphorylation (BP)
							GO:0016311: dephosphorylation (BP)
4 genes	4	34208	4	4619	0.000332042	0.00379108	GO:0043065: positive regulation of apoptotic process (BP)
							GO:0007268: synaptic transmission (BP)
4 genes	4	34208	4	4619	0.000332042	0.00379108	GO:0046777: protein autophosphorylation (BP)
							GO:0045860: positive regulation of protein kinase activity (BP)
4 genes	4	34208	4	4619	0.000332042	0.00379108	GO:0007165: signal transduction (BP)
							GO:0031175: neuron projection development (BP)
							GO:0042493: response to drug (BP)
4 genes	4	34208	4	4619	0.000332042	0.00379108	GO:0042493: response to drug (BP)
							GO:0007584: response to nutrient (BP)
							GO:0045471: response to ethanol (BP)
							GO:0007420: brain development (BP)
4 genes	4	34208	4	4619	0.000332042	0.00379108	GO:0007165: signal transduction (BP)
							GO:0030335: positive regulation of cell migration (BP)
							GO:0008284: positive regulation of cell proliferation (BP)
							GO:0046777: protein autophosphorylation (BP)
							GO:0007169: transmembrane receptor protein tyrosine kinase signaling pathway (BP)
4 genes	4	34208	4	4619	0.000332042	0.00379108	GO:0042493: response to drug (BP)
							GO:0007584: response to nutrient (BP)
							GO:0042594: response to starvation (BP)
							GO:0045471: response to ethanol (BP)
							GO:0060612: adipose tissue development (BP)
4 genes	4	34208	4	4619	0.000332042	0.00379108	GO:0007399: nervous system development (BP)
							GO:0006139: nucleobase-containing compound metabolic process (BP)
4 genes	4	34208	4	4619	0.000332042	0.00379108	GO:0043065: positive regulation of apoptotic process (BP)
							GO:0016055: Wnt receptor signaling pathway (BP)
							GO:0060070: canonical Wnt receptor signaling pathway (BP)
4 genes	4	34208	4	4619	0.000332042	0.00379108	GO:0007165: signal transduction (BP)
							GO:0051402: neuron apoptosis (BP)
4 genes	4	34208	4	4619	0.000332042	0.00379108	GO:0043065: positive regulation of apoptotic process (BP)
							GO:0009952: anterior/posterior pattern specification (BP)
							GO:0035116: embryonic hindlimb morphogenesis (BP)
4 genes	4	34208	4	4619	0.000332042	0.00379108	GO:0043065: positive regulation of apoptotic process (BP)
							GO:0009952: anterior/posterior pattern specification (BP)
							GO:0035115: embryonic forelimb morphogenesis (BP)
4 genes	4	34208	4	4619	0.000332042	0.00379108	GO:0000075: cell cycle checkpoint (BP)
							GO:0007093: mitotic cell cycle checkpoint (BP)
4 genes	4	34208	4	4619	0.000332042	0.00379108	GO:0042493: response to drug (BP)
							GO:0043627: response to estrogen stimulus (BP)
							GO:0034097: response to cytokine stimulus (BP)
4 genes	4	34208	4	4619	0.000332042	0.00379108	GO:0042493: response to drug (BP)
							GO:0008285: negative regulation of cell proliferation (BP)
							GO:0009725: response to hormone stimulus (BP)
4 genes	4	34208	4	4619	0.000332042	0.00379108	GO:0018108: peptidyl-tyrosine phosphorylation (BP)
							GO:0045860: positive regulation of protein kinase activity (BP)
4 genes	4	34208	4	4619	0.000332042	0.00379108	GO:0030325: adrenal gland development (BP)
							GO:0001822: kidney development (BP)
							GO:0045892: negative regulation of transcription, DNA-dependent (BP)
4 genes	4	34208	4	4619	0.000332042	0.00379108	GO:0007283: spermatogenesis (BP)
							GO:0060068: vagina development (BP)
4 genes	4	34208	4	4619	0.000332042	0.00379108	GO:0006915: apoptotic process (BP)
							GO:0006468: protein phosphorylation (BP)
							GO:0046330: positive regulation of JNK cascade (BP)
4 genes	4	34208	4	4619	0.000332042	0.00379108	GO:0060349: bone morphogenesis (BP)
							GO:0035116: embryonic hindlimb morphogenesis (BP)
							GO:0035115: embryonic forelimb morphogenesis (BP)
4 genes	4	34208	4	4619	0.000332042	0.00379108	GO:0045893: positive regulation of transcription, DNA-dependent (BP)
							GO:0035413: positive regulation of catenin import into nucleus (BP)
4 genes	4	34208	4	4619	0.000332042	0.00379108	GO:0000186: activation of MAPKK activity (BP)
							GO:0007254: JNK cascade (BP)
4 genes	4	34208	4	4619	0.000332042	0.00379108	GO:0045892: negative regulation of transcription, DNA-dependent (BP)
							GO:0006470: protein dephosphorylation (BP)
4 genes	4	34208	4	4619	0.000332042	0.00379108	GO:0045892: negative regulation of transcription, DNA-dependent (BP)
							GO:0051145: smooth muscle cell differentiation (BP)
4 genes	4	34208	4	4619	0.000332042	0.00379108	GO:0045892: negative regulation of transcription, DNA-dependent (BP)
							GO:0045893: positive regulation of transcription, DNA-dependent (BP)
							GO:0008406: gonad development (BP)
4 genes	4	34208	4	4619	0.000332042	0.00379108	GO:0007165: signal transduction (BP)
							GO:0060068: vagina development (BP)
4 genes	4	34208	4	4619	0.000332042	0.00379108	GO:0042594: response to starvation (BP)
							GO:0044255: cellular lipid metabolic process (BP)
							GO:0007420: brain development (BP)
							GO:0060612: adipose tissue development (BP)
							GO:0046950: cellular ketone body metabolic process (BP)
4 genes	4	34208	4	4619	0.000332042	0.00379108	GO:0018108: peptidyl-tyrosine phosphorylation (BP)
							GO:0007596: blood coagulation (BP)
							GO:0007411: axon guidance (BP)
4 genes	4	34208	4	4619	0.000332042	0.00379108	GO:0006915: apoptotic process (BP)
							GO:0032956: regulation of actin cytoskeleton organization (BP)
4 genes	4	34208	4	4619	0.000332042	0.00379108	GO:0042594: response to starvation (BP)
							GO:0001889: liver development (BP)
							GO:0060612: adipose tissue development (BP)
4 genes	4	34208	4	4619	0.000332042	0.00379108	GO:0001822: kidney development (BP)
							GO:0021915: neural tube development (BP)
14 genes	39	34208	14	4619	0.000356209	0.00381168	GO:0007275: multicellular organismal development (BP)
							GO:0008285: negative regulation of cell proliferation (BP)
18 genes	56	34208	18	4619	0.000270169	0.00382605	GO:0042493: response to drug (BP)
							GO:0014070: response to organic cyclic compound (BP)
18 genes	56	34208	18	4619	0.000270169	0.00382605	GO:0045666: positive regulation of neuron differentiation (BP)
18 genes	56	34208	18	4619	0.000270169	0.00382605	GO:0000910: cytokinesis (BP)
10 genes	22	34208	10	4619	0.00027221	0.00382657	GO:0007596: blood coagulation (BP)
							GO:0007268: synaptic transmission (BP)
10 genes	22	34208	10	4619	0.00027221	0.00382657	GO:0006811: ion transport (BP)
							GO:0070588: calcium ion transmembrane transport (BP)
10 genes	22	34208	10	4619	0.00027221	0.00382657	GO:0010977: negative regulation of neuron projection development (BP)
10 genes	22	34208	10	4619	0.00027221	0.00382657	GO:0045944: positive regulation of transcription from RNA polymerase II promoter (BP)
							GO:0060070: canonical Wnt receptor signaling pathway (BP)
10 genes	22	34208	10	4619	0.00027221	0.00382657	GO:0006954: inflammatory response (BP)
							GO:0007165: signal transduction (BP)
							GO:0045087: innate immune response (BP)
7 genes	12	34208	7	4619	0.000345592	0.00382677	GO:0007165: signal transduction (BP)
							GO:0007264: small GTPase mediated signal transduction (BP)
							GO:0051056: regulation of small GTPase mediated signal transduction (BP)
							GO:0035023: regulation of Rho protein signal transduction (BP)
7 genes	12	34208	7	4619	0.000345592	0.00382677	GO:0007165: signal transduction (BP)
							GO:0006468: protein phosphorylation (BP)
							GO:0007243: intracellular protein kinase cascade (BP)
7 genes	12	34208	7	4619	0.000345592	0.00382677	GO:0006915: apoptotic process (BP)
							GO:0007165: signal transduction (BP)
							GO:0007411: axon guidance (BP)
7 genes	12	34208	7	4619	0.000345592	0.00382677	GO:0018108: peptidyl-tyrosine phosphorylation (BP)
							GO:0007596: blood coagulation (BP)
7 genes	12	34208	7	4619	0.000345592	0.00382677	GO:0008360: regulation of cell shape (BP)
							GO:0007264: small GTPase mediated signal transduction (BP)
							GO:0051056: regulation of small GTPase mediated signal transduction (BP)
7 genes	12	34208	7	4619	0.000345592	0.00382677	GO:0010628: positive regulation of gene expression (BP)
							GO:0008285: negative regulation of cell proliferation (BP)
7 genes	12	34208	7	4619	0.000345592	0.00382677	GO:0007202: activation of phospholipase C activity (BP)
							GO:0007189: activation of adenylate cyclase activity by G-protein signaling pathway (BP)
7 genes	12	34208	7	4619	0.000345592	0.00382677	GO:0006468: protein phosphorylation (BP)
							GO:0007202: activation of phospholipase C activity (BP)
7 genes	12	34208	7	4619	0.000345592	0.00382677	GO:0061098: positive regulation of protein tyrosine kinase activity (BP)
7 genes	12	34208	7	4619	0.000345592	0.00382677	GO:0007275: multicellular organismal development (BP)
							GO:0016055: Wnt receptor signaling pathway (BP)
							GO:0060070: canonical Wnt receptor signaling pathway (BP)
7 genes	12	34208	7	4619	0.000345592	0.00382677	GO:0021527: spinal cord association neuron differentiation (BP)
7 genes	12	34208	7	4619	0.000345592	0.00382677	GO:0006915: apoptotic process (BP)
							GO:0046330: positive regulation of JNK cascade (BP)
7 genes	12	34208	7	4619	0.000345592	0.00382677	GO:0030335: positive regulation of cell migration (BP)
							GO:0008284: positive regulation of cell proliferation (BP)
							GO:0018108: peptidyl-tyrosine phosphorylation (BP)
							GO:0046777: protein autophosphorylation (BP)
7 genes	12	34208	7	4619	0.000345592	0.00382677	GO:0006468: protein phosphorylation (BP)
							GO:0046777: protein autophosphorylation (BP)
							GO:0007596: blood coagulation (BP)
7 genes	12	34208	7	4619	0.000345592	0.00382677	GO:0007165: signal transduction (BP)
							GO:0007275: multicellular organismal development (BP)
							GO:0030154: cell differentiation (BP)
							GO:0001525: angiogenesis (BP)
7 genes	12	34208	7	4619	0.000345592	0.00382677	GO:0055085: transmembrane transport (BP)
							GO:0006811: ion transport (BP)
							GO:0034220: ion transmembrane transport (BP)
							GO:0007268: synaptic transmission (BP)
							GO:0006821: chloride transport (BP)
7 genes	12	34208	7	4619	0.000345592	0.00382677	GO:0051897: positive regulation of protein kinase B signaling cascade (BP)
							GO:0043066: negative regulation of apoptotic process (BP)
7 genes	12	34208	7	4619	0.000345592	0.00382677	GO:0043552: positive regulation of phosphatidylinositol 3-kinase activity (BP)
							GO:0046777: protein autophosphorylation (BP)
7 genes	12	34208	7	4619	0.000345592	0.00382677	GO:0045944: positive regulation of transcription from RNA polymerase II promoter (BP)
							GO:0045893: positive regulation of transcription, DNA-dependent (BP)
							GO:0042127: regulation of cell proliferation (BP)
7 genes	12	34208	7	4619	0.000345592	0.00382677	GO:0043627: response to estrogen stimulus (BP)
							GO:0043066: negative regulation of apoptotic process (BP)
7 genes	12	34208	7	4619	0.000345592	0.00382677	GO:0045893: positive regulation of transcription, DNA-dependent (BP)
							GO:0021915: neural tube development (BP)
7 genes	12	34208	7	4619	0.000345592	0.00382677	GO:0007165: signal transduction (BP)
							GO:0006468: protein phosphorylation (BP)
							GO:0007596: blood coagulation (BP)
							GO:0030168: platelet activation (BP)
7 genes	12	34208	7	4619	0.000345592	0.00382677	GO:0007596: blood coagulation (BP)
							GO:0030168: platelet activation (BP)
							GO:0070588: calcium ion transmembrane transport (BP)
7 genes	12	34208	7	4619	0.000345592	0.00382677	GO:0006184: GTP catabolic process (BP)
							GO:0007189: activation of adenylate cyclase activity by G-protein signaling pathway (BP)
7 genes	12	34208	7	4619	0.000345592	0.00382677	GO:0045944: positive regulation of transcription from RNA polymerase II promoter (BP)
							GO:0030324: lung development (BP)
							GO:0045893: positive regulation of transcription, DNA-dependent (BP)
13 genes	34	34208	13	4619	0.000280747	0.00390631	GO:0007165: signal transduction (BP)
							GO:0008624: induction of apoptosis by extracellular signals (BP)
13 genes	34	34208	13	4619	0.000280747	0.00390631	GO:0007165: signal transduction (BP)
							GO:0045087: innate immune response (BP)
							GO:0002224: toll-like receptor signaling pathway (BP)
13 genes	34	34208	13	4619	0.000280747	0.00390631	GO:0021766: hippocampus development (BP)
13 genes	34	34208	13	4619	0.000280747	0.00390631	GO:0007165: signal transduction (BP)
							GO:0045087: innate immune response (BP)
							GO:0002755: MyD88-dependent toll-like receptor signaling pathway (BP)
16 genes	47	34208	16	4619	0.000279437	0.00391089	GO:0006355: regulation of transcription, DNA-dependent (BP)
							GO:0006357: regulation of transcription from RNA polymerase II promoter (BP)
16 genes	47	34208	16	4619	0.000279437	0.00391089	GO:0006810: transport (BP)
							GO:0006869: lipid transport (BP)
16 genes	47	34208	16	4619	0.000279437	0.00391089	GO:0006888: ER to Golgi vesicle-mediated transport (BP)
16 genes	48	34208	16	4619	0.000367047	0.00392325	GO:0045665: negative regulation of neuron differentiation (BP)
19 genes	62	34208	19	4619	0.000367854	0.00392748	GO:0030336: negative regulation of cell migration (BP)
18 genes	57	34208	18	4619	0.000345482	0.00393981	GO:0051216: cartilage development (BP)
12 genes	30	34208	12	4619	0.000293108	0.00397969	GO:0043065: positive regulation of apoptotic process (BP)
							GO:0042493: response to drug (BP)
12 genes	30	34208	12	4619	0.000293108	0.00397969	GO:0007165: signal transduction (BP)
							GO:0000122: negative regulation of transcription from RNA polymerase II promoter (BP)
12 genes	30	34208	12	4619	0.000293108	0.00397969	GO:0006605: protein targeting (BP)
12 genes	30	34208	12	4619	0.000293108	0.00397969	GO:0007275: multicellular organismal development (BP)
							GO:0016055: Wnt receptor signaling pathway (BP)
11 genes	26	34208	11	4619	0.00029237	0.00399238	GO:0007165: signal transduction (BP)
							GO:0006468: protein phosphorylation (BP)
							GO:0046777: protein autophosphorylation (BP)
11 genes	26	34208	11	4619	0.00029237	0.00399238	GO:0007165: signal transduction (BP)
							GO:0055085: transmembrane transport (BP)
11 genes	26	34208	11	4619	0.00029237	0.00399238	GO:0007162: negative regulation of cell adhesion (BP)
11 genes	26	34208	11	4619	0.00029237	0.00399238	GO:0007596: blood coagulation (BP)
							GO:0048011: nerve growth factor receptor signaling pathway (BP)
							GO:0030168: platelet activation (BP)
11 genes	26	34208	11	4619	0.00029237	0.00399238	GO:0000077: DNA damage checkpoint (BP)
11 genes	26	34208	11	4619	0.00029237	0.00399238	GO:0007165: signal transduction (BP)
							GO:0006112: energy reserve metabolic process (BP)
8 genes	15	34208	8	4619	0.000290875	0.00400636	GO:0001954: positive regulation of cell-matrix adhesion (BP)
8 genes	15	34208	8	4619	0.000290875	0.00400636	GO:0006468: protein phosphorylation (BP)
							GO:0007596: blood coagulation (BP)
							GO:0035556: intracellular signal transduction (BP)
8 genes	15	34208	8	4619	0.000290875	0.00400636	GO:0007165: signal transduction (BP)
							GO:0007596: blood coagulation (BP)
							GO:0035556: intracellular signal transduction (BP)
							GO:0030168: platelet activation (BP)
8 genes	15	34208	8	4619	0.000290875	0.00400636	GO:0055085: transmembrane transport (BP)
							GO:0034220: ion transmembrane transport (BP)
							GO:0007268: synaptic transmission (BP)
							GO:0006821: chloride transport (BP)
8 genes	15	34208	8	4619	0.000290875	0.00400636	GO:0030036: actin cytoskeleton organization (BP)
							GO:0016043: cellular component organization (BP)
8 genes	15	34208	8	4619	0.000290875	0.00400636	GO:0007155: cell adhesion (BP)
							GO:0007596: blood coagulation (BP)
							GO:0030168: platelet activation (BP)
							GO:0002576: platelet degranulation (BP)
8 genes	15	34208	8	4619	0.000290875	0.00400636	GO:0007268: synaptic transmission (BP)
							GO:0048011: nerve growth factor receptor signaling pathway (BP)
							GO:0007202: activation of phospholipase C activity (BP)
9 genes	19	34208	9	4619	0.000378995	0.00401945	GO:0055085: transmembrane transport (BP)
							GO:0006112: energy reserve metabolic process (BP)
							GO:0048011: nerve growth factor receptor signaling pathway (BP)
							GO:0007202: activation of phospholipase C activity (BP)
9 genes	19	34208	9	4619	0.000378995	0.00401945	GO:0006468: protein phosphorylation (BP)
							GO:0046777: protein autophosphorylation (BP)
							GO:0007243: intracellular protein kinase cascade (BP)
9 genes	19	34208	9	4619	0.000378995	0.00401945	GO:0007243: intracellular protein kinase cascade (BP)
							GO:0006950: response to stress (BP)
9 genes	19	34208	9	4619	0.000378995	0.00401945	GO:0034641: cellular nitrogen compound metabolic process (BP)
							GO:0006520: cellular amino acid metabolic process (BP)
9 genes	19	34208	9	4619	0.000378995	0.00401945	GO:0007616: long-term memory (BP)
9 genes	19	34208	9	4619	0.000378995	0.00401945	GO:0043066: negative regulation of apoptotic process (BP)
							GO:0001525: angiogenesis (BP)
25 genes	92	34208	25	4619	0.00038741	0.00410414	GO:0006396: RNA processing (BP)
42 genes	182	34208	42	4619	0.000303214	0.00411105	GO:0007049: cell cycle (BP)
							GO:0051301: cell division (BP)
13 genes	35	34208	13	4619	0.000391769	0.00414112	GO:0042493: response to drug (BP)
							GO:0043066: negative regulation of apoptotic process (BP)
13 genes	35	34208	13	4619	0.000391769	0.00414112	GO:0045944: positive regulation of transcription from RNA polymerase II promoter (BP)
							GO:0008285: negative regulation of cell proliferation (BP)
							GO:0045893: positive regulation of transcription, DNA-dependent (BP)
17 genes	52	34208	17	4619	0.000316037	0.00427883	GO:0018105: peptidyl-serine phosphorylation (BP)
67 genes	328	34208	67	4619	0.000317899	0.0042858	GO:0044419: interspecies interaction between organisms (BP)
15 genes	43	34208	15	4619	0.000317765	0.00429005	GO:0007588: excretion (BP)
15 genes	43	34208	15	4619	0.000317765	0.00429005	GO:0007186: G-protein coupled receptor signaling pathway (BP)
							GO:0007268: synaptic transmission (BP)
12 genes	31	34208	12	4619	0.000419782	0.00441766	GO:0042493: response to drug (BP)
							GO:0032355: response to estradiol stimulus (BP)
12 genes	31	34208	12	4619	0.000419782	0.00441766	GO:0007165: signal transduction (BP)
							GO:0007173: epidermal growth factor receptor signaling pathway (BP)
12 genes	31	34208	12	4619	0.000419782	0.00441766	GO:0048666: neuron development (BP)
12 genes	31	34208	12	4619	0.000419782	0.00441766	GO:0007165: signal transduction (BP)
							GO:0008543: fibroblast growth factor receptor signaling pathway (BP)
10 genes	23	34208	10	4619	0.000423494	0.00444203	GO:0045944: positive regulation of transcription from RNA polymerase II promoter (BP)
							GO:0001822: kidney development (BP)
10 genes	23	34208	10	4619	0.000423494	0.00444203	GO:0006954: inflammatory response (BP)
							GO:0006468: protein phosphorylation (BP)
10 genes	23	34208	10	4619	0.000423494	0.00444203	GO:0048662: negative regulation of smooth muscle cell proliferation (BP)
11 genes	27	34208	11	4619	0.000433436	0.00453138	GO:0007268: synaptic transmission (BP)
							GO:0007411: axon guidance (BP)
[truncated: 13,065 more rows]
