# Supplementary material for: Epigenetic landscape of testis specific histone H2B variant and its influence on sperm function
Source: Clin Epigenetics. 2021 May 1;13:101. doi: 10.1186/s13148-021-01088-4 (PMC8088685; doi:10.1186/s13148-021-01088-4)
Supplement: Supplementary file 5 — Additional file 5. GO- Molecular function of TH2B associated genes. [file 13148_2021_1088_MOESM5_ESM.xlsx]

## Sheet: EnrichR GO_Molecular_Function_2
Term	Overlap	P-value	Adjusted P-value	Old P-value	Old Adjusted P-value	Odds Ratio	Combined Score	Genes
protein kinase activity (GO:0004672)	188/513	4.18e-06	0.00480786	0	0	1.32611	16.4251	EPHB6;CCNT2;IL5RA;BUB1B;IGF1R;FGF5;FGF6;STK10;TBK1;RASSF2;RPS6KA5;RPS6KA2;AKT3;TRIM24;NEK1;NEK2;MAP3K9;MAP3K6;MAP3K7;ROS1;STK32B;EPHB1;MAP3K4;MAP3K5;PDK1;MAP2K3;ACVR1;EPHA5;CDKL3;MAP2K4;CSNK1G3;EPHA4;PRKCH;EPHA6;CSNK2A1;PRKCB;DAPK1;EPHA8;PRKCE;OSR1;PRKCD;PRKCA;TNNI3K;EREG;BCR;BTC;MELK;MAPKAPK2;TYRO3;SIK3;ULK2;ROR1;SIK1;PRKD1;ROR2;TNIK;ALPK2;ALPK1;EPHA1;EPHA3;CSNK1G1;BLK;CSF1R;EPHA10;PRKDC;STK39;N…
3',5'-cyclic-nucleotide phosphodiesterase activity (GO:0004114)	15/20	1.44e-05	0.00829479	0	0	2.71395	30.2534	PDE1C;PDE1A;PDE4D;PDE2A;PDE11A;PDE10A;PDE4B;PDE3A;PDE5A;PDE7B;PDE6A;PDE7A;PDE8B;PDE8A;PDE9A
glutamate receptor activity (GO:0008066)	15/20	1.44e-05	0.00552986	0	0	2.71395	30.2534	GRIA1;GRID2;GRID1;GRIK5;GRIK3;GRIK4;GRIK1;GRIK2;GRM1;GRM3;GRM5;GRM4;GRM7;GRM8;GRIA4
protein tyrosine kinase activity (GO:0004713)	64/147	2.42e-05	0.00695069	0	0	1.57544	16.7486	EPHB6;ALK;ITK;FLT3;IL5RA;SLA2;IGF1R;FGF5;FGF6;ZMYM2;TRIM24;JAK2;ROS1;EPHB1;JAK1;EPHA5;EPHA4;EPHA6;SYK;EPHA8;NRG1;NRG2;BAZ1B;EREG;BTC;BCR;MELK;KIT;TYRO3;ROR1;ROR2;EPHA1;MET;EPHA3;DDR2;HBEGF;BLK;CSF1R;EPHA10;SRC;TXK;EGFR;TTN;ERBB3;CUX1;ERBB4;FGF20;ABL1;PTK2B;FYN;LYN;NTRK2;EGF;TNK2;NTRK3;MERTK;PTK2;FER;TEC;AXL;FGF18;FGFR1OP;TEK;FRK
potassium channel activity (GO:0005267)	47/100	2.75e-05	0.00633205	0	0	1.70074	17.8596	KCNK5;KCNK6;KCNE1;KCNK9;LRRC38;GRIK5;KCNA2;GRIK3;GRIK4;KCNA4;PKD2L1;GRIK1;GRIK2;MTMR6;KCNV1;KCNMB2;CNGA1;KCNMB4;CNGA3;TMEM38A;TMEM38B;KCNH1;KCNH3;KCNF1;KCNH5;KCNK10;KCND2;KCNH7;KCND3;ABCC8;KCNH8;KCNK12;KCNB2;KCNK13;KCNK16;ABCC9;KCNK17;KCNK18;KCNU1;KCNQ1;KCNMA1;KCNQ3;KCNQ4;KCNQ5;KCNK1;KCNK2;HCN1
protein tyrosine phosphatase activity (GO:0004725)	32/62	5.41e-05	0.010379	0	0	1.86766	18.3491	PTPRT;PTPRU;PTPRR;MTMR3;PTPRO;PTPRM;PTPRJ;PTPN23;PTPRK;MTMR6;PTPRG;CDC14B;UBASH3B;PTPN18;DUSP3;PTPRN2;EYA1;EYA4;PTPN11;PTPN12;CDC25C;PTPN13;PTPN14;PTP4A1;PTPRD;PTPRB;PTPRC;PTPRA;PTPN5;PTPN2;PTPN3;CDKN3
MAP kinase kinase kinase activity (GO:0004709)	38/78	5.94e-05	0.00976806	0	0	1.76291	17.1551	ALK;EPHB6;CSF1R;EPHA10;FLT3;MAP3K7CL;EGFR;IGF1R;STK3;ERBB3;ERBB4;MAP3K9;MAP3K6;MAP3K7;EPHB1;ROS1;MAP3K4;MAP3K5;EPHA5;EPHA4;NTRK2;EPHA6;EPHA8;NTRK3;BRAF;MERTK;AXL;TAOK1;KIT;TYRO3;ROR1;ROR2;TEK;EPHA1;MAP3K13;MET;EPHA3;DDR2
Rho guanyl-nucleotide exchange factor activity (GO:0005089)	30/59	0.000131	0.0188022	0	0	1.83997	16.4543	TRIO;ARHGEF26;RASGRF2;ITSN1;KALRN;FGD2;PREX2;EPS8;AKAP13;FGD4;MCF2L;ECT2;VAV3;FARP1;ARHGEF37;ARHGEF38;ARHGEF18;TIAM2;NET1;TIAM1;OBSCN;DNMBP;ALS2;SPATA13;ARHGEF3;ARHGEF4;DOCK2;ARHGEF7;DOCK1;NGEF
transmembrane receptor protein kinase activity (GO:0019199)	31/62	0.000152	0.0193884	0	0	1.8093	15.9114	ALK;EPHB6;CSF1R;EPHA10;FLT3;EGFR;IGF1R;ERBB3;ERBB4;EPHB1;ROS1;ACVR1;EPHA5;EPHA4;NTRK2;EPHA6;EPHA8;NTRK3;MERTK;ACVR2A;AXL;KIT;TYRO3;ROR1;ROR2;TEK;EPHA1;BMPR1B;MET;EPHA3;DDR2
cation channel activity (GO:0005261)	61/146	0.000155	0.017811	0	0	1.51188	13.2649	KCNK5;KCNK6;RYR2;KCNK9;DENND5B;PKD2L1;PANX1;SCN11A;SCN9A;PIEZO2;PIEZO1;TMEM38A;SCN5A;TMEM38B;TRPC7;KCNK10;ABCC8;KCNK13;KCNK16;ABCC9;ANO6;KCNK17;KCNK18;TRPC4AP;CACNB2;SCN10A;CACNB3;KCNU1;CACNB4;SCN8A;KCNQ4;SLC24A2;SLC24A4;SLC24A3;CUL5;TMEM63C;CHRNA7;KCNA2;CACNA1A;PKD1L1;CACNA1D;CACNA1C;NALCN;CACNA1E;CACNA1G;TRPM1;CACNA1I;LOXHD1;ANO10;TRPM7;CACNA1S;TRPM6;TRPM3;KCNF1;TRPA1;PDE2A;TRPV3;MCOLN2;KCNK1;M…
mitogen-activated protein kinase kinase binding (GO:0031434)	32/65	0.000173	0.0181182	0	0	1.78146	15.4298	ALK;EPHB6;CSF1R;EPHA10;FLT3;EGFR;IGF1R;ERBB3;ERBB4;EPHB1;ROS1;EPHA5;EPHA4;NTRK2;EPHA6;EPHA8;NTRK3;DAB2IP;BRAF;MERTK;DLG1;AXL;KIT;TYRO3;ROR1;ROR2;TEK;EPHA1;MET;TRIB2;EPHA3;DDR2
leak channel activity (GO:0022840)	13/19	0.000252	0.024143	0	0	2.47588	20.5182	KCNK5;KCNK6;KCNK10;KCNK9;KCNK12;KCNK13;KCNK16;KCNK17;KCNK18;NALCN;PANX1;KCNK1;KCNK2
transmembrane receptor protein tyrosine kinase activity (GO:0004714)	30/61	0.00028	0.0247625	0	0	1.77964	14.5608	ALK;EPHB6;NRP1;CSF1R;EPHA10;FLT3;EGFR;IGF1R;ERBB3;ERBB4;EPHB1;ROS1;EPHA5;EPHA4;NTRK2;EPHA6;EPHA8;NTRK3;MERTK;NELL2;AXL;KIT;TYRO3;ROR1;ROR2;TEK;EPHA1;MET;EPHA3;DDR2
3',5'-cyclic-AMP phosphodiesterase activity (GO:0004115)	2020-11-15	0.000304	0.0250312	0	0	2.65364	21.4864	PDE11A;PDE10A;PDE1A;PDE4D;PDE2A;PDE4B;PDE3A;PDE7B;PDE7A;PDE8B;PDE8A
transmembrane receptor protein tyrosine phosphatase activity (GO:0005001)	2020-11-15	0.000304	0.0233625	0	0	2.65364	21.4864	PTPRD;PTPRU;PTPRR;PTPRB;PTPRN2;PTPRC;PTPRA;PTPRO;PTPRM;PTPRK;PTPRG
transmembrane receptor protein phosphatase activity (GO:0019198)	2020-11-15	0.000304	0.0219023	0	0	2.65364	21.4864	PTPRD;PTPRU;PTPRR;PTPRB;PTPRN2;PTPRC;PTPRA;PTPRO;PTPRM;PTPRK;PTPRG
kinase activity (GO:0016301)	103/280	0.000491	0.0332188	0	0	1.33113	10.1429	DGKG;PANK2;PANK1;DGKB;DGKA;BUB1B;RASSF2;TBK1;RPS6KA5;RPS6KA2;AKT3;NEK1;NEK2;MAP3K6;MAP3K7;PDK1;MAP3K5;ACVR1;EPHA4;CDKL3;MAP2K4;CSNK1G3;CSNK2A1;DAPK1;PRKCD;PRKCA;TNNI3K;BCR;MAPKAPK2;IDNK;PRKD1;TNIK;EPHA1;DGKI;DGKH;PRKDC;STK39;NLK;TTBK2;STK3;ABL1;PGK2;HMGXB3;MAP2K5;CDK17;LYN;FN3K;CDC7;BRAF;DCLK1;PTK2;TBCK;CDK8;CDK7;CDK5;PI4KA;ATM;PI4KB;CDK13;GALK2;ATR;MAP3K12;GSK3B;LRRK2;ADK;PIK3CD;PIK3C2G;PIK3CG;P…
calcium-dependent phospholipid binding (GO:0005544)	24/47	0.000555	0.035497	0	0	1.8478	13.8517	C2CD5;SYT2;DOC2A;SYT1;ANXA3;ANXA4;ANXA5;DYSF;SYT16;C2CD4A;PLA2G4A;SYT15;SYT14;SYT9;TC2N;SYTL3;SYT7;SYT6;RPH3A;PCLO;C2CD4D;SYT10;ANXA6;ESYT2
phosphotransferase activity, alcohol group as acceptor (GO:0016773)	94/254	0.00067	0.0406111	0	0	1.33917	9.78618	DGKG;GSK3B;PANK2;PANK1;DGKB;DGKA;LRRK2;ADK;BUB1B;PIK3CD;PIK3C2G;HK2;PIK3CG;PIK3C2B;RASSF2;TBK1;RPS6KA5;EEF2K;AKT3;NEK1;RIOK2;NEK2;JAK2;MAP3K6;MAP3K7;PRKG1;PDK1;MAP3K5;ACVR1;EPHA4;CDKL3;MAP2K4;CSNK1G3;RIPK3;SYK;DAPK1;PRKCD;PRKCA;TNNI3K;KSR2;IRAK4;PGM2L1;MAPKAPK2;MYO3A;FAM20B;IDNK;SGK3;FAM20A;TNIK;EPHA1;DGKI;RBKS;DGKH;ROCK1;PRKDC;SRC;NLK;TTBK2;PAPSS1;STK3;GK5;PAK1;FGGY;ABL1;MAP4K5;MAP4K3;MAP2K5;CDK…
potassium ion leak channel activity (GO:0022841)	2020-11-16	0.00073	0.0420277	0	0	2.48779	17.967	KCNK5;KCNK6;KCNK10;KCNK9;KCNK12;KCNK13;KCNK16;KCNK17;KCNK18;KCNK1;KCNK2
ionotropic glutamate receptor activity (GO:0004970)	2020-11-16	0.00073	0.0400263	0	0	2.48779	17.967	GRIA1;GRIN2A;GRIN3A;GRIK5;GRIK3;GRIK4;PTK2B;GRIK1;GRIK2;GRIN2B;GRIA4
cyclic-nucleotide phosphodiesterase activity (GO:0004112)	2020-08-10	0.00087	0.0454938	0	0	2.89488	20.4017	PDE11A;PDE10A;PDE4D;PDE2A;PDE5A;PDE8B;PDE8A;PDE9A
high voltage-gated calcium channel activity (GO:0008331)	2020-09-12	0.000877	0.0438741	0	0	2.71395	19.1044	CACNB1;CACNB2;CACNB3;CACNB4;CACNA1A;CACNA1D;CACNA1C;CACNA1S;CACNA1E
phosphatidylinositol 3-kinase activity (GO:0035004)	34/76	0.001026	0.0492051	0	0	1.61885	11.1411	CD86;IRS1;SRC;PIK3CD;PIK3R3;IRS2;PIK3C2G;PIK3R1;PIK3CG;EGFR;PIK3C2B;FGF5;FGF6;ERBB3;ERBB4;FGF20;FYN;KL;EGF;GAB1;NRG1;FRS2;PTPN11;NRG2;ESR1;EREG;BTC;KIT;FGF18;CD28;ATM;PIK3AP1;MET;HBEGF
neurotransmitter receptor activity involved in regulation of postsynaptic membrane potential (GO:0099529)	13/21	0.00105351	0.0485037	0	0	2.24009	15.3572	GABRA2;GRIA1;GABRA1;GRID2;GRID1;GRIK5;GRIK3;GRIK4;GRIK1;GRIK2;GABRG3;GABRG2;GRIA4
sialyltransferase activity (GO:0008373)	13/21	0.00105351	0.0466382	0	0	2.24009	15.3572	ST6GAL1;ST8SIA1;ST8SIA2;C20ORF173;ST8SIA4;ST3GAL4;ST3GAL5;ST8SIA5;ST8SIA6;ST6GALNAC3;ST3GAL1;ST6GALNAC5;ST3GAL3
phosphatidylinositol bisphosphate kinase activity (GO:0052813)	32/71	0.00122249	0.0521142	0	0	1.63092	10.9384	CD86;IRS1;SRC;PIK3CD;IRS2;PIK3R1;PIK3CG;EGFR;FGF5;FGF6;ERBB3;ERBB4;FGF20;PIP5K1B;FYN;PIP5K1C;KL;EGF;GAB1;NRG1;FRS2;PTPN11;NRG2;ESR1;EREG;BTC;KIT;FGF18;CD28;PIK3AP1;MET;HBEGF
phosphoprotein phosphatase activity (GO:0004721)	54/136	0.0014976	0.0615619	0	0	1.4368	9.34477	PTPRT;PTPRU;PTPRR;MTMR14;PTPRO;PTPRM;PPP2R2A;PTPRJ;PTPN23;PTPRK;DUSP16;CDC14B;PTPRG;DUSP10;UBASH3B;DUSP5;DUSP3;PPP2R5A;CDC25C;DUSP22;PTP4A1;MINPP1;PPM1A;PPEF2;MTMR2;MTMR3;PHLPP1;PPM1L;PPM1H;PPM1K;PPM1D;MTMR6;PPP2CA;PTPMT1;LHPP;PTPN18;EYA1;EYA4;DUPD1;PTPN11;PTPN12;SSH2;PTPN13;PTPN14;SSH1;DLG1;PTPRC;PPP2R2C;PTPRA;PPP2R2B;PTPN5;PTPN2;PTPN3;CDKN3
ATP-dependent microtubule motor activity, minus-end-directed (GO:0008569)	2020-11-17	0.00155237	0.0616131	0	0	2.34145	15.1444	DYNC2H1;DNAH3;DYNC2LI1;DNAH11;DNAH7;DNAH8;DNAH5;DNAH14;DNAH6;DNHD1;DNAH9
calcium channel activity (GO:0005262)	39/93	0.00204039	0.0782828	0	0	1.51748	9.40019	SLC24A2;RYR2;SLC24A4;SLC24A3;CUL5;DENND5B;CHRNA7;CACNA1A;PKD1L1;PKD2L1;CACNA1D;CACNA1C;NALCN;CACNA1E;CACNA1G;PANX1;TRPM1;CACNA1I;LOXHD1;TRPM7;CACNA1S;CACNG3;TRPM6;TRPM3;TRPC7;TRPA1;CACNA2D1;PDE2A;TRPV3;OPRM1;TRPC4AP;MCOLN2;CACNB1;CACNB2;FAM155A;CACNB3;CACNB4;ORAI2;MCU
3',5'-cyclic-GMP phosphodiesterase activity (GO:0047555)	2020-08-11	0.00241246	0.0895725	0	0	2.63171	15.8616	PDE11A;PDE10A;PDE1A;PDE2A;PDE3A;PDE5A;PDE6A;PDE9A
potassium channel regulator activity (GO:0015459)	21/43	0.00248248	0.0892916	0	0	1.76722	10.6007	DPP10;YWHAE;KCNE1;KCNIP1;LRRC38;KCNIP3;KCNIP4;NEDD4L;ABCC9;KCNAB1;ARPP19;KCNV1;DPP6;DLG1;RASA1;KCNMB2;ENSA;AKAP9;KCNMB4;SGK3;SGK1
phosphatidylinositol-4,5-bisphosphate 3-kinase activity (GO:0046934)	30/68	0.00256975	0.0896298	0	0	1.59644	9.52109	CD86;IRS1;SRC;PIK3CD;IRS2;PIK3R1;PIK3CG;EGFR;FGF5;FGF6;ERBB3;ERBB4;FGF20;FYN;KL;EGF;GAB1;NRG1;FRS2;PTPN11;NRG2;ESR1;EREG;BTC;KIT;FGF18;CD28;PIK3AP1;MET;HBEGF
potassium ion transmembrane transporter activity (GO:0015079)	19/38	0.00280292	0.0948872	0	0	1.8093	10.6334	KCNK5;KCNK6;KCNF1;KCNK9;KCNK10;ABCC8;KCNA2;KCNK13;ABCC9;KCNK16;KCNK17;KCNK18;KCNU1;KCNQ4;TMEM38A;TMEM38B;KCNK1;SLC12A8;HCN1
calcium ion transmembrane transporter activity (GO:0015085)	33/77	0.00286747	0.0942989	0	0	1.55083	9.07905	SLC24A2;RYR2;SLC24A4;SLC24A3;CUL5;DENND5B;CHRNA7;ITPR1;ITPR2;CACNA1A;PKD1L1;PKD2L1;CACNA1D;ATP2C1;CACNA1E;PANX1;TRPM1;LOXHD1;TRPM7;TRPM6;TRPM3;TRPC7;TRPA1;PDE2A;ATP2B4;TRPV3;ATP2B2;TRPC4AP;MCOLN2;CACNB2;CACNB3;CACNB4;MCU
protein serine/threonine kinase activity (GO:0004674)	126/368	0.00298039	0.0952896	0	0	1.23898	7.20552	CCNT2;MYLK;MYLK4;STK10;TBK1;RPS6KA5;RPS6KA2;AKT3;NEK1;NEK2;MAP3K9;MAP3K7;STK32B;MAP3K4;MAP3K5;ACVR1;MAP2K3;CDKL3;MAP2K4;CSNK1G3;CDKL4;PRKCH;CSNK2A1;PRKCB;DAPK1;PRKCE;OSR1;PRKCD;PRKCA;MELK;MAPKAPK2;SIK3;ULK2;SIK1;ALPK2;PRKD1;TNIK;ALPK1;CSNK1G1;PRKDC;STK39;NLK;TTBK2;STK3;NUAK1;GRK5;STK38L;MARK3;MAP2K5;MAP2K6;CDK17;PLK4;SRPK2;PLK3;CDK19;DCLK2;CDC7;BRAF;CLK4;DCLK1;ICK;CDK8;CDK7;CDK5;WNK2;MAP3K19;AAK1…
cyclic nucleotide binding (GO:0030551)	2020-12-21	0.00421433	0.1311	0	0	2.06777	11.3092	CNBD2;PDE11A;PDE10A;PDE4D;PDE2A;PDE4B;CNGA1;CNGA3;PDE5A;BVES;HCN1;RAPGEF4
Rab GTPase binding (GO:0017137)	50/130	0.00467562	0.141622	0	0	1.39177	7.46739	USP6NL;DENND1B;DENND1A;ARHGAP1;BICD1;BICD2;RIMS2;RIMS1;RIMS4;GOLGA5;ANKFY1;ERC1;TBC1D10A;UNC13B;PIFO;TBC1D8;TBC1D9;TBC1D2B;MYRIP;TBC1D1;ALS2;TBC1D5;RIN3;CLEC16A;NDRG1;KIF3A;NPC1L1;TBC1D12;RAB11FIP2;TBC1D17;RAB11FIP4;EXPH5;TBC1D16;RAB11FIP5;NGFR;RABGAP1L;YIPF1;GRTP1;HPS4;MYO5A;STXBP5L;IFT20;SGSM1;RGP1;TBCK;MLPH;MYO5B;RAB3GAP2;RAB3GAP1;PICALM
ATPase-coupled anion transmembrane transporter activity (GO:0043225)	2020-08-12	0.00548397	0.161847	0	0	2.4124	12.5588	ABCC1;ABCC2;ABCC8;ABCC5;ABCC9;ABCB11;ABCC11;CFTR
cAMP binding (GO:0030552)	2020-08-12	0.00548397	0.157801	0	0	2.4124	12.5588	CNBD2;PDE10A;PDE4D;PDE2A;PDE4B;BVES;HCN1;RAPGEF4
sodium channel activity (GO:0005272)	19/40	0.00576352	0.1618	0	0	1.71883	8.86267	GRIK5;GRIK3;GRIK4;PKD2L1;GRIK1;GRIK2;NALCN;CACNA1G;CACNA1I;SCN10A;SCN11A;SCNN1B;SCN8A;SCN9A;SCN5A;ASIC2;KCNK1;SCN4B;HCN1
protein kinase binding (GO:0019901)	162/495	0.00656978	0.180043	0	0	1.18427	5.95128	EPHB6;ATF2;MAML1;IRS1;NR3C1;IGF1R;TCL1B;CCND3;ROS1;EPHB1;CDK5RAP2;MAP2K3;EPHA5;EPHA4;EPHA6;PRKCB;EPHA8;OSR1;PRKCD;AP1B1;ANK2;ACSL3;CDC25C;ATG13;SRCIN1;TUBA4A;TOM1L1;EEF1A1;FRMD5;MSH2;KCNQ1;MAPKAPK2;TYRO3;PKP2;ATF7;ROR1;CD226;SIK1;VDAC1;ROR2;KIF20A;UTRN;EPHA1;PPEF2;TRIB2;SKAP1;EPHA3;SHC4;CSF1R;CTBP2;EPHA10;MAPKAP1;GATA6;IQGAP1;THY1;RHOBTB1;RHOBTB2;GRK5;PDCD10;PRKAR2A;ABL1;RAB11FIP2;FAM83B;MAP2K6;C…
GTPase activator activity (GO:0005096)	87/249	0.0066725	0.178606	0	0	1.26433	6.33399	USP6NL;NRP1;DOCK4;ARHGAP8;RGSL1;LRRK2;FAM13A;ARHGAP1;ARHGAP39;ARHGAP35;PREX2;ARHGAP44;RGS5;ARHGAP42;RGS3;ARHGAP40;NUDT19;RGS8;TBC1D10A;GIT1;AGFG1;RGS7;VAV3;APLP2;RALGAPA2;ARAP2;TBC1D8;TBC1D9;TBC1D2B;ARAP1;ARFGAP3;BCR;ARHGAP10;TBC1D1;DEPDC1B;RASA3;TBC1D5;RASA1;RASA2;DEPDC5;PLCB1;RGS17;RGS14;RGS16;RAP1GDS1;AGAP1;ARHGAP18;ARHGAP17;ASAP1;IQGAP1;THY1;RASAL2;ASAP2;ARHGAP15;KALRN;RASGRP3;INPP5B;ARHGAP22…
GTPase regulator activity (GO:0030695)	95/275	0.0068131	0.178224	0	0	1.25006	6.23644	USP6NL;NRP1;DOCK4;ARHGAP8;RTKN;RGSL1;LRRK2;FAM13A;ARHGAP1;ARHGAP39;WASL;ARHGAP35;IPO5;PREX2;ARHGAP44;RGS5;RIMS1;ARHGAP42;RGS3;ARHGAP40;NUDT19;RGS8;TBC1D10A;GIT1;AGFG1;RGS7;VAV3;APLP2;RALGAPA2;ARAP2;TBC1D8;TBC1D9;TBC1D2B;ARAP1;ARFGAP3;BCR;ARHGAP10;TBC1D1;DEPDC1B;RASA3;TBC1D5;RASA1;RASA2;DEPDC5;PLCB1;RGS17;RGS14;RGS16;RAP1GDS1;AGAP1;ARHGAP18;ARHGAP17;ASAP1;IQGAP1;THY1;RASAL2;ASAP2;IQGAP2;ARHGAP15;K…
actinin binding (GO:0042805)	2020-12-22	0.0069603	0.178029	0	0	1.97378	9.80482	C10ORF90;MYOT;SYNPO2;ALMS1;PKD2L1;CACNA1D;PPARG;CACNA1C;PDLIM5;PROM1;NFKB1;TTN
alpha-N-acetylneuraminate alpha-2,8-sialyltransferase activity (GO:0003828)	2020-05-06	0.00743508	0.186039	0	0	3.0155	14.7806	ST8SIA1;ST8SIA2;ST8SIA4;ST8SIA5;ST8SIA6
peptide N-acetyltransferase activity (GO:0034212)	2020-09-15	0.00858768	0.210307	0	0	2.17116	10.3291	NAA50;NAA60;KAT2B;CREBBP;NAA30;ESCO1;NAA25;NAA16;NAA15
phosphatidylinositol binding (GO:0035091)	39/100	0.00889028	0.213181	0	0	1.41125	6.66507	SCARB1;DENND1B;PIGU;DENND1A;ITPR1;TULP4;ITPR2;SNX13;ITPR3;THY1;SNX30;PITPNC1;RPH3A;SNX1;SCIN;SH3PXD2A;MCF2L;SH3PXD2B;FCHO2;ANKFY1;TNFAIP8L3;RAG2;SNX7;TUB;SYT1;PLEKHA1;PLEKHA2;PHF12;RUNDC3B;PARD3B;SH3YL1;ZFYVE16;SNX17;PARD3;RUFY2;PIGK;WDFY3;ESYT2;PICALM
phospholipid-translocating ATPase activity (GO:0004012)	2020-11-20	0.0089505	0.210245	0	0	1.99023	9.38601	ABCA1;ABCC1;ABCB1;ATP8A2;ATP8A1;ABCB4;ABCA4;ATP10B;ATP10A;ATP9B;ATP9A
dicarboxylic acid transmembrane transporter activity (GO:0005310)	14/28	0.00983544	0.226412	0	0	1.8093	8.36216	SLC13A3;ABCC2;SLC1A1;SLC1A2;SLC1A3;SLC25A18;SLC26A7;SLC25A21;SLC17A8;SLC26A9;SLC25A12;SLC26A4;SLC26A3;SLC25A13
ATPase activity, coupled to movement of substances (GO:0043492)	24/56	0.0101244	0.228494	0	0	1.55083	7.12266	ABCA1;ABCC1;ATP8A2;ABCC2;ABCB1;ATP8A1;ABCB6;ABCA5;ABCC8;ABCC5;ABCB4;ABCA4;ATP10B;ABCC9;ATP10A;ABCB9;ABCA12;ABCB11;ABCA13;ABCC11;ATP9B;CFTR;ATP9A;ABCG2
acidic amino acid transmembrane transporter activity (GO:0015172)	2020-08-13	0.0108202	0.2395	0	0	2.22683	10.0794	SLC25A18;SLC1A1;SLC1A2;SLC1A3;SLC17A8;SLC1A6;SLC25A12;SLC25A13
syntaxin binding (GO:0019905)	31/77	0.0110985	0.241025	0	0	1.45684	6.55716	SNAP25;SNAP47;DOC2A;STXBP4;LRRK2;C2CD4A;CACNA1A;CPLX2;RPH3A;BLOC1S6;ABL1;VPS54;SNAP29;UNC13B;ABCA1;UNC13C;SYT2;SYT1;DAPK1;SYT16;SYT15;SYT14;TC2N;SYT9;SYTL3;SYT7;SYT6;STXBP5L;C2CD4D;SYT10;PTPN2
microfilament motor activity (GO:0000146)	2020-10-18	0.0115253	0.245659	0	0	2.01033	8.97255	MYO1B;MYH3;MYO5B;MYO6;MYO3A;MYH13;MYO5A;MYH9;MYO7A;MYH10
Ras GTPase binding (GO:0017016)	65/184	0.0132696	0.277698	0	0	1.27831	5.52521	USP6NL;DENND1B;DENND1A;LRRK2;ARHGAP1;BICD1;YBX3;BICD2;RIMS2;RIMS1;AKAP13;RIMS4;GOLGA5;XPO4;ANKFY1;PLCE1;ERC1;TBC1D10A;UNC13B;PIFO;TBC1D8;TBC1D9;TBC1D2B;MYRIP;TBC1D1;SIKE1;ALS2;TBC1D5;EXOC4;RIN3;EXOC2;RAPGEF4;MAPKAP1;CLEC16A;IQGAP2;NDRG1;STRN3;KIF3A;NPC1L1;SH3BP4;TBC1D12;RAB11FIP2;TBC1D17;RAB11FIP4;EXPH5;TBC1D16;RAB11FIP5;NGFR;RABGAP1L;YIPF1;RANBP3;GRTP1;RANBP17;HPS4;MYO5A;STXBP5L;IFT20;SGSM1;RGP1…
voltage-gated cation channel activity (GO:0022843)	38/100	0.0154259	0.317058	0	0	1.37507	5.73638	KCNE1;LRRC38;KCNA2;CACNA1A;KCNA4;CACNA1D;CACNA1C;NALCN;CACNA1E;CACNA1G;CACNA1I;KCNV1;CNGA1;CNGA3;CACNA1S;CACNG3;KCNH1;KCNH3;KCNF1;KCNH5;KCND2;KCNH7;KCND3;CACNA2D1;KCNH8;KCNB2;OPRM1;CACNB1;CACNB2;CACNB3;KCNU1;CACNB4;KCNQ1;KCNMA1;KCNQ3;KCNQ4;KCNQ5;HCN1
armadillo repeat domain binding (GO:0070016)	2020-06-09	0.016708	0.337384	0	0	2.4124	9.87122	TCF7L2;CALCOCO1;CNOT1;CTNNBIP1;STRN;STRN3
histone demethylase activity (H3-K36 specific) (GO:0051864)	2020-06-09	0.016708	0.331567	0	0	2.4124	9.87122	KDM4A;KDM4B;KDM2A;KDM4C;KDM8;KDM7A
cytidylyltransferase activity (GO:0070567)	2020-06-09	0.016708	0.325948	0	0	2.4124	9.87122	CDS1;CMAS;TAMM41;NANS;ISPD;CDS2
Rac guanyl-nucleotide exchange factor activity (GO:0030676)	2020-08-14	0.0191894	0.368117	0	0	2.06777	8.17472	EPS8;PREX2;FARP1;TIAM1;ALS2;SPATA13;ARHGEF4;DOCK2
L-glutamate transmembrane transporter activity (GO:0005313)	2020-08-14	0.0191894	0.362082	0	0	2.06777	8.17472	SLC25A18;SLC1A1;SLC1A2;SLC1A3;SLC17A8;SLC1A6;SLC25A12;SLC25A13
high-affinity glutamate transmembrane transporter activity (GO:0005314)	2020-05-07	0.0200849	0.372866	0	0	2.58471	10.1005	SLC25A18;SLC1A1;SLC1A2;SLC1A3;SLC1A6
protein-glutamic acid ligase activity (GO:0070739)	2020-05-07	0.0200849	0.366947	0	0	2.58471	10.1005	TTLL7;TTLL5;TTLL4;TTLL1;TTLL11
beta-galactoside (CMP) alpha-2,3-sialyltransferase activity (GO:0003836)	2020-05-07	0.0200849	0.361214	0	0	2.58471	10.1005	ST3GAL4;ST3GAL5;C20ORF173;ST3GAL1;ST3GAL3
phosphatidylinositol phosphate 4-phosphatase activity (GO:0034596)	2020-05-07	0.0200849	0.355656	0	0	2.58471	10.1005	INPP4A;INPP4B;SYNJ1;INPP5F;SACM1L
tubulin-glutamic acid ligase activity (GO:0070740)	2020-05-07	0.0200849	0.350268	0	0	2.58471	10.1005	TTLL7;TTLL5;TTLL4;TTLL1;TTLL11
phosphatidylinositol 3-kinase regulatory subunit binding (GO:0036312)	2020-05-07	0.0200849	0.34504	0	0	2.58471	10.1005	DAB2IP;FBXL2;PTPN13;PIK3AP1;FAM83B
transmitter-gated ion channel activity involved in regulation of postsynaptic membrane potential (GO:1904315)	16/36	0.0225249	0.381266	0	0	1.60827	6.10037	GRIA1;GABRA2;GABRA1;GRID2;CHRNB3;CHRNA5;GRID1;CHRNA7;GRIK5;GRIK3;GRIK4;GRIK1;GRIK2;GABRG3;GABRG2;GRIA4
phosphatidylinositol bisphosphate binding (GO:1902936)	33/87	0.0234757	0.391602	0	0	1.37257	5.1496	MAPKAP1;SLC9A1;RPH3A;LAPTM4B;JPH2;SCIN;TTPA;SH3PXD2B;FCHO2;STXBP6;RAG2;KCNJ1;KCNH1;CLVS1;PLEKHA1;SYT1;ACTN2;PLEKHA2;FZD7;GAB2;WIPI2;COMMD1;SYT7;VIL1;MYO1B;KIF16B;SESTD1;PARD3;KCNQ1;SNX14;RAB35;PLCB1;PICALM
calcium ion binding (GO:0005509)	94/284	0.0238098	0.391501	0	0	1.19771	4.47661	RYR2;C2CD5;MCTP1;DOC2A;CCDC47;ITSN1;DYSF;GUCA1A;PKD2L1;EFCAB6;RYR3;SLC8A1;CDH8;CDH6;RPH3A;SCGN;CDH4;PCLO;CALB1;DNER;ENPP2;PRSS3;TPD52;CADPS2;TPM4;ANXA4;TESC;PLA2G4A;CABS1;TC2N;SYTL3;MMP12;TMEM2;MELK;C2CD4D;STIM1;CDH10;CDH11;CDH12;CASQ2;CDH13;MASP1;LCP1;ASTN2;MICU1;MCTP2;SLC25A12;DNASE1L3;CDH18;CDH19;SLC25A13;SLC24A2;SLC24A4;SLC24A3;LRP1;NRXN1;ITPR1;C2CD4A;ITPR2;ITPR3;IQGAP1;LRP2;RASGRP1;THBS4;RAS…
ephrin receptor activity (GO:0005003)	2020-09-17	0.0239443	0.388167	0	0	1.91573	7.14955	EPHA5;EPHB6;EPHA4;EPHA6;EPHA10;EPHA8;EPHA1;EPHB1;EPHA3
transmembrane-ephrin receptor activity (GO:0005005)	2020-09-17	0.0239443	0.382776	0	0	1.91573	7.14955	EPHA5;EPHB6;EPHA4;EPHA6;EPHA10;EPHA8;EPHA1;EPHB1;EPHA3
hydrolase activity, acting on acid anhydrides, catalyzing transmembrane movement of substances (GO:0016820)	18/42	0.0241262	0.380401	0	0	1.55083	5.77599	ABCA1;ABCC1;ABCB1;ABCC2;ABCB6;ABCA5;ABCC8;ABCB4;ABCC5;ABCA4;ABCC9;ABCB9;ABCA12;ABCB11;ABCA13;ABCC11;CFTR;ABCG2
P-P-bond-hydrolysis-driven transmembrane transporter activity (GO:0015405)	19/45	0.0246681	0.383689	0	0	1.52785	5.65648	ABCA1;ABCC1;ABCB1;ABCC2;ABCB6;ABCA5;ABCC8;ABCB4;ABCC5;ABCA4;ABCC9;ABCB9;ABCA12;ABCB11;TOMM20;ABCA13;ABCC11;CFTR;ABCG2
ATP-dependent microtubule motor activity (GO:1990939)	20/48	0.025068	0.38471	0	0	1.50775	5.55781	DNAH3;DYNC2H1;DNAH11;DNAH7;DNAH8;DNAH5;DNAH6;DNAH14;WDR63;DNHD1;DNAH9;DYNC2LI1;KIF5C;KIF3A;KIF16B;WDR60;KIF5B;KIF5A;KIF1A;DYNC1I1
ligand-gated channel activity (GO:0022834)	14/31	0.0274568	0.415825	0	0	1.63421	5.8752	GABRB1;CHRNB3;CHRNA5;CHRNA7;GRIK5;GRIK3;GRIK4;GRIK1;GRIK2;NCALD;DLG1;ANXA6;CNGA3;CALM1
protein phosphatase 2A binding (GO:0051721)	2020-10-20	0.027818	0.415825	0	0	1.8093	6.48104	GRIN3A;BOD1;PPME1;ENSA;DAB2IP;STRN;ARPP19;FOXO1;STRN3;CTTNBP2NL
protein phosphorylated amino acid binding (GO:0045309)	15/34	0.0287388	0.424081	0	0	1.59644	5.66658	YWHAE;SYK;IRS1;YWHAB;FBXW7;PIK3R3;PIK3R1;SHB;RASA1;NEDD4;ABL1;PLCG2;NCK2;PTPN5;PTPN3
frizzled binding (GO:0005109)	16/37	0.0297337	0.433209	0	0	1.5648	5.50101	FZD1;WNT10B;WNT2B;WNT5B;MYOC;WNT3A;FZD7;WNT8A;WNT7A;WNT16;LRP6;SFRP1;ZNRF3;BAMBI;WNT2;WNT4
calcium activated cation channel activity (GO:0005227)	2020-11-23	0.0309158	0.4448	0	0	1.73063	6.01653	KCNU1;TMEM63C;KCNMB2;KCNMA1;ANO10;KCNMB4;PKD2L1;ANO6;TMEM38A;TMEM38B;MTMR6
anion:cation symporter activity (GO:0015296)	18/43	0.031029	0.440919	0	0	1.51476	5.26052	SLC13A3;SLC10A6;SLC13A4;SLC20A2;SLC10A1;SLC1A1;SLC1A2;SLC4A10;SLC1A3;SLC6A11;SLC4A3;SLC4A4;SLC6A5;SLC4A7;SLC4A8;SLC6A6;SLC6A9;SLC17A4
non-membrane spanning protein tyrosine kinase activity (GO:0004715)	18/43	0.031029	0.435542	0	0	1.51476	5.26052	BLK;LYN;ITK;SYK;SRC;TXK;TNK2;SLA2;PTK2;FER;TEC;MELK;ABL1;PTK2B;FYN;JAK2;FRK;JAK1
phosphatidylinositol phosphate kinase activity (GO:0016307)	2020-08-15	0.0313057	0.434131	0	0	1.92992	6.68516	PIKFYVE;PIK3CD;PIP4K2A;PIK3C2G;PIP5K1B;PIP5K1C;PIK3CG;PIK3C2B
lipoprotein particle receptor activity (GO:0030228)	2020-08-15	0.0313057	0.428963	0	0	1.92992	6.68516	SCARB1;LRP1;TNFAIP6;STAB1;STAB2;LRP2;LRP8;LRP6
phosphatidylinositol-3,5-bisphosphate phosphatase activity (GO:0106018)	2020-08-15	0.0313057	0.423916	0	0	1.92992	6.68516	FIG4;MTMR2;PIKFYVE;MTMR3;SYNJ1;MTMR14;MTMR6;MTMR7
adenylate cyclase binding (GO:0008179)	2020-06-10	0.0320845	0.42941	0	0	2.17116	7.46745	AKAP12;AKAP6;ADCY2;CALM1;CAP2;ADCY5
protein kinase C activity (GO:0004697)	2020-06-10	0.0320845	0.424474	0	0	2.17116	7.46745	PRKCH;PRKCB;PRKCE;PRKCD;PRKCA;PRKD1
cGMP binding (GO:0030553)	2020-06-10	0.0320845	0.419651	0	0	2.17116	7.46745	PDE11A;PDE10A;PDE2A;CNGA1;CNGA3;PDE5A
sugar:proton symporter activity (GO:0005351)	2020-06-10	0.0320845	0.414935	0	0	2.17116	7.46745	SLC2A9;SLC45A2;SLC45A3;SLC2A13;SLC2A12;SLC17A5
prostaglandin receptor activity (GO:0004955)	2020-06-10	0.0320845	0.410325	0	0	2.17116	7.46745	PTGFR;HPGD;PTGER2;PTGER3;PPARG;PTGDR
protein phosphatase binding (GO:0019903)	34/92	0.0321206	0.406273	0	0	1.33731	4.59801	MTMR3;IQGAP1;PIK3R1;TANK;ARPP19;EGFR;FOXO1;STRN3;SLC9A1;PPME1;CDC27;PPP6R3;ENSA;ANKAR;NEK2;ROS1;PHACTR4;MAP3K5;JAK1;BOD1;ITGA1;ATP2B4;DAB2IP;AP3B1;MAPK14;CTTNBP2NL;GRIN3A;KCNQ1;ANAPC4;CTNNB1;STRN;FBXL2;MET;SKAP1
calcium-activated potassium channel activity (GO:0015269)	2020-09-18	0.0363633	0.454936	0	0	1.8093	5.99637	KCNU1;KCNMB2;KCNMA1;KCNMB4;PKD2L1;KCNN3;TMEM38A;TMEM38B;MTMR6
NAD+ ADP-ribosyltransferase activity (GO:0003950)	2020-09-18	0.0363633	0.450045	0	0	1.8093	5.99637	PARP11;TNKS2;TNKS;PARP16;PARP14;PARP9;PARP15;ART3;PARP8
phosphatidylinositol-3,4,5-trisphosphate binding (GO:0005547)	14/32	0.0366904	0.449262	0	0	1.58314	5.23265	MAPKAP1;ARAP2;IQGAP1;GAB2;ARAP1;COMMD1;IQGAP2;JPH2;MYO1B;ZFYVE16;KIF16B;PARD3;RAG2;FERMT2
GABA receptor activity (GO:0016917)	2020-10-21	0.0402341	0.487468	0	0	1.72314	5.53653	GABRA2;GABBR2;GABRB2;GABRP;GABRA1;GABRR2;GABRB1;GABRR1;GABRG3;GABRG2
phosphatidylinositol-3,5-bisphosphate binding (GO:0080025)	2020-10-21	0.0402341	0.48239	0	0	1.72314	5.53653	JPH2;SESTD1;KIF16B;MAPKAP1;SNX14;SH3PXD2B;WIPI2;COMMD1;RAG2;CLVS1
phosphatidylinositol phosphate binding (GO:1901981)	30/81	0.0410087	0.486608	0	0	1.34022	4.28063	DENND1B;DENND1A;MAPKAP1;SNX13;IQGAP1;IQGAP2;RPH3A;LAPTM4B;ZFYVE26;JPH2;SH3PXD2B;ANKFY1;ARFIP2;ARFIP1;RAG2;KCNH1;OSBPL8;ARAP2;DAB2IP;GAB2;WIPI2;ARAP1;COMMD1;PLEKHA8;MYO1B;ZFYVE16;KIF16B;SESTD1;PARD3;FERMT2
low-density lipoprotein receptor activity (GO:0005041)	2020-07-13	0.0411239	0.482996	0	0	1.94848	6.21791	LRP1;TNFAIP6;STAB1;STAB2;LRP2;LRP8;LRP6
sodium:bicarbonate symporter activity (GO:0008510)	2020-05-08	0.0414488	0.481894	0	0	2.26162	7.19942	SLC4A7;SLC4A8;SLC4A10;SLC4A3;SLC4A4
coreceptor activity involved in Wnt signaling pathway (GO:0071936)	2020-05-08	0.0414488	0.477075	0	0	2.26162	7.19942	PTK7;ROR1;ROR2;GPC6;LRP6
actin binding (GO:0003779)	83/254	0.0427792	0.487514	0	0	1.18246	3.72675	MYOM1;WDR1;ARPC1B;LRRK2;HNRNPU;FMN2;WASL;PPP1R9A;ANTXR1;MYOM2;SYNE2;SYNE1;EPS8;CAPZB;BCL7B;MYO18A;PHACTR1;SYNPO;PLS1;PHACTR4;ACTR3;PACRG;TPM4;ACTN1;PRKCE;SHROOM3;COBL;MYO7A;MYRIP;MTSS1;CACNB2;MYH3;MAP1B;KCNMA1;MYH9;FSCN3;ANG;TLN2;LCP1;UTRN;VCL;SPTBN5;PLEKHH2;SYNPO2;CXCR4;ABRACL;IQGAP2;EGFR;NCALD;CORO1C;TTN;BLOC1S6;ABLIM1;SCIN;ABLIM3;COBLL1;MYO6;ABL1;XIRP1;MYH14;XIRP2;FLNB;PDLIM5;MYH10;VPS16;CAP2;…
phosphatidylinositol-4,5-bisphosphate binding (GO:0005546)	23/60	0.0466649	0.526581	0	0	1.38713	4.25122	SYT1;ACTN2;MAPKAP1;FZD7;COMMD1;SYT7;SLC9A1;RPH3A;VIL1;JPH2;MYO1B;SCIN;SESTD1;PARD3;KCNQ1;TTPA;RAB35;FCHO2;STXBP6;RAG2;PLCB1;KCNJ1;PICALM
voltage-gated potassium channel activity (GO:0005249)	31/85	0.0469185	0.524303	0	0	1.31972	4.03749	KCNK6;KCNE1;LRRC38;KCNA2;KCNA4;KCNV1;CNGA1;CNGA3;KCNJ1;KCNH1;KCNH3;KCNF1;KCNJ6;KCNH5;KCND2;KCND3;KCNH7;KCNJ12;KCNH8;KCNB2;KCNJ18;KCNK18;KCNU1;KCNQ1;KCNMA1;KCNQ3;KCNQ4;KCNQ5;KCNK1;KCNK2;HCN1
potassium ion antiporter activity (GO:0022821)	2020-08-16	0.04775	0.528464	0	0	1.8093	5.50348	SLC24A2;SLC9A2;SLC24A4;SLC24A3;SLC9A8;SLC9A9;SLC9C2;SLC9A1
transmitter-gated ion channel activity (GO:0022824)	14/33	0.0479481	0.525603	0	0	1.53516	4.66327	GRIA1;GABRA2;GABRA1;GABRB1;GRID2;GRID1;GRIK5;GRIK3;GRIK4;GRIK1;GRIK2;GABRG3;GABRG2;GRIA4
phosphatidylinositol kinase activity (GO:0052742)	20/51	0.0484056	0.525611	0	0	1.41906	4.29711	KL;IRS1;GAB1;PIK3CD;PIK3R3;IRS2;PIK3C2G;FRS2;PTPN11;PIK3R1;PIK3CG;PIK3C2B;FGF5;FGF6;FGF18;FGF20;PI4KA;PIP5K1B;ATM;PI4KB
SH3/SH2 adaptor activity (GO:0005070)	20/51	0.0484056	0.520699	0	0	1.41906	4.29711	BCAR3;ITSN2;VAV3;SRC;ARHGAP1;GAB1;PTPN11;SORBS1;STAM;SLA2;EPS8;CHN2;CHN1;BLNK;NCK2;TP53BP2;CD28;CLNK;SKAP1;PAG1
peptide-lysine-N-acetyltransferase activity (GO:0061733)	16/39	0.0490086	0.522305	0	0	1.48455	4.47706	ATF2;NAA60;CREBBP;ESCO1;NCOA3;ELP3;TAF5L;KAT2B;ING3;KAT6B;KAT6A;HAT1;TADA1;EPC2;TAF5;CLOCK
ATPase activity, coupled to transmembrane movement of substances (GO:0042626)	18/45	0.0490444	0.51789	0	0	1.44744	4.36407	ABCA1;ABCC1;ABCB1;ABCC2;ABCB6;ABCA5;ABCC8;ABCB4;ABCC5;ABCA4;ABCC9;ABCB9;ABCA12;ABCB11;ABCA13;ABCC11;CFTR;ABCG2
cadherin binding (GO:0045296)	100/313	0.050305	0.526374	0	0	1.1561	3.45634	FNBP1L;BZW2;CDH8;CDH6;CDH4;BAIAP2L1;MPRIP;PPME1;KIF5B;RUVBL1;ARFIP2;ARFIP1;MB21D2;TBC1D10A;IST1;SWAP70;ANK3;SND1;CD2AP;PKP2;PHLDB2;VCL;LRRC59;TACSTD2;ARHGAP18;IQGAP1;NDRG1;GIGYF2;RTN4;SNX1;LARP1;EPB41L1;CDH20;CALD1;PRDX1;COBLL1;MYO6;CDH22;H1FX;STXBP6;PROM1;SPTBN1;RDX;PARVA;PPFIBP1;DLG1;DIAPH3;PI4KA;PICALM;PTPRT;YWHAE;DOCK9;YWHAB;OLA1;ARHGAP1;PTPRM;SEPT9;CAPZB;ERC1;SPTAN1;MKL2;EPN2;TMEM2;CDH10;CDH…
GABA-A receptor activity (GO:0004890)	2020-09-19	0.0525445	0.544853	0	0	1.71407	5.04982	GABRA2;GABRB2;GABRP;GABRA1;GABRR2;GABRB1;GABRR1;GABRG3;GABRG2
R-SMAD binding (GO:0070412)	2020-09-19	0.0525445	0.539988	0	0	1.71407	5.04982	SMAD2;PPM1A;SMAD3;RANBP3;RGCC;SMURF1;DROSHA;LDLRAD4;TRIM33
insulin receptor binding (GO:0005158)	2020-09-19	0.0525445	0.535209	0	0	1.71407	5.04982	SNX1;IRS1;GRB10;IRS2;PTPN11;SORBS1;IGF1;PIK3R1;IGF1R
FAD binding (GO:0071949)	2020-09-19	0.0525445	0.530515	0	0	1.71407	5.04982	CYB5R1;CYB5R4;KDM1B;AGPS;CRY2;D2HGDH;CYB5RL;PRODH2;MMACHC
prostaglandin E receptor activity (GO:0004957)	2020-04-06	0.0532291	0.532754	0	0	2.4124	7.07593	HPGD;PTGER2;PTGER3;PTGDR
Y-form DNA binding (GO:0000403)	2020-04-06	0.0532291	0.528161	0	0	2.4124	7.07593	BLM;MSH2;MSH3;RAD18
clathrin heavy chain binding (GO:0032050)	2020-04-06	0.0532291	0.523647	0	0	2.4124	7.07593	CEMIP;LRP1;CLTA;PICALM
1-phosphatidylinositol-4-phosphate 5-kinase activity (GO:0016308)	2020-04-06	0.0532291	0.519209	0	0	2.4124	7.07593	PIKFYVE;PIP4K2A;PIP5K1B;PIP5K1C
coreceptor activity involved in Wnt signaling pathway, planar cell polarity pathway (GO:1904929)	2020-04-06	0.0532291	0.514846	0	0	2.4124	7.07593	PTK7;ROR1;ROR2;GPC6
phosphoserine residue binding (GO:0050815)	2020-04-06	0.0532291	0.510555	0	0	2.4124	7.07593	YWHAE;YWHAB;NEDD4;RTF1
semaphorin receptor activity (GO:0017154)	2020-06-11	0.0543439	0.516941	0	0	1.97378	5.74849	NELL2;NRP1;PLXNA2;PLXNB2;PLXNC1;PLXNA4
peptide alpha-N-acetyltransferase activity (GO:0004596)	2020-06-11	0.0543439	0.512704	0	0	1.97378	5.74849	NAA50;NAA60;NAA30;NAA25;NAA16;NAA15
solute:sodium symporter activity (GO:0015370)	2020-10-22	0.0559623	0.523679	0	0	1.64482	4.74214	SLC25A18;SLC32A1;SLC1A1;SLC1A2;SLC1A3;SLC5A1;SLC1A6;SLC5A3;SLC28A1;SLC28A3
bicarbonate transmembrane transporter activity (GO:0015106)	2020-10-22	0.0559623	0.519456	0	0	1.64482	4.74214	SLC4A7;SLC4A8;SLC4A10;SLC26A7;SLC26A9;SLC4A3;SLC26A4;SLC4A4;SLC26A3;CFTR
epidermal growth factor receptor binding (GO:0005154)	2020-11-25	0.0583397	0.537192	0	0	1.59218	4.52415	BTC;ATXN2;SNX1;FER;ERBB4;EGF;TNK2;TGFA;FAM83B;EREG;HBEGF
ion channel activity (GO:0005216)	33/93	0.0595382	0.543877	0	0	1.28402	3.62239	GABRB1;CHRNA5;GRIK5;CHRNA7;GRIK3;GRIK4;CACNA1A;PKD2L1;GRIK1;CACNA1D;GRIK2;CACNA1C;NALCN;CACNA1E;NCALD;CACNA1G;CACNA1I;SCN11A;SCN9A;ANXA6;PIEZO2;PIEZO1;CNGA3;SCN5A;CACNA1S;TRPM3;CHRNB3;TRPV3;ANO6;SCN10A;DLG1;SCN8A;CALM1
L-amino acid transmembrane transporter activity (GO:0015179)	19/49	0.0596704	0.540792	0	0	1.40313	3.95531	OCA2;SLC25A2;SLC36A2;SLC1A1;SLC1A2;SLC1A3;SLC1A4;SLC1A6;SLC7A1;SLC7A2;SLC25A38;SLC7A6;SLC25A18;SLC7A8;SLC6A9;SLC17A8;SLC25A12;SLC38A3;SLC25A13
1-phosphatidylinositol-3-kinase activity (GO:0016303)	17/43	0.0609639	0.548199	0	0	1.43061	4.00209	KL;IRS1;GAB1;PIK3CD;PIK3R3;IRS2;PIK3C2G;PTPN11;FRS2;PIK3R1;PIK3CG;PIK3C2B;FGF5;FGF6;FGF18;FGF20;ATM
voltage-gated calcium channel activity (GO:0005245)	15/37	0.061522	0.548929	0	0	1.467	4.09052	CACNA2D1;CACNA1A;CACNA1D;CACNA1C;OPRM1;CACNA1E;NALCN;CACNA1G;CACNB1;CACNA1I;CACNB2;CACNB3;CACNB4;CACNA1S;CACNG3
transcriptional activator activity, RNA polymerase II core promoter proximal region sequence-specific binding (GO:0001077)	58/175	0.0622501	0.551153	0	0	1.19931	3.32999	PRDM4;ONECUT2;ONECUT1;RAX;NRL;SIX1;RBPJ;NR3C1;ETS1;DUX4;MEOX1;ELK3;MYBL2;MYBL1;NKX2-8;TCF12;EBF1;EBF2;MITF;ETV1;EBF4;TOX2;CREB1;RFX4;IRF1;HAND2;TFEC;TBPL1;TFAM;PGR;ERG;GCM2;NFAT5;AKNA;TXK;CAMTA1;TFAP2A;SMAD2;SMAD1;NFATC3;FOXJ2;NR1H4;ESR1;POU2F3;MEIS2;PHOX2B;POU4F3;NR4A1;KLF7;NR4A3;FUBP3;NFIA;SP1;WT1;NFIB;TCF4;SSBP2;SSBP3
kinase binding (GO:0019900)	130/418	0.062293	0.547322	0	0	1.1254	3.12401	ATF2;MAML1;WWC1;NR3C1;LAPTM4B;TCL1B;CCND3;PDE8A;CDK5RAP2;MAP2K3;CHIA;OSR1;PRKCD;AP1B1;ANK2;ACSL3;CDC25C;ATG13;SRCIN1;TUBA4A;TOM1L1;EEF1A1;TIAM1;FRMD5;MSH2;CD226;SIK1;VDAC1;KIF20A;UTRN;EPHA1;SKAP1;STX1A;SHC4;CTBP2;MAPKAP1;GATA6;IQGAP1;THY1;RHOBTB1;RHOBTB2;PDCD10;RAB11FIP2;FAM83B;MAP2K6;CNTLN;SMAD1;SMAD3;PARP16;GCSAM;ESR1;PTK2;SNAP91;TPX2;IBTK;DLG1;RGCC;PTPRC;NR4A3;DLG2;FGFR1OP;MAP3K13;CALM1;MAP3K1…
outward rectifier potassium channel activity (GO:0015271)	2020-07-14	0.0630583	0.54985	0	0	1.8093	5.00035	KCNU1;KCND2;KCND3;KCNQ1;KCNMA1;KCNK18;KCNK2
phosphatidylinositol monophosphate phosphatase activity (GO:0052744)	2020-07-14	0.0630583	0.545715	0	0	1.8093	5.00035	MTMR2;MTMR3;SYNJ1;MTMR14;SACM1L;MTMR6;MTMR7
phosphatidylinositol-3-phosphatase activity (GO:0004438)	2020-07-14	0.0630583	0.541643	0	0	1.8093	5.00035	MTMR2;MTMR3;SYNJ1;MTMR14;SACM1L;MTMR6;MTMR7
RNA polymerase II transcription cofactor activity (GO:0001104)	30/84	0.0647025	0.551649	0	0	1.29236	3.53841	RERE;TCERG1;ZMYND8;N4BP2L2;MED12L;NEUROD1;SIN3A;TBX20;PITX2;PPARGC1A;PPARGC1B;BEND6;NCOA1;MKL2;TFAP2B;WWOX;CREBBP;TLE1;PHF12;RRP1B;MED4;TRERF1;HIPK2;MED13L;MED24;THRAP3;MED21;CNOT2;CTNNB1;ZFPM2
ligand-dependent nuclear receptor transcription coactivator activity (GO:0030374)	24/65	0.0648449	0.548797	0	0	1.3361	3.65524	NCOA1;NCOA2;SS18;CALCOCO1;ENY2;THRB;PRKCB;VDR;NCOA3;ACTN1;NR1I2;NR1H4;RORA;RORB;MED4;TRERF1;DCAF6;MED24;THRAP3;RARB;PPARG;PKN1;PPARGC1A;PPARGC1B
cation transmembrane transporter activity (GO:0008324)	34/97	0.0661937	0.556124	0	0	1.26838	3.44385	SLC22A3;OCA2;SLC25A2;ATP8A1;SLC22A2;SLC1A1;CACNA1A;PKD2L1;SLC1A4;CACNA1D;CACNA1C;NALCN;CACNA1E;SLC7A1;SLC7A2;CACNA1G;CACNA1I;SCN11A;SCN9A;PIEZO2;PIEZO1;CACNA1S;SCN5A;SLC38A3;TRPM3;SLC36A2;ATP2B4;ATP2B2;SLC25A38;SCN10A;SLC6A9;SLC7A8;SCN8A;RHCG
anion transmembrane transporter activity (GO:0008509)	23/62	0.0663507	0.553404	0	0	1.34238	3.64162	ABCA1;SLC22A3;ABCC1;ABCC2;ABCC8;ABCC5;SLC22A2;SLC4A10;ABCC9;SLC4A3;SLC4A4;ABCC11;SLC22A23;SLC4A7;SLC4A8;SLC22A15;SLCO2B1;SLCO1B3;SLC26A7;SLC26A9;SLC26A4;SLC26A3;CFTR
transcription factor activity, RNA polymerase II core promoter proximal region sequence-specific binding (GO:0000982)	89/280	0.0686585	0.568532	0	0	1.1502	3.08093	PRDM4;ONECUT2;MYT1L;GFI1;ONECUT1;RAX;NRL;SIX1;PRDM1;RBPJ;NR3C1;BACH1;MEOX1;ETS1;DUX4;ELK3;DACH1;MYBL2;TEAD1;ZNF202;MYBL1;NKX2-8;BATF3;TCF12;EBF1;EBF2;MITF;ETV1;EBF4;PROX1;TOX2;CREB1;RBL1;NFX1;RFX4;IRF1;HAND2;TFEC;HAND1;TBPL1;TFAM;ZNF239;PGR;ERG;ZFPM2;CLOCK;JDP2;GCM2;NFAT5;AKNA;MAX;TSHZ1;TXK;TSHZ2;ARNTL2;ARNTL;ZKSCAN3;CAMTA1;ZNF148;TFAP2A;SMAD2;SMAD1;CREBBP;ZFHX3;BCL11A;NR2F1;NFATC3;NR1H4;FOXJ2;ES…
low-density lipoprotein particle binding (GO:0030169)	2020-08-17	0.0689107	0.566544	0	0	1.70287	4.55508	COLEC12;MSR1;SCARB1;LIPC;TNFAIP6;STAB1;STAB2;CDH13
ligand-dependent nuclear receptor binding (GO:0016922)	2020-08-17	0.0689107	0.562526	0	0	1.70287	4.55508	NCOA1;NCOA2;NCOA3;NR1H4;BAZ2A;PROX1;ARID1A;PPARGC1A
actin-dependent ATPase activity (GO:0030898)	2020-05-09	0.0723748	0.586644	0	0	2.01033	5.27893	MYO1D;MYO3A;MYH14;MYH9;MYH10
ligand-gated calcium channel activity (GO:0099604)	2020-09-20	0.0727752	0.585764	0	0	1.62837	4.26695	RYR2;JPH2;GRIN2A;TRPA1;RASA3;ITPR1;ITPR3;GRIN2B;RYR3
mitogen-activated protein kinase binding (GO:0051019)	2020-09-20	0.0727752	0.581696	0	0	1.62837	4.26695	DUSP10;GCH1;MAPKAPK2;ABL1;NFATC1;PTPRJ;ATF7;MAPK14;PPM1D
transcription coactivator activity (GO:0003713)	92/291	0.0730433	0.579813	0	0	1.14402	2.99357	ATF2;TCERG1;PHF2;CALCOCO1;THRB;MAML2;MAML1;WWC1;NRL;TCF20;RORA;RORB;DCAF6;GRIP1;RUVBL1;TRIM24;PITX2;NCOA1;MKL2;NCOA2;SS18;SMARCC2;RIPK3;PRKCB;ACTN1;NCOA3;ARID5B;MED4;MED27;ARID1A;ARID1B;MED6;PIAS1;MED23;KAT2B;MED24;THRAP3;MED21;KAT6A;HAND2;TFEC;HAND1;TBPL1;RARB;PPARG;ZFPM2;BIRC2;YAP1;SMARCD1;ENY2;USP16;MAX;NR1I2;DTX1;GATA4;MED12L;TAF5L;NEUROD1;NPAT;ANKAR;TBX20;PPARGC1A;PPARGC1B;TFAP2A;WWTR1;NFE2;…
motor activity (GO:0003774)	30/85	0.0744029	0.58656	0	0	1.27715	3.31837	DNAH3;DNAH7;DNAH8;KLC1;KIF5C;KIF3A;KIF5B;KIF5A;KIF13A;MYO6;MYH13;KIF1A;MYH10;DYNC1I1;DYNC2H1;KIF24;MYO5A;MYO7A;KIF6;CENPE;MYO1B;MYH3;KIF2A;KIF16B;MYO5B;KIF26B;MYO3A;MYH9;DYNLRB2;KIF20A
voltage-gated ion channel activity involved in regulation of postsynaptic membrane potential (GO:1905030)	2020-10-23	0.0752288	0.589037	0	0	1.5733	4.07049	CACNA1I;SCN10A;KCND2;SCN11A;SCN8A;SCN9A;SCN5A;SCN4B;CACNA1G;HCN1
voltage-gated sodium channel activity (GO:0005248)	2020-10-23	0.0752288	0.585057	0	0	1.5733	4.07049	CACNA1I;SCN10A;SCN11A;SCN8A;SCN9A;SCN5A;SCN4B;CACNA1G;SCN2B;HCN1
histone acetyltransferase activity (GO:0004402)	16/41	0.0756611	0.58447	0	0	1.41214	3.64542	NAA50;ATF2;NAA60;CREBBP;NCOA3;ELP3;TAF5L;KAT2B;ING3;KAT6B;KAT6A;HAT1;TADA1;EPC2;TAF5;CLOCK
SH2 domain binding (GO:0042169)	2020-11-26	0.0766607	0.588243	0	0	1.53095	3.93203	AFAP1L2;SRC;IRS1;DLC1;SH3PXD2B;ABL1;NLK;JAK2;PAG1;PTK2;SKAP1
calcium channel regulator activity (GO:0005246)	2020-11-26	0.0766607	0.584347	0	0	1.53095	3.93203	YWHAE;GRM7;STIM1;NRXN1;NPY;ITPR1;NRXN2;SGK3;SGK1;CALM1;PRKG1
alpha-actinin binding (GO:0051393)	2020-12-29	0.0773401	0.585648	0	0	1.49735	3.83253	C10ORF90;MYOM1;MYOT;PALLD;SYNPO2;ALMS1;PKD2L1;CACNA1D;PPARG;CACNA1C;MYOM2;TTN
small GTPase binding (GO:0031267)	23/63	0.0780811	0.587394	0	0	1.32108	3.36875	ABCA1;APLP2;MAPKAP1;ARAP2;AGAP1;ASAP1;ARAP1;ASAP2;ARFGAP3;FGD2;GGA2;FGD4;FGD5;PEX5L;RILPL2;PLCE1;SH3BP4;SMAP2;SMAP1;GIT1;RAB11FIP4;AGFG1;RAPGEF4
ligand-gated cation channel activity (GO:0099094)	22/60	0.0801047	0.598705	0	0	1.32682	3.34945	GRIA1;KCNK6;KCNJ6;CHRNB3;CHRNA5;KCNJ12;GRIK5;CHRNA7;GRIK3;GRIK4;GRIK1;GRIK2;KCNJ18;GRIN2B;GRIN2A;GRIN3A;SCNN1B;PTK2B;ASIC2;KCNK1;KCNJ1;GRIA4
sodium:amino acid symporter activity (GO:0005283)	2020-06-12	0.0838813	0.622887	0	0	1.8093	4.48408	SLC6A5;SLC6A9;SLC1A1;SLC1A2;SLC1A3;SLC6A11
metalloendopeptidase inhibitor activity (GO:0008191)	2020-06-12	0.0838813	0.618894	0	0	1.8093	4.48408	SPOCK2;COL4A3;SPOCK3;SPOCK1;NGF;TIMP4
phosphatidylinositol-3,5-bisphosphate 3-phosphatase activity (GO:0052629)	2020-06-12	0.0838813	0.614952	0	0	1.8093	4.48408	MTMR2;MTMR3;SYNJ1;MTMR14;MTMR6;MTMR7
arylsulfatase activity (GO:0004065)	2020-06-12	0.0838813	0.61106	0	0	1.8093	4.48408	ARSJ;ARSK;ARSG;SULF1;ARSB;SULF2
microtubule plus-end binding (GO:0051010)	2020-06-12	0.0838813	0.607217	0	0	1.8093	4.48408	DST;APC;STIM1;MAPRE1;CLASP1;TTBK2
Rab guanyl-nucleotide exchange factor activity (GO:0017112)	19/51	0.0861962	0.620074	0	0	1.34811	3.30438	YWHAE;DENND1B;DENND5B;DENND1A;DENND4C;WDR41;RAB3IL1;TRAPPC8;TRAPPC9;RGP1;ALS2CL;ALS2;ST5;TRAPPC12;RAB3GAP2;RIN3;TRAPPC13;SBF2;RAB3GAP1
intracellular ligand-gated ion channel activity (GO:0005217)	2020-07-15	0.0908419	0.649435	0	0	1.68868	4.05053	RYR2;JPH2;TRPA1;RASA3;ITPR1;ITPR3;RYR3
syntaxin-1 binding (GO:0017075)	2020-07-15	0.0908419	0.645426	0	0	1.68868	4.05053	UNC13B;SNAP25;UNC13C;SYT1;DAPK1;LRRK2;CPLX2
transcriptional activator activity, RNA polymerase II transcription regulatory region sequence-specific binding (GO:0001228)	89/284	0.0914777	0.645956	0	0	1.134	2.71214	ATF2;PRDM4;ONECUT2;ONECUT1;RAX;NRL;SIX1;PRDM2;RORA;RBPJ;NR3C1;MEOX1;ETS1;DUX4;ELK3;TRPS1;CREB3L2;HOXA1;MYBL2;MYBL1;NKX2-8;TCF12;EBF1;EBF2;MITF;ETV1;EBF4;ETV5;TOX2;CREB1;TFDP2;RFX4;MYOD1;IRF1;HAND2;RFX5;TFEC;TBPL1;TFAM;PGR;IRF5;ERG;GCM2;NFAT5;AKNA;ATF6B;TXK;NR1I2;GATA6;CREM;GATA4;HOXD13;BARX2;PLAGL1;CAMTA1;E2F3;RREB1;TFAP2A;SMAD2;MLXIP;SMAD1;EGR4;FOXF1;ESRRB;NFATC3;NR1H4;FOXJ2;ZNF76;CDC5L;NFATC1;G…
primary miRNA binding (GO:0070878)	2020-04-07	0.0974214	0.683732	0	0	2.06777	4.81524	SMAD2;SMAD1;SMAD3;DROSHA
choline transmembrane transporter activity (GO:0015220)	2020-04-07	0.0974214	0.679588	0	0	2.06777	4.81524	SLC44A5;SLC44A3;SLC44A1;SLC22A2
1-phosphatidylinositol-4-phosphate 3-kinase activity (GO:0035005)	2020-04-07	0.0974214	0.675494	0	0	2.06777	4.81524	PIK3CD;PIK3C2G;PIK3CG;PIK3C2B
AP-2 adaptor complex binding (GO:0035612)	2020-04-07	0.0974214	0.671449	0	0	2.06777	4.81524	TBC1D5;BMP2K;AAK1;SIDT2
C4-dicarboxylate transmembrane transporter activity (GO:0015556)	2020-04-07	0.0974214	0.667453	0	0	2.06777	4.81524	SLC13A3;SLC1A6;SLC25A12;SLC25A13
protein binding involved in heterotypic cell-cell adhesion (GO:0086080)	2020-04-07	0.0974214	0.663503	0	0	2.06777	4.81524	IZUMO1;PKP2;DSG2;DSC2
glycine transmembrane transporter activity (GO:0015187)	2020-04-07	0.0974214	0.6596	0	0	2.06777	4.81524	SLC25A38;SLC6A5;SLC36A2;SLC6A9
cation:sugar symporter activity (GO:0005402)	2020-04-07	0.0974214	0.655743	0	0	2.06777	4.81524	SLC2A9;SLC2A13;SLC2A12;SLC17A5
NMDA glutamate receptor activity (GO:0004972)	2020-04-07	0.0974214	0.65193	0	0	2.06777	4.81524	GRIN2A;GRIN3A;PTK2B;GRIN2B
type II transforming growth factor beta receptor binding (GO:0005114)	2020-04-07	0.0974214	0.648162	0	0	2.06777	4.81524	TGFBR3;TGFB2;TGFB3;BAMBI
acetyltransferase activity (GO:0016407)	2020-10-24	0.0981397	0.649189	0	0	1.50775	3.50003	NAA50;KAT2B;CREBBP;ESCO1;KAT6B;KAT6A;NAT10;NAA16;NAA15;PAFAH1B2
ATPase coupled ion transmembrane transporter activity (GO:0042625)	2020-10-24	0.0981397	0.645479	0	0	1.50775	3.50003	ABCC1;ABCC2;ATP8A1;ABCC8;ABCC5;ATP2B4;ABCC9;ATP2B2;ABCC11;CFTR
sodium ion transmembrane transporter activity (GO:0015081)	25/71	0.0992021	0.648759	0	0	1.27415	2.94406	SLC24A2;SLC24A4;SLC24A3;SLC20A2;SLC41A1;PKD2L1;SLC4A3;ATP12A;ABCB11;SLC4A4;NALCN;SLC8A1;SLC9C2;SLC9A1;SLC17A4;CADPS2;SLC13A4;SLC4A10;SLC9B2;SLC9A2;SLC4A7;SLC4A8;SLC9A8;SLC9A9;KCNK1
activating transcription factor binding (GO:0033613)	24/68	0.102313	0.665324	0	0	1.27715	2.91155	EOMES;YAP1;HDAC4;SMAD2;ATF2;CREBBP;SMAD3;GATA4;LDB2;HDAC7;HIPK2;NEUROD1;SDR16C5;RBL1;CREB1;SIN3A;HAND2;HEY2;ZNF516;TBX20;CTNNB1;PPARG;PITX2;NFE2L2
oxidoreductase activity, acting on a sulfur group of donors, disulfide as acceptor (GO:0016671)	2020-05-10	0.112665	0.728526	0	0	1.8093	3.95031	MSRA;TIPRL;DNAJC10;TXNL1;MSRB3
NADPH binding (GO:0070402)	2020-05-10	0.112665	0.724456	0	0	1.8093	3.95031	DHFR;TP53I3;KCNAB1;HMGCR;DECR1
oxidoreductase activity, oxidizing metal ions, NAD or NADP as acceptor (GO:0016723)	2020-05-10	0.112665	0.720431	0	0	1.8093	3.95031	STEAP3;STEAP1B;FRRS1;CYBRD1;MMACHC
diacylglycerol kinase activity (GO:0004143)	2020-05-10	0.112665	0.716451	0	0	1.8093	3.95031	DGKG;DGKB;DGKA;DGKI;DGKH
co-SMAD binding (GO:0070410)	2020-05-10	0.112665	0.712514	0	0	1.8093	3.95031	SMAD2;SMAD1;SMAD3;GATA4;TRIM33
mannosyl-oligosaccharide mannosidase activity (GO:0015924)	2020-05-10	0.112665	0.70862	0	0	1.8093	3.95031	EDEM3;MAN2A2;MAN1A2;MAN1C1;MAN1A1
amino acid transmembrane transporter activity (GO:0015171)	20/56	0.115767	0.724171	0	0	1.29236	2.78655	SLC36A2;SLC32A1;SLC6A16;SLC1A1;SLC1A2;SLC1A3;SLC1A4;SLC16A10;SLC1A6;SLC6A20;SLC7A1;SLC7A2;SLC6A6;SLC7A6;SLC7A8;SLC38A6;SLC38A9;SLC25A12;SLC38A3;SLC25A13
aminopeptidase activity (GO:0004177)	13/34	0.118459	0.737005	0	0	1.38358	2.95145	ERAP2;ERAP1;LNPEP;DPP3;DPP4;DPP8;MMP16;MMP15;RNPEP;NAALAD2;TPP2;BLMH;METAP1
histone demethylase activity (H3-K9 specific) (GO:0032454)	2020-06-13	0.120531	0.745864	0	0	1.67012	3.53373	KDM4A;PHF2;KDM4B;KDM4C;JMJD1C;KDM7A
phosphatidylinositol phosphate 5-phosphatase activity (GO:0034595)	2020-06-13	0.120531	0.741876	0	0	1.67012	3.53373	FIG4;INPP5B;PIKFYVE;SYNJ1;INPP5F;PTPMT1
GTPase inhibitor activity (GO:0005095)	2020-06-13	0.120531	0.73793	0	0	1.67012	3.53373	RTKN;TNK2;IQGAP1;SLIT2;IQGAP2;IPO5
sodium:proton antiporter activity (GO:0015385)	2020-06-13	0.120531	0.734025	0	0	1.67012	3.53373	SLC9A2;SLC9A8;SLC9A9;SLC9C2;SLC9A1;SLC9B2
carbohydrate kinase activity (GO:0019200)	2020-06-13	0.120531	0.730162	0	0	1.67012	3.53373	FGGY;ADK;POMK;HK2;RBKS;GALK2
oxidoreductase activity, acting on paired donors, with incorporation or reduction of molecular oxygen, 2-oxoglutarate as one donor, and incorporation of one atom each of oxygen into both donors (GO:0016706)	2020-12-31	0.120865	0.728354	0	0	1.40075	2.95989	FTO;KDM4A;KDM4B;EGLN3;KDM2A;KDM4C;KDM8;TET3;TET2;TET1;KDM7A;ALKBH8
sulfuric ester hydrolase activity (GO:0008484)	2020-07-16	0.124358	0.745499	0	0	1.58314	3.3002	ARSJ;ARSK;ARSG;SULF1;GNS;ARSB;SULF2
RNA polymerase II transcription factor activity, sequence-specific transcription regulatory region DNA binding (GO:0001133)	2020-08-19	0.125788	0.750166	0	0	1.52362	3.15871	THRB;VDR;NR1I2;NR1H4;RARB;RORA;PPARG;RORB
flavin adenine dinucleotide binding (GO:0050660)	17/48	0.148149	0.878968	0	0	1.28159	2.44724	KDM1B;KMO;PRODH2;CYB5R1;ACOXL;CYB5R4;ACADL;DPYD;AGPS;CRY2;AOX1;NOX4;D2HGDH;CYB5RL;ACOX3;ACAD11;MMACHC
phosphotyrosine residue binding (GO:0001784)	2020-11-29	0.150878	0.890568	0	0	1.37257	2.59592	SYK;IRS1;RASA1;ABL1;PLCG2;NCK2;PIK3R3;PIK3R1;SHB;PTPN5;PTPN3
aryl hydrocarbon receptor binding (GO:0017162)	2020-04-08	0.153394	0.900799	0	0	1.8093	3.39198	NCOA1;NCOA2;ARNT2;ARNTL
mannosyl-oligosaccharide 1,2-alpha-mannosidase activity (GO:0004571)	2020-04-08	0.153394	0.896226	0	0	1.8093	3.39198	EDEM3;MAN1A2;MAN1C1;MAN1A1
3-hydroxyacyl-CoA dehydrogenase activity (GO:0003857)	2020-04-08	0.153394	0.8917	0	0	1.8093	3.39198	EHHADH;HSD17B4;HSD17B12;HADH
dipeptidyl-peptidase activity (GO:0008239)	2020-04-08	0.153394	0.887219	0	0	1.8093	3.39198	DPP4;DPP8;NAALAD2;DPP3
transcription factor activity, RNA polymerase II transcription factor recruiting (GO:0001135)	2020-04-08	0.153394	0.882783	0	0	1.8093	3.39198	DMTF1;CDC5L;MYBL2;MYBL1
calcium-release channel activity (GO:0015278)	2020-09-23	0.158174	0.905762	0	0	1.41597	2.61114	RYR2;JPH2;TRPA1;RASA3;ITPR1;ITPR2;ITPR3;MCOLN2;RYR3
intramolecular oxidoreductase activity, transposing S-S bonds (GO:0016864)	2020-08-20	0.16113	0.918121	0	0	1.44744	2.64237	ERP44;TMX1;PIGK;GLRX2;PDIA6;PDIA5;PDIA4;TXNDC5
protein disulfide isomerase activity (GO:0003756)	2020-08-20	0.16113	0.913598	0	0	1.44744	2.64237	ERP44;TMX1;PIGK;GLRX2;PDIA6;PDIA5;PDIA4;TXNDC5
inositol 1,4,5 trisphosphate binding (GO:0070679)	2020-05-11	0.161266	0.909889	0	0	1.64482	3.0013	TRPC7;RPH3A;ITPR1;ITPR2;ITPR3
potassium:proton antiporter activity (GO:0015386)	2020-05-11	0.161266	0.90545	0	0	1.64482	3.0013	SLC9A2;SLC9A8;SLC9A9;SLC9C2;SLC9A1
dynactin binding (GO:0034452)	2020-05-11	0.161266	0.901055	0	0	1.64482	3.0013	GSK3B;SPTBN5;HTT;BICD1;BICD2
calcium-dependent protein serine/threonine kinase activity (GO:0009931)	2020-05-11	0.161266	0.896702	0	0	1.64482	3.0013	PRKCB;MKNK1;CAMK4;MAPKAPK2;PRKCA
H4 histone acetyltransferase activity (GO:0010485)	2020-07-17	0.163171	0.902931	0	0	1.49001	2.70133	NAA50;NAA60;KANSL1;PHF20;HAT1;ELP3;KANSL1L
transmembrane receptor protein serine/threonine kinase activity (GO:0004675)	2020-06-14	0.163635	0.901166	0	0	1.55083	2.80718	ACVR1;TGFBR3;SOSTDC1;BMPR1B;LTBP1;ACVR2A
MAP kinase activity (GO:0004707)	2020-06-14	0.163635	0.896875	0	0	1.55083	2.80718	MAPK10;MAPK8;NLK;MAPK14;MAPK4;MAPK13
aldehyde dehydrogenase (NAD) activity (GO:0004029)	2020-06-14	0.163635	0.892624	0	0	1.55083	2.80718	ALDH3A1;ALDH1L1;ALDH1A2;ALDH1L2;ALDH7A1;ADH5
1-phosphatidylinositol binding (GO:0005545)	2020-06-14	0.163635	0.888414	0	0	1.55083	2.80718	SCARB1;SCIN;ZFYVE16;SYT1;WDFY3;PICALM
monovalent cation:proton antiporter activity (GO:0005451)	2020-06-14	0.163635	0.884243	0	0	1.55083	2.80718	SLC9A2;SLC9A8;SLC9A9;SLC9C2;SLC9A1;SLC9B2
RNA polymerase II transcription coactivator activity (GO:0001105)	14/39	0.164055	0.882372	0	0	1.29898	2.34798	NCOA1;MKL2;WWOX;TFAP2B;CREBBP;RRP1B;MED12L;MED6;HIPK2;NEUROD1;TBX20;CTNNB1;PITX2;ZFPM2
collagen binding (GO:0005518)	18/52	0.165089	0.883802	0	0	1.25259	2.25626	CCBE1;PCOLCE2;COL14A1;ITGA2;ITGA1;FN1;PODN;ANTXR1;MMP9;NID2;USH2A;MMP12;PAK1;CTSL;TGFBI;LACRT;CD44;DDR2
sequence-specific double-stranded DNA binding (GO:1990837)	36/112	0.167209	0.891009	0	0	1.16312	2.08025	THRB;KMT2A;NR1I2;HNRNPU;JMJD1C;RORA;RORB;DUX4;ELK3;ARNTL;CENPC;ORC4;CDC45;SIN3A;ORC3;BAHD1;ORC2;KAT7;PITX2;IVNS1ABP;TFAP2A;NFE2;H2AFY;VDR;MBD2;NR1H4;BTBD8;NFKB1;NR5A2;KLHL6;ZW10;HAND2;CRY2;RARB;PPARG;NFE2L2
PDZ domain binding (GO:0030165)	21/62	0.168594	0.894247	0	0	1.22565	2.18199	GRIA1;FZD1;DOCK4;GRID2;NLGN1;PLEKHA1;CADM1;PLEKHA2;KIDINS220;FZD7;ATP2B4;FZD8;ATP2B2;GNG12;CXXC4;TGFBR3;SNTG2;CCDC88C;ERC1;TBC1D10A;CFTR
myosin binding (GO:0017022)	16/46	0.177626	0.937831	0	0	1.25864	2.17503	ARFGEF1;RAB3C;RALA;MYOC;CXCR4;RAB27B;MYRIP;GCSAM;TRAK1;USH2A;LARP6;RAB10;MLPH;RAB14;NPC1L1;STX1A
protein serine/threonine kinase inhibitor activity (GO:0030291)	2020-11-30	0.181694	0.954929	0	0	1.32682	2.2628	KAT2B;PKIB;SPRED1;CDKN2B;H2AFY;CDKN2A;PRKAR2A;PKIA;PRKAG2;HSPB1;SPRY2
steroid hormone receptor binding (GO:0035258)	25/76	0.183349	0.959251	0	0	1.19033	2.01923	LRP2;RERG;GRIP1;PPARGC1A;PPARGC1B;DCAF13;NCOA1;KDM4C;SMAD3;PRKCB;NCOA3;ARID5A;ESR1;FOXP1;PIAS1;NR4A1;CDK7;NR4A3;SNW1;CNOT1;CTNNB1;MMS19;STRN;PKN1;PPID
actin filament binding (GO:0051015)	40/127	0.189416	0.986506	0	0	1.13972	1.89627	MYOM1;WDR1;ARPC1B;WASL;IQGAP2;PPP1R9A;ANTXR1;MYOM2;EGFR;CORO1C;SYNE1;TTN;BLOC1S6;ABLIM1;SCIN;CAPZB;ABLIM3;MYO6;MYO18A;MYH14;MYH10;PLS1;ACTR3;SVIL;TPM4;NEBL;ACTN1;SHROOM3;MYO7A;CORO2A;CORO2B;MYO16;VIL1;MYO1D;CACNB2;MYO1B;MYH3;MYH9;FSCN3;LCP1
hormone receptor binding (GO:0051427)	14/40	0.191464	0.992682	0	0	1.26651	2.09361	NCOA1;NCOA2;TCF7L2;BCAS3;SRC;NCOA3;PTHLH;NPPB;SNW1;MYOD1;ANKAR;CTNNB1;JAK2;JAK1
phosphatidylinositol-3,4-bisphosphate binding (GO:0043325)	2020-09-24	0.194195	1	0	0	1.35697	2.22394	PLEKHA1;PLEKHA2;KIF16B;SESTD1;MAPKAP1;TTPA;GAB2;COMMD1;RAG2
disulfide oxidoreductase activity (GO:0015036)	2020-09-24	0.194195	0.997848	0	0	1.35697	2.22394	CCS;TMX1;TXNL1;DNAJC10;STAB1;STAB2;PDIA6;PDIA5;PDIA4
polypeptide N-acetylgalactosaminyltransferase activity (GO:0004653)	2020-08-21	0.200483	1	0	0	1.37851	2.21531	GALNT7;GALNT14;GALNT13;GALNT16;GALNT15;GALNT18;GALNTL6;GALNT10
solute:proton symporter activity (GO:0015295)	2020-08-21	0.200483	1	0	0	1.37851	2.21531	SLC2A9;SLC15A1;SLC25A18;SLC36A2;SLC15A2;SLC2A13;SLC2A12;SLC17A5
voltage-gated ion channel activity (GO:0005244)	2020-08-21	0.200483	1	0	0	1.37851	2.21531	GRIN2A;GRIN3A;KCND2;PTK2B;ANO6;VDAC1;GRIN2B;HCN1
scavenger receptor activity (GO:0005044)	2020-08-21	0.200483	1	0	0	1.37851	2.21531	SCARB2;COLEC12;MSR1;SCARB1;LRP1;MEGF10;STAB1;STAB2
ankyrin binding (GO:0030506)	2020-07-18	0.206585	1	0	0	1.40723	2.21927	OBSCN;CACNA1D;NRCAM;SCN5A;RHCG;SLC8A1;SPTBN1
lysine-acetylated histone binding (GO:0070577)	2020-07-18	0.206585	1	0	0	1.40723	2.21927	BRD2;KMT2A;ZMYND8;TRIM24;BAZ2A;MLLT3;ATAD2B
acetylation-dependent protein binding (GO:0140033)	2020-07-18	0.206585	1	0	0	1.40723	2.21927	BRD2;KMT2A;ZMYND8;TRIM24;BAZ2A;MLLT3;ATAD2B
carboxylic acid transmembrane transporter activity (GO:0046943)	21/64	0.213158	1	0	0	1.18735	1.83532	SLC36A2;SLC32A1;SLC6A16;SLC1A1;SLC1A2;SLC16A12;SLC1A3;SLC1A4;SLC16A10;SLC1A6;SLC6A20;SLC7A1;SLC7A2;SLC16A14;SLC6A6;SLC7A6;SLC7A8;SLC38A6;SLC25A21;SLC38A9;SLC38A3
beta-glucosidase activity (GO:0008422)	2020-03-06	0.213182	1	0	0	1.8093	2.79647	KL;GBA3;GBA2
cytochrome-b5 reductase activity, acting on NAD(P)H (GO:0004128)	2020-03-06	0.213182	1	0	0	1.8093	2.79647	CYB5R1;CYB5R4;CYB5RL
JUN kinase binding (GO:0008432)	2020-03-06	0.213182	1	0	0	1.8093	2.79647	SPAG9;DUSP10;PTK2
neurotrophin TRKA receptor binding (GO:0005168)	2020-03-06	0.213182	1	0	0	1.8093	2.79647	FRS2;PIK3R1;EFNA5
acyl-CoA oxidase activity (GO:0003997)	2020-03-06	0.213182	1	0	0	1.8093	2.79647	ACOXL;ACADL;ACOX3
phosphatidylethanolamine binding (GO:0008429)	2020-03-06	0.213182	1	0	0	1.8093	2.79647	MAP1LC3A;CD300A;ESYT2
NAD(P)H oxidase activity (GO:0016174)	2020-03-06	0.213182	1	0	0	1.8093	2.79647	CYB5R4;NOX4;KMO
sphingolipid transporter activity (GO:0046624)	2020-03-06	0.213182	1	0	0	1.8093	2.79647	ABCC1;SPNS1;MFSD2B
G-protein coupled glutamate receptor binding (GO:0035256)	2020-03-06	0.213182	1	0	0	1.8093	2.79647	HOMER1;HOMER2;FYN
DNA insertion or deletion binding (GO:0032135)	2020-03-06	0.213182	1	0	0	1.8093	2.79647	MSH2;MSH3;XPC
L-ornithine transmembrane transporter activity (GO:0000064)	2020-03-06	0.213182	1	0	0	1.8093	2.79647	SLC25A2;SLC7A1;SLC7A2
phosphatidylinositol phosphate phosphatase activity (GO:0052866)	2020-03-06	0.213182	1	0	0	1.8093	2.79647	SYNJ1;INPP5F;SACM1L
hydrogen:amino acid symporter activity (GO:0005280)	2020-03-06	0.213182	1	0	0	1.8093	2.79647	SLC25A18;SLC36A2;SLC32A1
hydrolase activity, acting on carbon-nitrogen (but not peptide) bonds, in cyclic amides (GO:0016812)	2020-03-06	0.213182	0.997451	0	0	1.8093	2.79647	AMDHD1;DPYSL2;DPYS
mechanically-gated ion channel activity (GO:0008381)	2020-03-06	0.213182	0.993413	0	0	1.8093	2.79647	FAM155A;PIEZO2;PIEZO1
inositol trisphosphate kinase activity (GO:0051766)	2020-03-06	0.213182	0.989407	0	0	1.8093	2.79647	ITPKA;ITPK1;CALM1
pancreatic polypeptide receptor activity (GO:0001602)	2020-03-06	0.213182	0.985434	0	0	1.8093	2.79647	PROKR2;NPY4R;NPY1R
SUMO binding (GO:0032183)	2020-05-12	0.216541	0.996955	0	0	1.50775	2.30682	HERC2;SIMC1;UBA2;NR3C1;RNF111
protein tyrosine kinase activator activity (GO:0030296)	2020-05-12	0.216541	0.992983	0	0	1.50775	2.30682	AFAP1L2;GRM5;ERBB3;NRG1;GHRL
GABA-gated chloride ion channel activity (GO:0022851)	2020-05-12	0.216541	0.989042	0	0	1.50775	2.30682	GABRA2;GABRA1;GABRB1;GABRG3;GABRG2
poly(A)-specific ribonuclease activity (GO:0004535)	2020-05-12	0.216541	0.985133	0	0	1.50775	2.30682	PAN2;CNOT6L;CNOT7;CNOT1;CNOT2
DNA replication origin binding (GO:0003688)	2020-05-12	0.216541	0.981255	0	0	1.50775	2.30682	ORC4;CDC45;ORC3;ORC2;KAT7
calcium:cation antiporter activity (GO:0015368)	2020-05-12	0.216541	0.977407	0	0	1.50775	2.30682	SLC24A2;CADPS2;SLC24A4;SLC24A3;SLC8A1
hydrogen-exporting ATPase activity, phosphorylative mechanism (GO:0008553)	2020-04-09	0.218209	0.98109	0	0	1.60827	2.44826	ATP2C1;ATP6V0D2;ATP6V1C1;ATP6V1C2
histone-arginine N-methyltransferase activity (GO:0008469)	2020-04-09	0.218209	0.977273	0	0	1.60827	2.44826	PRMT6;PRMT5;PRMT8;PRMT9
cytoskeletal adaptor activity (GO:0008093)	2020-04-09	0.218209	0.973485	0	0	1.60827	2.44826	NCK2;SORBS2;ANK1;BICD1
peptide disulfide oxidoreductase activity (GO:0015037)	2020-04-09	0.218209	0.969726	0	0	1.60827	2.44826	GLRX2;PDIA6;PDIA5;PDIA4
neurotrophin binding (GO:0043121)	2020-04-09	0.218209	0.965996	0	0	1.60827	2.44826	NGFR;NTRK2;NTRK3;PCSK6
glucocorticoid receptor binding (GO:0035259)	2020-04-09	0.218209	0.962295	0	0	1.60827	2.44826	GRIP1;NR4A1;NR4A3;SMAD3
inositol tetrakisphosphate phosphatase activity (GO:0052743)	2020-04-09	0.218209	0.958622	0	0	1.60827	2.44826	INPP5B;MINPP1;SYNJ1;ITPK1
cAMP-dependent protein kinase inhibitor activity (GO:0004862)	2020-04-09	0.218209	0.954977	0	0	1.60827	2.44826	PKIB;PKIA;PRKAR2A;PRKAG2
GDP binding (GO:0019003)	17/51	0.222365	0.969479	0	0	1.2062	1.81344	RAB2A;RALA;RAB5B;RALB;ARL3;RAB27B;RERG;RAB22A;GNAI1;RAB21;RAB10;RAP2B;RAB31;RAB14;RHEB;RAB35;TRIM23
ligand-gated ion channel activity (GO:0015276)	22/68	0.228228	0.991284	0	0	1.17072	1.72964	GABRA2;GABRB2;GABRA1;GABRP;GABRB1;CHRNB3;CHRNA5;GRIK5;CHRNA7;GRIK3;GRIK4;GRIK1;GRIK2;GABRG3;GABRG2;NCALD;GABRR2;GABRR1;DLG1;ANXA6;CNGA3;CALM1
phosphatase binding (GO:0019902)	32/102	0.228843	0.990221	0	0	1.13525	1.67417	MTMR3;PPP1R32;PIK3R1;IQGAP1;TANK;EGFR;SPRED1;CHCHD3;PPME1;CDC27;PPP6R3;ANKAR;NEK2;ROS1;MAP3K5;JAK1;SMAD2;SMAD3;PPP1R12A;MAGI2;ITGA1;AP3B1;MAPK14;TRPC4AP;SH3YL1;DLG1;CRY2;ANAPC4;CTNNB1;FBXL2;MET;SKAP1
growth factor receptor binding (GO:0070851)	29/92	0.233638	1	0	0	1.14065	1.65848	SRC;IL23R;TGFA;PTPRJ;FGF5;ESM1;ATXN2;SNX1;ERBB4;PDGFD;IL12A;FYN;JAK2;PIBF1;FAM83B;KL;TSLP;IL1R1;EGF;TNK2;ERAP1;FRS2;EREG;BTC;IL1A;IL6;FER;TLR5;HBEGF
protein kinase activator activity (GO:0030295)	18/55	0.240101	1	0	0	1.18427	1.68959	AFAP1L2;CAB39;PRKAG2;NRG1;PARP16;IQGAP1;STK3;TCL1B;GRM5;GPRC5B;RGCC;ALS2;ERBB3;TAOK1;SPRY2;GHRL;FAM20A;CALM1
ubiquitin-like protein conjugating enzyme binding (GO:0044390)	1935-12-01	0.240188	1	0	0	1.24066	1.7696	RNF144A;RNF144B;ZMYM2;UBE3D;RNF180;RNF217;DCUN1D1;ARIH2;UBA2;ARIH1;LONRF1;MARCH6
Wnt-activated receptor activity (GO:0042813)	2020-08-22	0.243206	1	0	0	1.31585	1.86041	FZD1;SFRP1;EGF;FZD7;FZD9;FZD8;ROR1;LRP6
core promoter proximal region DNA binding (GO:0001159)	2020-08-22	0.243206	1	0	0	1.31585	1.86041	TFAP2A;NFE2;CREBBP;SMAD3;DMRT1;SP1;ZNF516;TEAD1
ATPase activity, coupled to transmembrane movement of ions, phosphorylative mechanism (GO:0015662)	2020-08-22	0.243206	1	0	0	1.31585	1.86041	ATP7B;ATP2B4;ATP2B2;ATP2C1;ABCB11;ATP6V0D2;ATP6V1C1;ATP6V1C2
phosphatidylinositol-4-phosphate binding (GO:0070273)	2020-08-22	0.243206	1	0	0	1.31585	1.86041	OSBPL8;JPH2;SESTD1;SH3PXD2B;DAB2IP;ARFIP2;ARFIP1;PLEKHA8
metal ion binding (GO:0046872)	129/442	0.245917	1	0	0	1.05611	1.48147	ITSN1;GUCA1A;PKD2L1;SLC8A1;CDH8;CDH6;RPH3A;SCGN;CDH4;ENPP2;PRSS3;MAP3K6;MAP3K5;CSGALNACT1;TPD52;CADPS2;TPM4;TC2N;CABS1;SYTL3;MELK;MSH2;STIM1;SIK3;MT1G;SIK1;MASP1;ASTN2;MT1B;ITPR1;ITPR2;C2CD4A;ITPR3;IQGAP1;NLK;RASGRP1;RASGRP3;STK3;SCIN;CDH20;CDH22;ABL1;STK38L;APOE;LHPP;SRPK2;SYT2;SYT1;EPHX2;BRAF;SYT9;SYT7;SYT6;ICK;SELP;VIL1;CABYR;RHEB;UBA2;CALM1;FBN1;RYR2;C2CD5;MCTP1;DOC2A;CCDC47;TSSK1B;DYSF;EFCAB…
estrogen receptor binding (GO:0030331)	1932-11-01	0.250894	1	0	0	1.24389	1.71996	NCOA1;CNOT1;ARID5A;CTNNB1;STRN;MMS19;ESR1;RERG;DCAF13;PPARGC1B;PPID
ephrin receptor binding (GO:0046875)	2020-07-19	0.253717	1	0	0	1.33317	1.82849	LYN;SRC;ABL1;FYN;EFNA5;PIK3CG;ANKS1B
spectrin binding (GO:0030507)	2020-07-19	0.253717	1	0	0	1.33317	1.82849	SPTBN5;KIF3A;ANK2;MYO7A;ANK3;ANK1;DYNC1I1
GTPase binding (GO:0051020)	24/76	0.256969	1	0	0	1.14272	1.55272	ABCA1;APLP2;ARAP2;AGAP1;ASAP1;ARAP1;ASAP2;AMBRA1;FNBP1L;ARFGAP3;FGD2;FGD4;FGD5;PEX5L;RILPL2;RASA1;GNB1;VPS41;LCP1;SMAP2;SMAP1;GIT1;SPTBN1;AGFG1
ubiquitin conjugating enzyme binding (GO:0031624)	2020-10-29	0.262427	1	0	0	1.24779	1.66927	RNF144A;RNF144B;ZMYM2;RNF180;RNF217;DCUN1D1;ARIH2;ARIH1;LONRF1;MARCH6
retinoic acid receptor binding (GO:0042974)	2020-06-16	0.264847	1	0	0	1.35697	1.80288	SNW1;VDR;CNOT1;ARID5A;PPARG;PRAME
muscle alpha-actinin binding (GO:0051371)	2020-06-16	0.264847	1	0	0	1.35697	1.80288	MYOM1;PALLD;SYNPO2;PKD2L1;MYOM2;TTN
bile acid transmembrane transporter activity (GO:0015125)	2020-06-16	0.264847	1	0	0	1.35697	1.80288	SLCO1C1;SLC10A6;SLC10A1;SLCO2B1;SLCO1B3;ABCB11
proton-transporting ATPase activity, rotational mechanism (GO:0046961)	2020-06-16	0.264847	1	0	0	1.35697	1.80288	ATP5B;ATP6V1B2;ATP6V1H;ATP6V0D2;ATP6V1C1;ATP6V1C2
phosphatidic acid binding (GO:0070300)	2020-06-16	0.264847	1	0	0	1.35697	1.80288	JPH2;OPA1;SESTD1;MAPKAP1;COMMD1;PITPNC1
nuclear hormone receptor binding (GO:0035257)	18/56	0.267819	1	0	0	1.16312	1.53235	NCOA1;NCOA2;BCAS3;TCF7L2;NCOA3;ARID5A;JMJD1C;LRP2;MED4;MED24;SNW1;THRAP3;CNOT1;MYOD1;ANKAR;CTNNB1;PRAME;HMGN3
RNA polymerase II transcription corepressor activity (GO:0001106)	2020-09-26	0.274922	1	0	0	1.25259	1.61743	RERE;TCERG1;TFAP2B;TLE1;SIN3A;ZMYND8;PHF12;N4BP2L2;BEND6
protein kinase A catalytic subunit binding (GO:0034236)	2020-05-13	0.276547	1	0	0	1.39177	1.78894	RYR2;GSK3B;KCNQ1;PKIA;PRKAR2A
guanylate kinase activity (GO:0004385)	2020-05-13	0.276547	1	0	0	1.39177	1.78894	DLG1;DLG2;GUK1;MAGI3;TJP2
phosphoric diester hydrolase activity (GO:0008081)	1933-11-01	0.288525	1	0	0	1.2062	1.49928	PDE11A;PLCB4;PLCL1;PDE2A;PLCG2;NAPEPLD;PLCE1;PLD1;ENPP6;PLCB1;SMPDL3A
endoribonuclease activity (GO:0004521)	2020-08-23	0.288557	1	0	0	1.25864	1.56432	PIWIL2;TSNAX;CPSF4;ENDOU;RNASEL;LACTB2;DICER1;SMG6
lipoprotein particle binding (GO:0071813)	2020-08-23	0.288557	1	0	0	1.25864	1.56432	COLEC12;MSR1;SCARB1;LIPC;TNFAIP6;STAB1;STAB2;CDH13
ADP binding (GO:0043531)	2020-08-23	0.288557	1	0	0	1.25864	1.56432	MSH2;MYO6;MYO3A;ME1;MYO18A;PRKAG2;MYH9;MYH10
filamin binding (GO:0031005)	2020-04-10	0.288572	1	0	0	1.44744	1.79889	NEBL;SYNPO2;DPYSL3;CRMP1
protein-hormone receptor activity (GO:0016500)	2020-04-10	0.288572	1	0	0	1.44744	1.79889	LHCGR;FSHR;ADIPOR2;TSHR
I-SMAD binding (GO:0070411)	2020-04-10	0.288572	1	0	0	1.44744	1.79889	SMAD2;SMAD1;SMURF1;CTNNB1
inositol trisphosphate phosphatase activity (GO:0046030)	2020-04-10	0.288572	1	0	0	1.44744	1.79889	INPP4A;INPP5B;INPP4B;SYNJ1
benzodiazepine receptor activity (GO:0008503)	2020-04-10	0.288572	1	0	0	1.44744	1.79889	GABRA2;GABRA1;GABRG3;GABRG2
transcriptional activator activity, RNA polymerase II transcription factor binding (GO:0001190)	16/50	0.291476	1	0	0	1.15795	1.42752	NCOA1;MKL2;TFAP2B;WWOX;CREBBP;NR1H4;RRP1B;MED12L;HIPK2;NEUROD1;CREB1;TBX20;CTNNB1;PITX2;ZFPM2;CLOCK
ubiquitin-like protein-specific protease activity (GO:0019783)	23/74	0.292072	1	0	0	1.1247	1.38423	USP46;USP13;USP24;USP25;USP37;USP15;ZRANB1;USP49;USP16;PSMD14;USP43;USP3;USP34;OTUD7A;OTUD7B;WDR20;USP28;SENP1;SENP6;COPS4;SENP5;ATXN7;OTUB1
DEAD/H-box RNA helicase binding (GO:0017151)	2020-03-07	0.300003	1	0	0	1.55083	1.86714	SMAD1;SMAD3;DROSHA
G-quadruplex DNA binding (GO:0051880)	2020-03-07	0.300003	1	0	0	1.55083	1.86714	BLM;XRN1;DHX36
N-acetylglucosamine 6-O-sulfotransferase activity (GO:0001517)	2020-03-07	0.300003	1	0	0	1.55083	1.86714	CHST1;CHST4;CHST3
fatty acid elongase activity (GO:0009922)	2020-03-07	0.300003	1	0	0	1.55083	1.86714	ELOVL2;ELOVL6;ELOVL7
opioid receptor activity (GO:0004985)	2020-03-07	0.300003	1	0	0	1.55083	1.86714	OPRD1;OPRK1;OPRM1
mannosidase activity (GO:0015923)	2020-03-07	0.300003	1	0	0	1.55083	1.86714	MANBA;MAN2A2;MAN1A1
cAMP response element binding (GO:0035497)	2020-03-07	0.300003	1	0	0	1.55083	1.86714	ATF2;CREB1;CREB3L2
activin-activated receptor activity (GO:0017002)	2020-03-07	0.300003	1	0	0	1.55083	1.86714	ACVR1;ACVR1C;ACVR2A
inositol-1,3,4,5-tetrakisphosphate 5-phosphatase activity (GO:0052659)	2020-03-07	0.300003	1	0	0	1.55083	1.86714	INPP5B;SYNJ1;ITPK1
protein-glutamine gamma-glutamyltransferase activity (GO:0003810)	2020-03-07	0.300003	1	0	0	1.55083	1.86714	TGM5;TGM4;TGM2
alanine transmembrane transporter activity (GO:0022858)	2020-03-07	0.300003	1	0	0	1.55083	1.86714	SLC36A2;SLC1A4;SLC38A3
poly(G) binding (GO:0034046)	2020-03-07	0.300003	1	0	0	1.55083	1.86714	PNPT1;ATXN1;HNRNPU
histone threonine kinase activity (GO:0035184)	2020-03-07	0.300003	1	0	0	1.55083	1.86714	PRKCB;PRKCA;PKN1
SUMO-specific protease activity (GO:0016929)	2020-03-07	0.300003	1	0	0	1.55083	1.86714	SENP6;SENP5;SENP1
bubble DNA binding (GO:0000405)	2020-03-07	0.300003	1	0	0	1.55083	1.86714	BLM;ERCC5;XPC
vascular endothelial growth factor-activated receptor activity (GO:0005021)	2020-03-07	0.300003	1	0	0	1.55083	1.86714	NELL2;NRP1;FLT3
L-alanine transmembrane transporter activity (GO:0015180)	2020-03-07	0.300003	1	0	0	1.55083	1.86714	SLC36A2;SLC1A4;SLC38A3
neuropeptide Y receptor activity (GO:0004983)	2020-03-07	0.300003	1	0	0	1.55083	1.86714	PROKR2;NPY4R;NPY1R
GPI anchor binding (GO:0034235)	2020-03-07	0.300003	1	0	0	1.55083	1.86714	PIGU;PIGK;THY1
leucine binding (GO:0070728)	2020-03-07	0.300003	1	0	0	1.55083	1.86714	SESN3;SESN1;UBR1
protein binding involved in cell-matrix adhesion (GO:0098634)	2020-03-07	0.300003	1	0	0	1.55083	1.86714	ITGA2;ITGA1;EMILIN1
N6-methyladenosine-containing RNA binding (GO:1990247)	2020-03-07	0.300003	1	0	0	1.55083	1.86714	YTHDF3;YTHDC1;YTHDC2
satellite DNA binding (GO:0003696)	2020-03-07	0.300003	1	0	0	1.55083	1.86714	HEYL;HEY2;MBD2
annealing helicase activity (GO:0036310)	2020-03-07	0.300003	1	0	0	1.55083	1.86714	ZRANB3;SMARCAL1;BLM
NADP binding (GO:0050661)	2020-10-30	0.302794	1	0	0	1.2062	1.44105	DHFR;TP53I3;GMDS;NNT;DPYD;ME1;KCNAB1;HMGCR;CRYM;DECR1
ubiquitin conjugating enzyme activity (GO:0061631)	2020-07-20	0.303571	1	0	0	1.26651	1.50986	UBE2D2;UBE2D3;UBE2E1;UBE2D1;UBE2E2;UBE2QL1;UBE2O
transcription factor activity, RNA polymerase II core promoter sequence-specific (GO:0000983)	2020-07-20	0.303571	1	0	0	1.26651	1.50986	TFAP2B;HEYL;SMAD3;DACH1;HEY2;TAF4B;LMX1B
DNA-directed DNA polymerase activity (GO:0003887)	2020-07-20	0.303571	1	0	0	1.26651	1.50986	POLB;POLD3;PRIM2;POLD4;POLN;POLM;REV3L
transcriptional repressor activity, RNA polymerase II transcription factor binding (GO:0001191)	15/47	0.304526	1	0	0	1.15487	1.37314	RERE;EOMES;TCERG1;TFAP2B;CREBBP;TLE1;ZMYND8;PHF12;PARP9;N4BP2L2;PARP15;SDR16C5;CNOT7;SIN3A;BEND6
protein phosphatase regulator activity (GO:0019888)	15/47	0.304526	1	0	0	1.15487	1.37314	PPP1R16B;UBXN2B;BOD1;PPP2R2A;PPP2R3A;ARPP19;PPP2R2C;PPP2R1A;PPME1;PPP2R2B;PPP4R4;RCAN2;ENSA;CALM1;PHACTR4
RNA polymerase II activating transcription factor binding (GO:0001102)	15/47	0.304526	1	0	0	1.15487	1.37314	EOMES;ATF2;CREBBP;SMAD3;LDB2;HIPK2;NEUROD1;CREB1;RBL1;SIN3A;HEY2;TBX20;CTNNB1;PITX2;NFE2L2
metalloexopeptidase activity (GO:0008235)	17/54	0.309423	1	0	0	1.13919	1.33632	CPA3;CPM;CPO;AGTPBP1;ERAP2;CPQ;CPXM2;ERAP1;LNPEP;AGBL4;MMP16;AGBL1;MMP15;RNPEP;AGBL2;CPA6;METAP1
transcription regulatory region DNA binding (GO:0044212)	108/374	0.312002	1	0	0	1.04494	1.21709	ATF2;GFI1;HNRNPU;JMJD1C;ARID4B;RORA;IKZF1;RORB;GABPB1;IKZF2;NR3C1;IKZF3;DUX4;ELK3;SALL1;CREB3L2;TRIM24;KAT7;PITX2;CDK5RAP2;MSX2;ARID5A;RFX3;ARID5B;MITF;DMTF1;TBL1XR1;TFAM;ZNF831;CLOCK;KMT2A;MAX;TXK;TCF7;GATA6;GATA4;NPAS2;NEUROD1;DHX36;HIVEP1;HIVEP3;RREB1;IVNS1ABP;TFAP2A;SMAD2;NFE2;SMAD3;XRCC5;BCL11A;VDR;ESRRB;TRERF1;BTBD8;ESR1;ST18;NFKB1;ESR2;SP1;ZNF536;TCF4;CDK13;RCOR3;ZNF532;NFE2L2;CALCOCO1;THR…
beta-tubulin binding (GO:0048487)	2020-09-27	0.318434	1	0	0	1.2062	1.3803	TTLL7;IFT74;BCAS3;PACRG;PDCD5;PIFO;TBCD;HTT;LRPPRC
calmodulin-dependent protein kinase activity (GO:0004683)	2020-09-27	0.318434	1	0	0	1.2062	1.3803	EEF2K;CAMK1D;DAPK1;MKNK1;CAMK4;MAPKAPK2;PTK2B;PHKB;CAMK1G
G-protein beta/gamma-subunit complex binding (GO:0031683)	2020-06-17	0.320307	1	0	0	1.27715	1.45401	GNAO1;GNA14;GNAL;GNAQ;GNA12;GNAI1
metalloaminopeptidase activity (GO:0070006)	2020-06-17	0.320307	1	0	0	1.27715	1.45401	ERAP2;MMP16;MMP15;ERAP1;RNPEP;LNPEP
protein tyrosine/serine/threonine phosphatase activity (GO:0008138)	1934-11-01	0.3276	1	0	0	1.17072	1.30648	DUSP22;DUSP5;MTMR2;DUSP10;DUSP3;PTPMT1;DUPD1;SSH2;DUSP16;SSH1;CDKN3
protein-cysteine S-palmitoyltransferase activity (GO:0019706)	2020-08-24	0.335738	1	0	0	1.2062	1.31648	GOLGA7B;ZDHHC19;ZDHHC20;ZDHHC22;ZDHHC2;GOLGA7;ZDHHC14;ZDHHC3
endoribonuclease activity, producing 5'-phosphomonoesters (GO:0016891)	2020-08-24	0.335738	1	0	0	1.2062	1.31648	POP1;EXO1;ELAC1;DROSHA;DICER1;RPP25;RPP14;MRPL44
protein-cysteine S-acyltransferase activity (GO:0019707)	2020-08-24	0.335738	1	0	0	1.2062	1.31648	GOLGA7B;ZDHHC19;ZDHHC20;ZDHHC22;ZDHHC2;GOLGA7;ZDHHC14;ZDHHC3
death receptor activity (GO:0005035)	2020-08-24	0.335738	1	0	0	1.2062	1.31648	NGFR;TNFRSF9;TNFRSF10B;FAS;LTBR;RELT;TNFRSF21;TNFRSF10D
tumor necrosis factor-activated receptor activity (GO:0005031)	2020-08-24	0.335738	1	0	0	1.2062	1.31648	NGFR;TNFRSF9;TNFRSF10B;FAS;LTBR;RELT;TNFRSF21;TNFRSF10D
DNA secondary structure binding (GO:0000217)	2020-08-24	0.335738	1	0	0	1.2062	1.31648	RAD51B;BLM;RAD51C;MSH2;MSH3;XPC;ERCC5;RAD18
heparan sulfate sulfotransferase activity (GO:0034483)	2020-05-14	0.339277	1	0	0	1.29236	1.39696	NDST2;NDST3;HS6ST1;HS3ST1;HS6ST3
SH3 domain binding (GO:0017124)	17/55	0.340436	1	0	0	1.11848	1.20519	AFAP1L2;DAB2IP;CBLB;PTPN12;CD3E;CD2AP;CABYR;SH3BP5L;DPYSL3;RUFY2;ADAM12;ABI1;ELMO1;ABL1;ZNF106;SKAP1;RAD9A
phosphatidylinositol-3-phosphate binding (GO:0032266)	2020-10-31	0.34453	1	0	0	1.16729	1.24383	ZFYVE26;JPH2;KIF16B;SESTD1;DENND1A;PARD3;SH3PXD2B;DAB2IP;SNX13;WIPI2
3'-5'-exoribonuclease activity (GO:0000175)	2020-10-31	0.34453	1	0	0	1.16729	1.24383	PAN2;CNOT6L;PNPT1;CNOT7;ERI1;CNOT1;CNOT2;USB1;REXO2;DIS3L2
protein serine/threonine kinase activator activity (GO:0043539)	2020-10-31	0.34453	1	0	0	1.16729	1.24383	TCL1B;CAB39;ALS2;TAOK1;SPRY2;PARP16;IQGAP1;FAM20A;CALM1;STK3
core promoter binding (GO:0001047)	29/97	0.344717	1	0	0	1.08185	1.1522	HDAC4;CALCOCO1;KMT2A;HNRNPU;RORA;NR3C1;MEOX1;NPAS2;ARNTL;DHX36;E2F3;KANSL1L;E2F7;PRMT5;ZFHX3;H2AFY;ESRRB;PROX1;ESR1;ST18;ESR2;MMP12;NR4A3;KANSL1;SP1;THRAP3;MYOD1;PPARG;CLOCK
DNA polymerase activity (GO:0034061)	2020-07-21	0.355115	1	0	0	1.2062	1.24879	POLB;POLD3;PRIM2;POLD4;POLN;POLM;REV3L
protein binding involved in cell-cell adhesion (GO:0098632)	2020-07-21	0.355115	1	0	0	1.2062	1.24879	PDLIM1;RAB10;BAIAP2L1;IZUMO1;TACSTD2;STXBP6;PDLIM5
hydrogen-exporting ATPase activity (GO:0036442)	2020-07-21	0.355115	1	0	0	1.2062	1.24879	ATP5B;ATP6V1B2;ATP6V1H;ATP2C1;ATP6V0D2;ATP6V1C1;ATP6V1C2
ubiquitin-like protein conjugating enzyme activity (GO:0061650)	2020-07-21	0.355115	1	0	0	1.2062	1.24879	UBE2D2;UBE2D3;UBE2E1;UBE2D1;UBE2E2;UBE2QL1;UBE2O
inward rectifier potassium channel activity (GO:0005242)	2020-07-21	0.355115	1	0	0	1.2062	1.24879	KCNK6;KCNJ6;KCNJ12;ABCC8;KCNJ18;KCNK1;KCNJ1
core promoter proximal region sequence-specific DNA binding (GO:0000987)	80/278	0.355817	1	0	0	1.04132	1.07604	GMEB2;ONECUT2;RAX;NRL;SIX1;PRDM1;RBPJ;NR3C1;DUX4;ETS1;ELK3;MYBL2;TEAD1;ZNF202;MYBL1;NKX2-8;BATF3;SMARCC2;TCF12;RFX2;RFX3;MITF;ETV1;RFX8;TOX2;CREB1;RFX7;RFX4;MYOD1;IRF1;RFX5;TFEC;ZNF516;HAND1;TBPL1;TFAM;ZNF239;PGR;ERG;CLOCK;JDP2;NFAT5;AKNA;TXK;ZKSCAN3;ZNF148;TFAP2A;SMAD2;NFE2;SMAD1;TCF7L2;CREBBP;ZFHX3;SMAD3;DMRT1;BCL11A;MBD2;NR2F1;NFATC3;FOXJ2;NFATC1;TBX5;ESR1;POU2F3;MEIS2;PHOX2B;POU4F3;NR4A1;KLF7…
integrin binding (GO:0005178)	28/94	0.35687	1	0	0	1.07788	1.11063	COL16A1;SRC;ADAM22;THY1;WISP1;THBS4;ICAM1;ESM1;GPNMB;EMILIN1;LGALS8;SYK;DST;ACTN2;ACTN1;FN1;NRG1;PRKCA;IGF1;NPNT;FRMD5;COL4A3;CD226;LCP1;UTRN;CDH17;PTPN2;FBN1
cytokine receptor activity (GO:0004896)	22/73	0.357719	1	0	0	1.09054	1.12108	IL15RA;FLT3;IL1R1;IFNGR1;IL23R;IL1R2;IL5RA;IL20RB;LIFR;GFRA1;OSMR;PRLR;GFRA2;IL22RA2;IL1RL2;IL21R;CNTN1;ACKR4;CCR6;IL7R;CCR4;CD44
oxalate transmembrane transporter activity (GO:0019531)	2020-04-11	0.361319	1	0	0	1.31585	1.33953	SLC26A7;SLC26A9;SLC26A4;SLC26A3
4 iron, 4 sulfur cluster binding (GO:0051539)	2020-04-11	0.361319	1	0	0	1.31585	1.33953	RSAD2;NUBPL;ACO1;SDHB
intramolecular transferase activity, phosphotransferases (GO:0016868)	2020-04-11	0.361319	1	0	0	1.31585	1.33953	PGM2;PGM5;PGM1;PGM2L1
mannose binding (GO:0005537)	2020-04-11	0.361319	1	0	0	1.31585	1.33953	ACR;LMAN1;COLEC10;LMAN2L
MAP kinase kinase kinase kinase activity (GO:0008349)	2020-04-11	0.361319	1	0	0	1.31585	1.33953	TNIK;MAP4K5;MAP4K3;MAP4K4
2 iron, 2 sulfur cluster binding (GO:0051537)	2020-04-11	0.361319	1	0	0	1.31585	1.33953	FDX1;AOX1;FXN;SDHB
nitric-oxide synthase binding (GO:0050998)	2020-04-11	0.361319	1	0	0	1.31585	1.33953	NOS1AP;ATP2B4;SCN5A;SNTA1
metallocarboxypeptidase activity (GO:0004181)	2020-09-28	0.363184	1	0	0	1.16312	1.17806	CPA3;CPM;AGBL4;CPO;AGTPBP1;AGBL1;CPXM2;AGBL2;CPA6
androgen receptor binding (GO:0050681)	13/42	0.370184	1	0	0	1.12004	1.11305	NCOA1;KDM4C;PRKCB;NCOA3;ARID5A;PIAS1;FOXP1;GRIP1;CDK7;SNW1;CTNNB1;PKN1;PPARGC1A
protein kinase A regulatory subunit binding (GO:0034237)	2020-06-18	0.377167	1	0	0	1.2062	1.17612	ARFGEF1;RYR2;KCNQ1;AKAP9;AKAP7;AKAP6
ligand-gated anion channel activity (GO:0099095)	2020-06-18	0.377167	1	0	0	1.2062	1.17612	GABRA2;GABRA1;GABRB1;GABRG3;GABRG2;CFTR
nucleoside diphosphate kinase activity (GO:0004550)	2020-06-18	0.377167	1	0	0	1.2062	1.17612	NME7;NME8;AK1;NME9;AK5;AK9
oxidoreductase activity, acting on the CH-NH group of donors, NAD or NADP as acceptor (GO:0016646)	2020-06-18	0.377167	1	0	0	1.2062	1.17612	DHFR;QDPR;ALDH1L1;MTHFD1L;CRYM;ALDH1L2
metallopeptidase activity (GO:0008237)	30/102	0.379761	1	0	0	1.06429	1.03046	PSMD14;ADAM20;IDE;ADAMTS12;MMP20;NLN;ADAM29;ADAMTS2;ADAMTS3;PITRM1;ADAMTS1;MMP28;RNPEP;ADAMTS9;CLCA4;ADAMTS6;MME;ERAP2;ERAP1;LNPEP;MMP9;MMP12;MMP16;MMP15;PAPPA;ADAM12;TLL1;TRABD2B;METAP1;PAPPA2
RNA polymerase II core promoter proximal region sequence-specific DNA binding (GO:0000978)	75/262	0.381829	1	0	0	1.03586	0.997307	GMEB2;ONECUT2;RAX;NRL;SIX1;PRDM1;RBPJ;NR3C1;ETS1;DUX4;ELK3;MYBL2;ZNF202;MYBL1;NKX2-8;BATF3;SMARCC2;TCF12;RFX2;RFX3;MITF;ETV1;RFX8;TOX2;CREB1;RFX7;RFX4;MYOD1;IRF1;RFX5;TFEC;HAND1;TBPL1;TFAM;ZNF239;PGR;ERG;CLOCK;JDP2;NFAT5;AKNA;TXK;ZKSCAN3;ZNF148;TFAP2A;SMAD2;SMAD1;TCF7L2;ZFHX3;SMAD3;BCL11A;MBD2;NR2F1;NFATC3;FOXJ2;NFATC1;TBX5;ESR1;POU2F3;MEIS2;PHOX2B;POU4F3;NR4A1;KLF7;NR4A3;FUBP3;NFIA;NFIB;SP1;ZNF5…
ion gated channel activity (GO:0022839)	2020-08-25	0.383944	1	0	0	1.15795	1.10846	TTYH2;TMEM63C;ANO10;PKD2L1;ANO6;ANO4;CLCA4;ANO2
exoribonuclease activity, producing 5'-phosphomonoesters (GO:0016896)	2020-08-25	0.383944	1	0	0	1.15795	1.10846	PAN2;PNPT1;CNOT7;XRN1;ERI1;USB1;REXO2;DIS3L2
hydrolase activity, hydrolyzing O-glycosyl compounds (GO:0004553)	1932-10-01	0.387091	1	0	0	1.13081	1.07325	ACER2;GALC;NEU3;GUSBP1;CHIA;PARG;HPSE2;MAN1A1;GBA3;GBA2
microtubule motor activity (GO:0003777)	18/60	0.387681	1	0	0	1.08558	1.02866	DNAH3;DNAH7;DNAH8;KIF24;KIF6;CENPE;KIF2A;KIF5C;KIF16B;KIF3A;KIF5B;KIF26B;KIF5A;KIF13A;DYNLRB2;KIF1A;KIF20A;DYNC1I1
bile acid binding (GO:0032052)	2020-03-08	0.387969	1	0	0	1.35697	1.28483	VDR;NR1H4;PYGL
sequence-specific mRNA binding (GO:1990825)	2020-03-08	0.387969	1	0	0	1.35697	1.28483	DHFR;ETF1;LARP6
mismatched DNA binding (GO:0030983)	2020-03-08	0.387969	1	0	0	1.35697	1.28483	MSH2;MSH3;MSH4
neurotrophin TRK receptor binding (GO:0005167)	2020-03-08	0.387969	1	0	0	1.35697	1.28483	FRS2;PIK3R1;EFNA5
calcium-dependent protein kinase activity (GO:0010857)	2020-03-08	0.387969	1	0	0	1.35697	1.28483	MKNK1;CAMK4;MAPKAPK2
mismatch repair complex binding (GO:0032404)	2020-03-08	0.387969	1	0	0	1.35697	1.28483	MSH2;MLH1;ATR
phosphatidylinositol-4,5-bisphosphate 5-phosphatase activity (GO:0004439)	2020-03-08	0.387969	1	0	0	1.35697	1.28483	INPP5B;SYNJ1;PTPMT1
phosphatidylcholine transporter activity (GO:0008525)	2020-03-08	0.387969	1	0	0	1.35697	1.28483	ABCA1;ABCB1;ABCB4
voltage-gated potassium channel activity involved in ventricular cardiac muscle cell action potential repolarization (GO:1902282)	2020-03-08	0.387969	1	0	0	1.35697	1.28483	KCNE1;KCND3;KCNQ1
protein-arginine omega-N asymmetric methyltransferase activity (GO:0035242)	2020-03-08	0.387969	1	0	0	1.35697	1.28483	PRMT6;PRMT8;PRMT9
tRNA (cytosine) methyltransferase activity (GO:0016427)	2020-03-08	0.387969	1	0	0	1.35697	1.28483	NSUN3;NSUN6;METTL8
phosphatidylinositol 3-kinase regulator activity (GO:0035014)	2020-03-08	0.387969	1	0	0	1.35697	1.28483	WDR91;PIK3R3;PIK3R1
cAMP response element binding protein binding (GO:0008140)	2020-03-08	0.387969	1	0	0	1.35697	1.28483	ATF2;CREM;SIK1
phosphatidylinositol-4,5-bisphosphate phosphatase activity (GO:0106019)	2020-03-08	0.387969	1	0	0	1.35697	1.28483	INPP5B;SYNJ1;PTPMT1
glucosidase activity (GO:0015926)	2020-03-08	0.387969	1	0	0	1.35697	1.28483	KL;GBA3;GBA2
carboxypeptidase activity (GO:0004180)	1939-12-01	0.388425	1	0	0	1.11342	1.05291	CPA3;CPM;AGBL4;CPO;AGTPBP1;AGBL1;CPXM2;AGBL2;NAALAD2;BLMH;CPVL;CPA6
RNA polymerase II regulatory region sequence-specific DNA binding (GO:0000977)	130/460	0.398228	1	0	0	1.02265	0.941582	ATF2;ZMYND8;RAX;NRL;RORA;PRDM2;RORB;PRDM1;RBPJ;NR3C1;BACH1;ETS1;DUX4;BACH2;ARHGAP35;ELK3;CREB3L2;ZNF202;NKX2-8;SMARCC2;RFX2;RFX3;ARID5B;MITF;RUNX3;RFX8;LMX1A;RFX7;RFX4;RFX5;TBPL1;TFAM;PGR;ERG;LMX1B;CLOCK;ZNF277;AKNA;MAX;TXK;GATA6;CREM;GATA4;PHF21A;ZKSCAN3;ZNF148;RREB1;TFAP2A;SMAD2;TFAP2B;SMAD1;ZFHX3;TFAP2D;SMAD3;TFAP2E;BCL11A;FOXF1;VDR;ZBTB16;PHF12;ESRRB;NR2F1;NFATC3;NFATC1;ESR1;POU2F3;NFKB1;PHOX…
transcription regulatory region sequence-specific DNA binding (GO:0000976)	83/292	0.402455	1	0	0	1.02857	0.936181	ATF2;THRB;ZMYND8;JMJD1C;PRDM2;RORA;RORB;MEOX1;DUX4;ARHGAP35;SIN3A;TRPS1;CREB3L2;PITX2;TEAD1;PRMT5;H2AFY;ARID5B;PROX1;RUNX3;ETV5;NR5A2;CREB1;LMX1A;TFDP2;NFX1;TAL1;THRAP3;MYOD1;HAND2;ZNF516;CRY2;RARB;PPARG;LMX1B;KMT2A;ATF6B;MAX;NR1I2;GATA6;CREM;GATA4;BARX2;PHF21A;ARNTL;CUX2;CUX1;ZNF704;PLAGL1;BAHD1;TBX20;E2F3;RREB1;IVNS1ABP;TFAP2A;MLXIP;NFE2;TFAP2B;CREBBP;ZFHX3;TFAP2D;SMAD3;DMRT1;TFAP2E;FOXF1;VDR;P…
acyl-CoA dehydrogenase activity (GO:0003995)	2020-05-15	0.402833	1	0	0	1.2062	1.09672	ACAD8;ACOXL;ACADL;ACOX3;ACAD11
protein disulfide oxidoreductase activity (GO:0015035)	2020-05-15	0.402833	1	0	0	1.2062	1.09672	CCS;TXNL1;DNAJC10;STAB1;STAB2
myosin V binding (GO:0031489)	2020-05-15	0.402833	1	0	0	1.2062	1.09672	RAB10;RAB3C;RAB14;NPC1L1;RAB27B
Rac GTPase binding (GO:0048365)	13/43	0.407247	1	0	0	1.094	0.982776	NCKAP1;DOCK4;DOCK7;ARHGAP17;IQGAP2;EPS8;ARHGAP44;PAK1;ARFIP2;SRGAP3;PKN1;WASF1;SRGAP1
delayed rectifier potassium channel activity (GO:0005251)	2020-09-29	0.408525	1	0	0	1.12301	1.00532	KCNE1;KCNB2;KCNQ1;KCNA2;KCNQ3;KCNA4;KCNQ4;KCNQ5;KCNH1
chloride channel activity (GO:0005254)	18/61	0.418912	1	0	0	1.06778	0.929073	GABRA2;CLIC5;GABRB2;GABRA1;GABRB1;TTYH2;ANO6;SLC1A4;GABRG3;CLCN2;GABRG2;BSND;SLC26A7;SLC26A9;SLC26A4;SLC26A3;CFTR;CLCA4
protein kinase C binding (GO:0005080)	1940-12-01	0.427241	1	0	0	1.08558	0.923185	GRK5;IRS1;PRKCB;ABL1;PKP2;HSPB1;PKN1;PDLIM5;HDAC9;ADCY6;HDAC7;DACT1
cyclin-dependent protein serine/threonine kinase activity (GO:0004693)	1933-10-01	0.429947	1	0	0	1.09655	0.925588	CDK17;CDKL3;CDK8;CDK19;CDKL4;CDK7;CDK5;CDK13;CDK14;CDK15
ion channel inhibitor activity (GO:0008200)	1933-10-01	0.429947	1	0	0	1.09655	0.925588	KCNV1;RASA1;NEDD4;KCNMB2;ENSA;ITPR1;NEDD4L;CALM1;STX1A;CFTR
enhancer binding (GO:0035326)	2020-08-26	0.432398	1	0	0	1.11342	0.933497	SMAD2;ATF2;TFAP2B;SMAD3;ZNF704;ESRRB;TCF12;FOXN4
BMP receptor binding (GO:0070700)	2020-04-12	0.433707	1	0	0	1.2062	1.00764	BMP3;TGFB2;TGFB3;BMP6
RNA polymerase II basal transcription factor binding (GO:0001091)	2020-04-12	0.433707	1	0	0	1.2062	1.00764	ZNHIT6;HNRNPU;TCF4;ESR1
potassium ion binding (GO:0030955)	2020-04-12	0.433707	1	0	0	1.2062	1.00764	SLC24A2;HDAC4;SLC24A4;SLC24A3
protein-arginine N-methyltransferase activity (GO:0016274)	2020-04-12	0.433707	1	0	0	1.2062	1.00764	PRMT6;PRMT5;PRMT8;PRMT9
tRNA (guanine) methyltransferase activity (GO:0016423)	2020-04-12	0.433707	1	0	0	1.2062	1.00764	TRMT10B;TRMT10C;WDR4;THUMPD3
annealing activity (GO:0097617)	2020-04-12	0.433707	1	0	0	1.2062	1.00764	ZRANB3;FXR1;SMARCAL1;BLM
carbonate dehydratase activity (GO:0004089)	2020-04-12	0.433707	1	0	0	1.2062	1.00764	CA12;CA1;CA3;CA13
sulfate transmembrane transporter activity (GO:0015116)	2020-04-12	0.433707	1	0	0	1.2062	1.00764	SLC26A7;SLC26A9;SLC26A4;SLC26A3
fibroblast growth factor receptor binding (GO:0005104)	2020-04-12	0.433707	1	0	0	1.2062	1.00764	FGF5;KL;FGF18;FRS2
intracellular calcium activated chloride channel activity (GO:0005229)	2020-06-19	0.434144	1	0	0	1.14272	0.953457	TTYH2;ANO10;ANO6;ANO4;ANO2;CLCA4
cadherin binding involved in cell-cell adhesion (GO:0098641)	2020-06-19	0.434144	1	0	0	1.14272	0.953457	PDLIM1;RAB10;BAIAP2L1;TACSTD2;STXBP6;PDLIM5
intracellular chloride channel activity (GO:0061778)	2020-06-19	0.434144	1	0	0	1.14272	0.953457	TTYH2;ANO10;ANO6;ANO4;ANO2;CLCA4
Hsp90 protein binding (GO:0051879)	2020-09-30	0.453838	1	0	0	1.08558	0.857624	UNC45B;PACRG;CSNK2A1;NR3C1;PPEF2;NPAS2;FKBP6;PPID;ARNTL
glutathione transferase activity (GO:0004364)	2020-09-30	0.453838	1	0	0	1.08558	0.857624	GSTZ1;GSTA5;GSTA4;GSTA3;GDAP1L1;ALOX5AP;MGST2;GSTM5;PTGES
nucleotide kinase activity (GO:0019201)	2020-07-23	0.459307	1	0	0	1.10131	0.856863	DLG1;DLG2;GUK1;MAGI3;AK1;AK2;TJP2
regulatory region DNA binding (GO:0000975)	63/224	0.459916	1	0	0	1.01773	0.790483	CALCOCO1;GFI1;SIX1;TCF20;ARID4B;IKZF1;GABPB1;IKZF2;IKZF3;SALL1;CREB3L2;KAT7;MYBL2;TEAD1;MYBL1;CDK5RAP2;TEAD4;MSX2;H2AFY;TCF12;ARID5A;RFX3;ARID5B;PROX1;ETV5;NR5A2;DMTF1;TAL1;TBL1XR1;HAND2;ZNF516;HAND1;PPARG;ZNF831;YAP1;HDAC4;KMT2A;ATF6B;TCF7;GATA6;GATA4;ERBB4;DHX36;HIVEP1;HIVEP3;RREB1;TFAP2A;TCF7L2;TCF7L1;SMAD3;XRCC5;BCL11A;CDC5L;TRERF1;NFKB1;WT1;SP1;ZNF536;TAF5;CDK13;RCOR3;ZNF532;NFE2L2
inorganic anion transmembrane transporter activity (GO:0015103)	14/48	0.460194	1	0	0	1.05542	0.819122	SLC22A3;SLC22A2;SLC1A1;SLC4A10;SLC4A3;SLC22A23;SLC4A8;ANKH;SLC26A7;SLC26A9;SLC26A4;SLC26A3;XPR1;CFTR
phospholipid transporter activity (GO:0005548)	14/48	0.460194	1	0	0	1.05542	0.819122	ABCA1;CETP;OSBPL8;ABCC1;ATP8A2;ATP8A1;ABCB4;ATP10B;ATP10A;PITPNC1;OSBPL10;TNFAIP8L3;ATP9B;ATP9A
peptidase activator activity (GO:0016504)	2020-05-16	0.465554	1	0	0	1.13081	0.864536	PSMD14;PCOLCE2;PSME3;PSME2;TANK
acid-thiol ligase activity (GO:0016878)	2020-05-16	0.465554	1	0	0	1.13081	0.864536	ACSS3;ACSM1;ACSS1;SLC27A2;AACS
transmembrane receptor protein serine/threonine kinase binding (GO:0070696)	2020-05-16	0.465554	1	0	0	1.13081	0.864536	BMP3;TGFB2;TGFB3;TDGF1;BMP6
phosphotransferase activity, phosphate group as acceptor (GO:0016776)	1941-12-01	0.465987	1	0	0	1.0591	0.808727	DLG1;DLG2;GUK1;NME7;MAGI3;NME8;AK1;NME9;AK2;AK5;AK9;TJP2
transcription corepressor activity (GO:0003714)	57/203	0.470215	1	0	0	1.01606	0.766685	RERE;TCERG1;THRB;ZMYND8;NAB2;HNRNPU;N4BP2L2;YBX3;ARHGAP35;ELK3;SIN3A;SUFU;ZNF85;PRMT5;BATF3;ZHX2;KLF12;RBFOX2;ZHX3;TLE1;ARID5A;KCTD1;PROX1;CDYL;ZHX1;CDYL2;PIAS1;EID1;TBL1XR1;TFEC;HAND1;ZFPM2;YAP1;CTBP2;HDAC9;HIRA;NPAT;MSC;CRYM;E2F7;HOXC6;RUNX1T1;WNT4;JAZF1;BEND6;TFAP2B;SKOR2;SIAH2;PHF12;KCNIP3;NR1H4;MEIS2;HIPK2;HEYL;SNW1;RCOR3;MXD1
ATPase activity (GO:0016887)	57/203	0.470215	1	0	0	1.01606	0.766685	OLA1;DNHD1;SMCHD1;KIF5C;KIF5B;KIF13A;RUVBL1;KIF5A;KIF1A;DYNC2H1;TOR3A;RFC3;ABCC1;KIF24;KIF6;VWA8;MYH3;KATNAL1;KIF2A;MSH2;KIF16B;MYH9;KIF20A;CFTR;DNAH3;BLM;DNAH7;DNAH8;DNAH5;DNAH6;WDR63;ATP5J;DNAH9;HSPA13;ATAD2B;DYNC2LI1;ATP5B;KIF3A;KATNA1;MYH14;ATP6V1H;CCT8;MYH10;DYNC1I1;MDN1;ABCA1;DNAH11;HSPA4;DNAH14;ABCA4;ATAD2;INO80;MLH1;CENPE;WDR60;KIF26B;HYOU1
cyclin-dependent protein kinase activity (GO:0097472)	1934-10-01	0.472591	1	0	0	1.06429	0.797715	CDK17;CDKL3;CDK8;CDK19;CDKL4;CDK7;CDK5;CDK13;CDK14;CDK15
E-box binding (GO:0070888)	1934-10-01	0.472591	1	0	0	1.06429	0.797715	NEUROD1;MAX;TAL1;MYOD1;HAND2;MITF;TCF4;CLOCK;ARNTL2;ARNTL
GABA receptor binding (GO:0050811)	2020-03-09	0.472848	1	0	0	1.2062	0.903421	PLCL2;JAKMIP1;TRAK1
intracellular cAMP activated cation channel activity (GO:0005222)	2020-03-09	0.472848	1	0	0	1.2062	0.903421	CNGA1;CNGA3;HCN1
sterol esterase activity (GO:0004771)	2020-03-09	0.472848	1	0	0	1.2062	0.903421	CES1P1;CES5A;CES4A
phosphatase activator activity (GO:0019211)	2020-03-09	0.472848	1	0	0	1.2062	0.903421	FRS2;CALM1;PHACTR4
dolichyl-diphosphooligosaccharide-protein glycotransferase activity (GO:0004579)	2020-03-09	0.472848	1	0	0	1.2062	0.903421	RPN1;STT3A;STT3B
retinoid X receptor binding (GO:0046965)	2020-03-09	0.472848	1	0	0	1.2062	0.903421	VDR;ARID5A;PPARG
ribonuclease P activity (GO:0004526)	2020-03-09	0.472848	1	0	0	1.2062	0.903421	POP1;RPP25;RPP14
MAP kinase phosphatase activity (GO:0033549)	2020-03-09	0.472848	1	0	0	1.2062	0.903421	DUSP5;DUSP10;DUSP3
organic anion transmembrane transporter activity (GO:0008514)	20/70	0.475474	1	0	0	1.03389	0.768635	SLC22A3;ABCC1;ABCC2;SLC35A3;ABCC5;SLC22A2;SLCO6A1;ABCC11;SLCO1C1;SLC22A23;SLC2A9;SLC22A15;SLCO3A1;SLCO2B1;SLCO1B3;SLC26A7;SLC26A9;SLC26A4;SLC26A3;CFTR
phospholipase C activity (GO:0004629)	2020-08-27	0.480383	1	0	0	1.07218	0.786091	CHRM3;CHRM1;PLCB4;PLCL1;PLCG2;PLCE1;PLCH1;PLCB1
hydro-lyase activity (GO:0016836)	13/45	0.481474	1	0	0	1.04537	0.764066	CA12;FH;HSD17B4;ENO2;CA1;AUH;GMDS;CA3;UROC1;ENOSF1;EHHADH;ACO1;CA13
ubiquitin-protein transferase activity (GO:0004842)	116/417	0.485278	1	0	0	1.00661	0.727815	UBE3C;UBE3D;UBE2D2;KLHL38;UBE2D3;KLHL32;UBE2D1;CBLB;UBE2L6;BACH1;BACH2;HERC5;HERC3;HERC2;FBXO4;TRIM24;BTRC;RNF111;FBXO9;TRIM23;HERC6;FBXW4;AREL1;FBXW7;FBXW11;UBE2E3;UBE2E1;NSMCE1;UBE2E2;LMO7;FBXO10;KLHL42;HECW2;HECW1;ANAPC4;RBCK1;CBLL1;CUL5;RNF180;UBR4;NEDD4L;UBR3;FBXO45;UBR1;DTX4;RNF217;UBR5;HLTF;RNF175;LONRF1;BRAP;UBE2F;KLHL29;UBE2H;SMURF2;SMURF1;SIAH2;KLHL28;MARCH8;MARCH6;MARCH4;MARCH1;UBE2W;K…
RNA polymerase II transcription factor binding (GO:0001085)	34/121	0.488971	1	0	0	1.0168	0.72747	RERE;HDAC4;ATF2;TCERG1;GSK3B;GATA6;GATA4;LDB2;RBPJ;NEUROD1;SIN3A;TRPS1;HEY2;TBX20;PITX2;PITX1;TEAD1;DACT1;EOMES;TEAD4;TCF7L2;CREBBP;SMAD3;NFATC1;WWP2;HIPK2;CREB1;RBL1;SP1;TAL1;HCLS1;CTNNB1;ZFPM2;NFE2L2
organic cation transmembrane transporter activity (GO:0015101)	2020-06-20	0.490104	1	0	0	1.08558	0.774167	SLC44A5;SLC22A3;SLC44A3;SLC44A1;SLC7A8;SLC22A2
glutamate receptor binding (GO:0035254)	2020-06-20	0.490104	1	0	0	1.08558	0.774167	DLG1;DLG2;HOMER1;HOMER2;SYNDIG1;SHANK2
K63-linked polyubiquitin modification-dependent protein binding (GO:0070530)	2020-06-20	0.490104	1	0	0	1.08558	0.774167	ZRANB3;RNF168;ZRANB1;RNF169;OTUD7A;OTUD7B
poly-purine tract binding (GO:0070717)	2020-06-20	0.490104	1	0	0	1.08558	0.774167	TIA1;PNPT1;ATXN1;RBPMS;HNRNPU;LARP4
amyloid-beta binding (GO:0001540)	14/49	0.495664	1	0	0	1.03389	0.72564	GRIA1;BCHE;MSR1;NLGN1;TGFB2;COL25A1;ITGA2;CHRNA7;MARCO;GSAP;APBB2;APBA1;APOE;APBA2
RNA polymerase II regulatory region DNA binding (GO:0001012)	56/201	0.498294	1	0	0	1.00817	0.702254	ATF2;THRB;ZMYND8;PRDM2;RORA;RORB;ARHGAP35;TRPS1;CREB3L2;H2AFY;ARID5B;RUNX3;ETV5;CREB1;RBL1;LMX1A;TFDP2;NFX1;TAL1;MYOD1;HAND2;RARB;PPARG;LMX1B;ATF6B;MAX;TXK;NR1I2;GATA6;CREM;GATA4;BARX2;PHF21A;CUX2;CUX1;PLAGL1;TBX20;E2F3;RREB1;TFAP2A;MLXIP;TFAP2B;TFAP2D;TFAP2E;FOXF1;VDR;PHF12;NR1H4;CDC5L;PHOX2B;NFKB1;GATAD2A;NR4A1;NR4A3;SP1;HOXD3
ATP-dependent microtubule motor activity, plus-end-directed (GO:0008574)	1931-09-01	0.498555	1	0	0	1.05056	0.731234	KIF5C;KIF3A;KIF16B;WDR60;KIF5B;KIF5A;WDR63;KIF1A;DYNC1I1
organic acid:sodium symporter activity (GO:0005343)	2020-04-13	0.503556	1	0	0	1.11342	0.76387	SLC6A6;SLC13A3;SLC10A6;SLC10A1
RNA stem-loop binding (GO:0035613)	2020-04-13	0.503556	1	0	0	1.11342	0.76387	RBPMS;CPEB3;MYH10;LARP6
3'-5' DNA helicase activity (GO:0043138)	2020-04-13	0.503556	1	0	0	1.11342	0.76387	BLM;CDC45;GINS4;ASCC3
transferase activity, transferring pentosyl groups (GO:0016763)	1942-12-01	0.504309	1	0	0	1.03389	0.707764	PARP11;PDCL2;TNKS2;TNKS;UPP2;PARP16;PARP14;PARP9;PARP15;ART3;PRTFDC1;PARP8
phosphatidylinositol phospholipase C activity (GO:0004435)	2020-07-24	0.510188	1	0	0	1.05542	0.710276	CHRM3;CHRM1;PLCB4;PLCG2;PLCE1;PLCH1;PLCB1
neutral amino acid transmembrane transporter activity (GO:0015175)	2020-07-24	0.510188	1	0	0	1.05542	0.710276	SLC25A38;SLC36A2;SLC6A9;SLC7A8;SLC1A1;SLC1A4;SLC38A3
ion transmembrane transporter activity (GO:0015075)	1935-10-01	0.514562	1	0	0	1.03389	0.686955	ABCA1;SLC4A7;SLC4A8;CHRNA7;SLC4A10;TRPV3;PKD2L1;SLC4A3;SLC4A4;SLC9B2
microtubule binding (GO:0008017)	54/195	0.520212	1	0	0	1.00207	0.654875	MTCL1;LRRK2;POLB;MAP1LC3A;OPA1;KIF5C;KIF5B;KIF13A;KIF5A;NUSAP1;KIF1A;NEFH;CDK5RAP2;DST;MTUS1;MTUS2;KIF24;KIF6;EML4;EML5;EML6;KIF2A;STIM1;NAV3;KIF16B;MAP1B;NME8;KIF20A;MAPRE1;MAPRE2;RGS14;ARL3;CCDC69;NDRG1;TTBK2;SKA2;MAP2;KIF3A;KATNA1;MAP6;MAP4;DYNC1I1;CLASP1;MX2;MAP1LC3B2;HOOK3;LRPPRC;REEP1;CENPE;APC;REEP4;KIF26B;CCDC88C;TUBGCP3
transcriptional repressor activity, RNA polymerase II core promoter proximal region sequence-specific binding (GO:0001078)	27/97	0.521026	1	0	0	1.00724	0.656675	MYT1L;MAX;GFI1;TSHZ1;TSHZ2;PRDM1;BACH1;DACH1;ZKSCAN3;ZNF148;ZNF202;TFAP2A;CREBBP;ZFHX3;BATF3;BCL11A;NR2F1;PROX1;RBL1;NFX1;HAND1;SNAI2;ZNF536;ZNF239;ZFPM2;MXD1;PAXBP1
CoA hydrolase activity (GO:0016289)	2020-05-17	0.526074	1	0	0	1.06429	0.68361	NUDT7;THEM5;NUDT19;ACSBG2;HIBCH
Notch binding (GO:0005112)	2020-05-17	0.526074	1	0	0	1.06429	0.68361	JAG1;SNW1;MEGF10;AAK1;DTX1
palmitoyltransferase activity (GO:0016409)	2020-08-28	0.527262	1	0	0	1.03389	0.661747	GOLGA7B;ZDHHC19;ZDHHC20;ZDHHC22;ZDHHC2;GOLGA7;ZDHHC3;ZDHHC14
sterol transporter activity (GO:0015248)	2020-08-28	0.527262	1	0	0	1.03389	0.661747	OSBPL9;ABCA1;CETP;OSBPL6;OSBPL3;APOE;OSBPL1A;ABCG2
bile acid:sodium symporter activity (GO:0008508)	2020-02-06	0.527372	1	0	0	1.2062	0.771787	SLC10A6;SLC10A1
alpha-sialidase activity (GO:0016997)	2020-02-06	0.527372	1	0	0	1.2062	0.771787	NEU3;GLB1
protein phosphatase 2B binding (GO:0030346)	2020-02-06	0.527372	1	0	0	1.2062	0.771787	ATP2B4;SLC9A1
long-chain fatty acid binding (GO:0036041)	2020-02-06	0.527372	1	0	0	1.2062	0.771787	FABP2;FABP3
O-acetyltransferase activity (GO:0016413)	2020-02-06	0.527372	1	0	0	1.2062	0.771787	LPCAT2;CASD1
phosphorylase activity (GO:0004645)	2020-02-06	0.527372	1	0	0	1.2062	0.771787	PYGB;PYGL
nerve growth factor binding (GO:0048406)	2020-02-06	0.527372	1	0	0	1.2062	0.771787	NGFR;PCSK6
G-protein coupled neurotransmitter receptor activity (GO:0099528)	2020-02-06	0.527372	1	0	0	1.2062	0.771787	CHRM3;CHRM1
alpha-N-acetylgalactosaminide alpha-2,6-sialyltransferase activity (GO:0001665)	2020-02-06	0.527372	1	0	0	1.2062	0.771787	ST6GALNAC3;ST6GALNAC5
hyalurononglucosaminidase activity (GO:0004415)	2020-02-06	0.527372	1	0	0	1.2062	0.771787	CEMIP;TMEM2
ubiquitin-dependent protein binding (GO:0140036)	2020-02-06	0.527372	1	0	0	1.2062	0.771787	USP15;IDE
cation:amino acid symporter activity (GO:0005416)	2020-02-06	0.527372	1	0	0	1.2062	0.771787	SLC25A18;SLC36A2
calcium:sodium antiporter activity (GO:0005432)	2020-02-06	0.527372	1	0	0	1.2062	0.771787	CADPS2;SLC8A1
G-protein coupled acetylcholine receptor activity (GO:0016907)	2020-02-06	0.527372	1	0	0	1.2062	0.771787	CHRM3;CHRM1
ADP-ribosylation factor binding (GO:0030306)	2020-02-06	0.527372	1	0	0	1.2062	0.771787	GGA2;RAB11FIP4
chondroitin sulfotransferase activity (GO:0034481)	2020-02-06	0.527372	1	0	0	1.2062	0.771787	CHST11;CHST3
solute:proton antiporter activity (GO:0015299)	2020-02-06	0.527372	1	0	0	1.2062	0.771787	SLC9A1;SLC9B2
1-phosphatidylinositol-3-kinase regulator activity (GO:0046935)	2020-02-06	0.527372	1	0	0	1.2062	0.771787	PIK3R3;PIK3R1
exo-alpha-sialidase activity (GO:0004308)	2020-02-06	0.527372	1	0	0	1.2062	0.771787	NEU3;GLB1
ceramidase activity (GO:0017040)	2020-02-06	0.527372	1	0	0	1.2062	0.771787	ACER2;ASAH2
histone methyltransferase binding (GO:1990226)	2020-02-06	0.527372	1	0	0	1.2062	0.771787	PRDM4;PRDM12
G-quadruplex RNA binding (GO:0002151)	2020-02-06	0.527372	1	0	0	1.2062	0.771787	XRN1;DHX36
transforming growth factor beta-activated receptor activity (GO:0005024)	2020-02-06	0.527372	1	0	0	1.2062	0.771787	TGFBR3;LTBP1
peroxisome proliferator activated receptor binding (GO:0042975)	2020-02-06	0.527372	1	0	0	1.2062	0.771787	ASXL3;ASXL2
uridylyltransferase activity (GO:0070569)	2020-02-06	0.527372	1	0	0	1.2062	0.771787	ZCCHC11;TUT1
malate dehydrogenase activity (GO:0016615)	2020-02-06	0.527372	1	0	0	1.2062	0.771787	ME1;ME3
glucosyltransferase activity (GO:0046527)	2020-02-06	0.527372	1	0	0	1.2062	0.771787	KDELC1;KDELC2
sodium channel inhibitor activity (GO:0019871)	2020-02-06	0.527372	1	0	0	1.2062	0.771787	NEDD4;NEDD4L
ubiquinone binding (GO:0048039)	2020-02-06	0.527372	1	0	0	1.2062	0.771787	SDHB;COQ10B
T cell receptor binding (GO:0042608)	2020-02-06	0.527372	1	0	0	1.2062	0.771787	CD3E;DOCK2
azole transmembrane transporter activity (GO:1901474)	2020-02-06	0.527372	1	0	0	1.2062	0.771787	SLC25A19;SLC38A3
1-phosphatidylinositol 4-kinase activity (GO:0004430)	2020-02-06	0.527372	1	0	0	1.2062	0.771787	PI4KA;PI4KB
dopamine transmembrane transporter activity (GO:0005329)	2020-02-06	0.527372	1	0	0	1.2062	0.771787	SLC22A3;SLC22A2
BMP receptor activity (GO:0098821)	2020-02-06	0.527372	1	0	0	1.2062	0.771787	SOSTDC1;ACVR2A
LBD domain binding (GO:0050693)	2020-02-06	0.527372	1	0	0	1.2062	0.771787	PPARG;PROX1
very long-chain fatty acid-CoA ligase activity (GO:0031957)	2020-02-06	0.527372	1	0	0	1.2062	0.771787	SLC27A2;ACSBG2
purine nucleobase transmembrane transporter activity (GO:0005345)	2020-02-06	0.527372	1	0	0	1.2062	0.771787	SLC28A1;SLC28A3
alpha-mannosidase activity (GO:0004559)	2020-02-06	0.527372	1	0	0	1.2062	0.771787	MAN2A2;MANEA
arginine transmembrane transporter activity (GO:0015181)	2020-02-06	0.527372	1	0	0	1.2062	0.771787	SLC7A1;SLC7A2
beta-galactosidase activity (GO:0004565)	2020-02-06	0.527372	1	0	0	1.2062	0.771787	GLB1;GBA3
L-lysine transmembrane transporter activity (GO:0015189)	2020-02-06	0.527372	1	0	0	1.2062	0.771787	SLC7A1;SLC7A2
sphingosine N-acyltransferase activity (GO:0050291)	2020-02-06	0.527372	1	0	0	1.2062	0.771787	CERS5;CERS6
sulfotransferase activity (GO:0008146)	1939-11-01	0.52889	1	0	0	1.02063	0.650116	CHST8;TPST1;CHST11;UST;CHST1;CHST4;HS6ST1;SULT4A1;GAL3ST4;HS3ST1;CHST3
protein serine/threonine phosphatase activity (GO:0004722)	17/61	0.5323	1	0	0	1.00846	0.635883	MTMR3;PHLPP1;PPM1L;MTMR14;SSU72;PPP2R2A;PPM1K;PPM1D;MTMR6;CDC14B;PPP2CA;PPM1A;MYH3;PPP2R2C;PPP2R2B;PPEF2;CDKN3
Rho GTPase binding (GO:0017048)	20/72	0.533955	1	0	0	1.00517	0.630685	NCKAP1;DOCK4;RTKN;LRRK2;DOCK7;ARHGAP17;IQGAP2;YBX3;STRN3;ARHGAP44;EPS8;AKAP13;SIKE1;PAK1;ARFIP2;STXBP6;SRGAP3;PKN1;WASF1;SRGAP1
lipase activity (GO:0016298)	1943-12-01	0.541881	1	0	0	1.00984	0.618739	ABHD12;LYPLA1;LIPC;ABHD3;ABHD2;CES1P1;LIPG;PNPLA5;DDHD1;CES5A;PLB1;CES4A
cholesterol binding (GO:0015485)	1943-12-01	0.541881	1	0	0	1.00984	0.618739	GUCY2C;ABCA1;CETP;OSBPL8;SOAT2;OSBPL3;ANXA6;ERLIN1;APOE;PROM1;OSBPL10;OSBP2
metalloendopeptidase activity (GO:0004222)	18/65	0.542969	1	0	0	1.00207	0.61197	MME;IDE;ADAMTS12;MMP9;MMP20;MMP12;NLN;ADAMTS2;ADAMTS3;MMP16;PITRM1;MMP15;PAPPA;MMP28;TLL1;TRABD2B;CLCA4;PAPPA2
tubulin binding (GO:0015631)	70/255	0.550319	1	0	0	0.993341	0.593281	SETD2;MTCL1;LRRK2;PDCD5;STMN2;POLB;MAP1LC3A;OPA1;KIF5C;KIF5B;KIF13A;KIF5A;NUSAP1;KIF1A;NEFH;CDK5RAP2;BCAS3;PACRG;AGTPBP1;PIFO;MTUS1;MTUS2;KIF24;KIF6;EML4;EML5;EML6;KIF2A;NAV3;KIF16B;MAP1B;NME8;KIF20A;MAPRE2;RGS14;ARL3;CCDC69;HTT;NDRG1;NCALD;SKA2;IFT74;MAP2;KIF3A;KATNA1;MAP6;MAP4;DYNC1I1;CLASP1;RAB11FIP5;MX2;TBCD;MAP1LC3B2;INO80;HOOK3;LRPPRC;TTLL7;REEP1;CENPE;AGBL4;TPPP3;TTLL4;AGBL1;APC;REEP4;CENP…
tau-protein kinase activity (GO:0050321)	2020-03-10	0.551824	1	0	0	1.08558	0.645406	GSK3B;CDK5;TTBK2
death receptor binding (GO:0005123)	2020-03-10	0.551824	1	0	0	1.08558	0.645406	TMBIM1;DAB2IP;NGF
arginine N-methyltransferase activity (GO:0016273)	2020-03-10	0.551824	1	0	0	1.08558	0.645406	PRMT6;PRMT5;PRMT9
oligosaccharyl transferase activity (GO:0004576)	2020-03-10	0.551824	1	0	0	1.08558	0.645406	RPN1;STT3A;STT3B
phosphatidylcholine 1-acylhydrolase activity (GO:0008970)	2020-03-10	0.551824	1	0	0	1.08558	0.645406	ABHD3;LIPG;PLA2G4A
volume-sensitive anion channel activity (GO:0005225)	2020-03-10	0.551824	1	0	0	1.08558	0.645406	TTYH2;LRRC8D;LRRIQ4
clathrin adaptor activity (GO:0035615)	2020-03-10	0.551824	1	0	0	1.08558	0.645406	DAB2;AP2A2;PICALM
histone acetyltransferase activity (H4-K8 specific) (GO:0043996)	2020-03-10	0.551824	1	0	0	1.08558	0.645406	KANSL1;PHF20;KANSL1L
long-chain fatty acid-CoA ligase activity (GO:0004467)	2020-03-10	0.551824	1	0	0	1.08558	0.645406	ACSL3;SLC27A2;ACSBG2
activin binding (GO:0048185)	2020-03-10	0.551824	1	0	0	1.08558	0.645406	ACVR1;SMURF1;ACVR2A
dipeptidase activity (GO:0016805)	2020-03-10	0.551824	1	0	0	1.08558	0.645406	PM20D2;CPQ;NAALAD2
vinculin binding (GO:0017166)	2020-03-10	0.551824	1	0	0	1.08558	0.645406	ACTN1;CTNNA1;UTRN
histone acetyltransferase activity (H4-K5 specific) (GO:0043995)	2020-03-10	0.551824	1	0	0	1.08558	0.645406	KANSL1;PHF20;KANSL1L
phosphotransferase activity, for other substituted phosphate groups (GO:0016780)	2020-03-10	0.551824	1	0	0	1.08558	0.645406	SAMD8;GNPTAB;SGMS1
cyclin-dependent protein serine/threonine kinase inhibitor activity (GO:0004861)	2020-03-10	0.551824	1	0	0	1.08558	0.645406	KAT2B;CDKN2B;CDKN2A
fatty acid synthase activity (GO:0004312)	2020-03-10	0.551824	1	0	0	1.08558	0.645406	ELOVL2;ELOVL6;ELOVL7
mitogen-activated protein kinase kinase kinase binding (GO:0031435)	2020-03-10	0.551824	1	0	0	1.08558	0.645406	DAB2IP;PPEF2;SASH1
oxidized purine DNA binding (GO:0032357)	2020-03-10	0.551824	1	0	0	1.08558	0.645406	BLM;MSH2;MSH3
hydrolase activity, acting on carbon-nitrogen (but not peptide) bonds, in linear amidines (GO:0016813)	2020-03-10	0.551824	1	0	0	1.08558	0.645406	DDAH1;PADI3;PADI1
histone acetyltransferase activity (H4-K16 specific) (GO:0046972)	2020-03-10	0.551824	1	0	0	1.08558	0.645406	KANSL1;PHF20;KANSL1L
phosphatidylinositol-5-phosphate binding (GO:0010314)	2020-03-10	0.551824	1	0	0	1.08558	0.645406	JPH2;SESTD1;SH3PXD2B
endocytic adaptor activity (GO:0098748)	2020-03-10	0.551824	1	0	0	1.08558	0.645406	DAB2;AP2A2;PICALM
small protein activating enzyme activity (GO:0008641)	2020-03-10	0.551824	1	0	0	1.08558	0.645406	UBA5;UBA2;ATG7
growth factor activity (GO:0008083)	19/69	0.553022	1	0	0	0.996426	0.590241	GRN;JAG1;EGF;CLEC11A;LIF;TGFA;NRG1;NGF;EREG;BTC;ENDOU;IL6;NRG3;IL7;FGF20;IL12A;LACRT;TDGF1;HBEGF
phospholipase activity (GO:0004620)	19/69	0.553022	1	0	0	0.996426	0.590241	LYPLA1;PLA2G12A;ABHD3;PLCL1;PLA2G4A;DDHD1;PLD1;PLB1;ABHD12;LIPC;PLCB4;LIPG;ENPP2;PLCG2;NAPEPLD;PLCE1;PLCB1;PAFAH1B2;PLA1A
ubiquitin-like protein ligase activity (GO:0061659)	51/186	0.554296	1	0	0	0.992197	0.585452	UBE3C;UBE3D;CBLB;PRPF19;HERC5;HERC3;HERC2;ARIH2;ARIH1;BTRC;RNF111;HERC6;AREL1;AKTIP;PIAS1;RNF144A;RNF144B;HECW2;HECW1;CBLL1;PDZRN3;RNF165;CUL5;RNF180;PELI2;NEDD4L;UBR3;UBR1;FBXL22;ZNRF1;ZNRF3;HECTD4;RNF217;UBR5;HLTF;VHL;RNF175;LONRF1;UBE2F;BRAP;UBE2H;SMURF2;SMURF1;RNF26;WWP1;WWP2;UBE2W;RFWD2;NEDD4;UBE2O;RAD18
oxidoreductase activity, acting on the aldehyde or oxo group of donors, NAD or NADP as acceptor (GO:0016620)	2020-07-25	0.559282	1	0	0	1.01321	0.588776	ALDH3A1;ALDH1L1;ALDH1A2;FAR2;ALDH8A1;ALDH1L2;ALDH7A1
lipoprotein particle receptor binding (GO:0070325)	2020-07-25	0.559282	1	0	0	1.01321	0.588776	RELN;LRP1;SYT1;SNX17;APOE;HSPG2;PICALM
triglyceride lipase activity (GO:0004806)	2020-07-25	0.559282	1	0	0	1.01321	0.588776	LIPC;CES1P1;LIPG;PNPLA5;LIPK;CES5A;CES4A
core promoter sequence-specific DNA binding (GO:0001046)	20/73	0.562529	1	0	0	0.991397	0.570363	TFAP2A;PRMT5;TFAP2B;ZFHX3;H2AFY;KMT2A;NLRC5;RORA;BAZ2A;PROX1;MEOX1;ESR1;ESR2;NR4A3;THRAP3;SP1;ZFP64;PPARG;RREB1;ZNF277
ubiquitin binding (GO:0043130)	17/62	0.563299	1	0	0	0.992197	0.569466	USP13;USP25;USP16;SMAD3;UBXN2B;FAF1;HSPB1;CXCR4;UBE2L6;RNF168;TOM1L1;NPLOC4;WDR92;NEDD4;RBCK1;BIRC2;OTUB1
vitamin D receptor binding (GO:0042809)	2020-04-14	0.569268	1	0	0	1.03389	0.582495	MED24;SNW1;THRAP3;MED4
poly(A) binding (GO:0008143)	2020-04-14	0.569268	1	0	0	1.03389	0.582495	TIA1;RBPMS;HNRNPU;LARP4
transcription coactivator binding (GO:0001223)	2020-04-14	0.569268	1	0	0	1.03389	0.582495	CCNT2;RORA;ESR1;TEAD1
LRR domain binding (GO:0030275)	2020-04-14	0.569268	1	0	0	1.03389	0.582495	NRL;LRRFIP2;ERC1;ROBO1
cysteine-type endopeptidase activity involved in execution phase of apoptosis (GO:0097200)	2020-04-14	0.569268	1	0	0	1.03389	0.582495	CASP7;CASP12;CASP3;CFLAR
nucleoside kinase activity (GO:0019206)	2020-04-14	0.569268	1	0	0	1.03389	0.582495	ADK;TK2;AK5;AK9
secondary active transmembrane transporter activity (GO:0015291)	18/66	0.572871	1	0	0	0.986891	0.549792	SLC22A3;SLC20A2;SLC22A2;SLC4A10;SLCO6A1;SLC4A3;SLC5A3;SLCO1C1;SLC22A23;SLC4A8;SLC7A6;SLC7A8;ANKH;SLCO3A1;SLCO2B1;SLCO1B3;SLC26A3;MCU
transforming growth factor beta receptor binding (GO:0005160)	1944-12-01	0.578417	1	0	0	0.986891	0.540284	SMAD2;GDF10;TGFBR3;BMP3;USP15;TGFB2;SMAD3;TGFB3;BAMBI;TGFBRAP1;BMP6;GDF7
hyaluronic acid binding (GO:0005540)	2020-05-18	0.583346	1	0	0	1.00517	0.541759	CEMIP;VCAN;TMEM2;STAB2;CD44
phosphatase inhibitor activity (GO:0019212)	2020-05-18	0.583346	1	0	0	1.00517	0.541759	BOD1;PPME1;TESC;ENSA;ARPP19
double-stranded RNA binding (GO:0003725)	16/59	0.584547	1	0	0	0.981315	0.526886	DDX58;STAU2;ACTN1;RFTN1;HNRNPU;DICER1;ADARB2;ILF2;MRPL44;SUPV3L1;FXR1;AGO3;OAS2;DHX36;DHX15;DROSHA
sterol binding (GO:0032934)	13/48	0.588539	1	0	0	0.980037	0.519529	GUCY2C;ABCA1;CETP;OSBPL8;OSBPL3;ERLIN1;RORA;OSBPL10;SOAT2;ANXA6;APOE;PROM1;OSBP2
ATPase binding (GO:0051117)	17/63	0.593533	1	0	0	0.976448	0.509376	ABCA1;USP25;ATP6V1G1;RALA;RALB;WFS1;PDE4D;RDX;ANK2;ANK1;ESR1;ZNHIT6;DNAJC10;PGR;SLC26A9;SNTA1;PTPN3
mRNA 3'-UTR binding (GO:0003730)	17/63	0.593533	1	0	0	0.976448	0.509376	SECISBP2L;SECISBP2;ELAVL4;HNRNPU;YBX3;ELAVL2;PUM2;FXR1;CPEB1;LARP1;AUH;TUT1;IGF2BP3;IGF2BP2;CPEB3;RBM24;ZNF385A
mRNA 5'-UTR binding (GO:0048027)	2020-06-22	0.595385	1	0	0	0.986891	0.511749	LARP1;RPS3A;IGF2BP3;IGF2BP2;MYH10;LARP6
bHLH transcription factor binding (GO:0043425)	2020-06-22	0.595385	1	0	0	0.986891	0.511749	CREBBP;SMAD3;SP1;TCF12;HAND1;TCF4
guanyl ribonucleotide binding (GO:0032561)	46/170	0.595929	1	0	0	0.97915	0.506841	RAB5B;RALA;RALB;ARL3;LRRK2;TUBD1;GIMAP7;RND3;RHOBTB1;RERG;RAB22A;GNAI1;RHOBTB2;RAB21;TUBA1C;PDE11A;ANXA6;CNGA1;ARFIP2;CNGA3;TRIM23;RAB2A;GCH1;NCOA3;MX2;PDE2A;RANBP17;RHOG;RAB27B;SEPT4;TUBA4A;EEF1A1;GNAO1;RAB10;TPX2;RAB31;RAP2B;PDE10A;RAB14;RHEB;RAB35;RHOJ;RAB13;ADSSL1;RAB38;PDE5A
methylation-dependent protein binding (GO:0140034)	14/52	0.597951	1	0	0	0.974238	0.500999	KMT2E;PHF2;KDM4A;ZMYND8;CDYL;TDRD3;PYGO1;MBTD1;ING5;ING3;MTF2;SPIN1;RAG2;KDM7A
extracellular ligand-gated ion channel activity (GO:0005230)	14/52	0.597951	1	0	0	0.974238	0.500999	GRIA1;GABRA2;GABRB2;GABRA1;GABRP;GABRB1;CHRNB3;CHRNA5;CHRNA7;GABRG3;GABRG2;GABRR2;GABRR1;GRIA4
phosphatase activity (GO:0016791)	28/104	0.601534	1	0	0	0.974238	0.495178	PTPRO;PPM1H;PTPRJ;DUSP16;PPP2CA;DUSP10;PDPR;UBASH3B;PTPMT1;ACP6;LHPP;DUSP5;DUSP3;SACM1L;EPHX2;PPP2R5A;PTPN11;PTPN12;CDC25C;SSH2;SGPP2;SSH1;MINPP1;DLG1;PXYLP1;ACPP;LPIN1;LPIN2
thyroid hormone receptor binding (GO:0046966)	2020-07-26	0.606029	1	0	0	0.974238	0.487925	MED24;THRAP3;NCOA3;ARID5A;JMJD1C;MED4;HMGN3
carboxy-lyase activity (GO:0016831)	2020-07-26	0.606029	1	0	0	0.974238	0.487925	DDC;GGCX;GAD1;BCKDHB;AZIN1;ACMSD;PISD
transferase activity, transferring acyl groups other than amino-acyl groups (GO:0016747)	15/56	0.606756	1	0	0	0.969268	0.484274	CERS5;CREBBP;CERS6;ZDHHC20;LCLAT1;ZDHHC2;ZDHHC3;ZDHHC14;KAT2B;HHAT;SOAT2;KAT6B;KAT6A;NAA16;NAA15
chloride transmembrane transporter activity (GO:0015108)	15/56	0.606756	1	0	0	0.969268	0.484274	GABRA2;GABRB2;CLIC5;GABRA1;SLC1A1;SLC1A4;GABRG3;GABRG2;BSND;SLC26A7;SLC26A9;SLC26A4;SLC26A3;CFTR;CLCA4
hydrolase activity, acting on carbon-nitrogen (but not peptide) bonds, in linear amides (GO:0016811)	20/75	0.617696	1	0	0	0.96496	0.464877	HDAC4;ASAH2;GLS2;HDAC11;ARID4B;WDYHV1;UPB1;HDAC9;PHF21A;GLS;NDST2;ACR;ACER2;PM20D2;SALL1;SIN3A;VNN3;PIGL;MTA3;NIT2
growth hormone receptor binding (GO:0005131)	2020-02-07	0.618319	1	0	0	1.03389	0.497041	JAK2;JAK1
AT DNA binding (GO:0003680)	2020-02-07	0.618319	1	0	0	1.03389	0.497041	KMT2A;HAND2
aldehyde-lyase activity (GO:0016832)	2020-02-07	0.618319	1	0	0	1.03389	0.497041	HOGA1;DERA
protein-DNA loading ATPase activity (GO:0033170)	2020-02-07	0.618319	1	0	0	1.03389	0.497041	RFC3;RAD17
interleukin-6 receptor binding (GO:0005138)	2020-02-07	0.618319	1	0	0	1.03389	0.497041	IL6;ERAP1
cAMP-dependent protein kinase regulator activity (GO:0008603)	2020-02-07	0.618319	1	0	0	1.03389	0.497041	PRKAR2A;PRKAG2
phosphofructokinase activity (GO:0008443)	2020-02-07	0.618319	1	0	0	1.03389	0.497041	PFKFB4;PFKFB3
Arp2/3 complex binding (GO:0071933)	2020-02-07	0.618319	1	0	0	1.03389	0.497041	JMY;IQGAP2
retinal dehydrogenase activity (GO:0001758)	2020-02-07	0.618319	1	0	0	1.03389	0.497041	ALDH1A2;ALDH8A1
ATP-dependent 3'-5' DNA helicase activity (GO:0043140)	2020-02-07	0.618319	1	0	0	1.03389	0.497041	BLM;ASCC3
palmitoyl-(protein) hydrolase activity (GO:0008474)	2020-02-07	0.618319	1	0	0	1.03389	0.497041	LYPLA1;ABHD17B
telethonin binding (GO:0031433)	2020-02-07	0.618319	1	0	0	1.03389	0.497041	KCNE1;TTN
trace-amine receptor activity (GO:0001594)	2020-02-07	0.618319	1	0	0	1.03389	0.497041	TAAR6;TAAR1
DNA clamp loader activity (GO:0003689)	2020-02-07	0.618319	1	0	0	1.03389	0.497041	RFC3;RAD17
L-proline transmembrane transporter activity (GO:0015193)	2020-02-07	0.618319	1	0	0	1.03389	0.497041	SLC36A2;SLC1A4
mRNA methyltransferase activity (GO:0008174)	2020-02-07	0.618319	1	0	0	1.03389	0.497041	RNMT;CMTR1
adenylate kinase activity (GO:0004017)	2020-02-07	0.618319	1	0	0	1.03389	0.497041	AK1;AK2
intracellular cGMP activated cation channel activity (GO:0005223)	2020-02-07	0.618319	1	0	0	1.03389	0.497041	CNGA1;CNGA3
cation:cation antiporter activity (GO:0015491)	2020-02-07	0.618319	1	0	0	1.03389	0.497041	SLC41A1;SLC9B2
NEDD8-specific protease activity (GO:0019784)	2020-02-07	0.618319	1	0	0	1.03389	0.497041	COPS4;OTUB1
calcium-dependent phospholipase A2 activity (GO:0047498)	2020-02-07	0.618319	1	0	0	1.03389	0.497041	PLA2G12A;PLA2G4A
quaternary ammonium group transmembrane transporter activity (GO:0015651)	2020-02-07	0.618319	1	0	0	1.03389	0.497041	SLC22A3;SLC22A2
ribonuclease activity (GO:0004540)	13/49	0.622078	1	0	0	0.960037	0.45572	PIWIL2;TSNAX;CPSF4;RNASEL;POP1;RNASE4;DICER1;SMG6;ENDOU;CNOT7;LACTB2;ANG;DIS3L2
prenyltransferase activity (GO:0004659)	2020-03-11	0.623263	1	0	0	0.986891	0.466589	GGPS1;COX10;DHDDS
caspase binding (GO:0089720)	2020-03-11	0.623263	1	0	0	0.986891	0.466589	RIOK3;RIPK2;CARD17
acylglycerol lipase activity (GO:0047372)	2020-03-11	0.623263	1	0	0	0.986891	0.466589	ABHD12;ABHD3;ABHD2
CoA-ligase activity (GO:0016405)	2020-03-11	0.623263	1	0	0	0.986891	0.466589	ACSS3;ACSM1;ACSS1
intracellular cyclic nucleotide activated cation channel activity (GO:0005221)	2020-03-11	0.623263	1	0	0	0.986891	0.466589	CNGA1;CNGA3;HCN1
ATPase activity, coupled (GO:0042623)	25/94	0.627749	1	0	0	0.962394	0.448105	SMARCAL1;BLM;YTHDC2;CHD6;TTF2;HSPA13;KATNA1;DHX36;MYH14;CCT8;MYH10;HSPA4;RAD51B;MYO1D;CDK7;RAD51C;MYH3;MSH2;KATNAL1;MSH3;MSH4;MYO3A;MYH9;HYOU1;MNAT1
inhibitory extracellular ligand-gated ion channel activity (GO:0005237)	2020-04-15	0.62979	1	0	0	0.96496	0.446168	GABRA2;GABRA1;GABRG3;GABRG2
adrenergic receptor binding (GO:0031690)	2020-04-15	0.62979	1	0	0	0.96496	0.446168	PDE4D;NEDD4;MAGI2;ARRDC3
FK506 binding (GO:0005528)	2020-04-15	0.62979	1	0	0	0.96496	0.446168	FKBP14;NFATC1;FKBP6;FKBP5
5'-3' exonuclease activity (GO:0008409)	2020-04-15	0.62979	1	0	0	0.96496	0.446168	POLN;XRN1;EXO1;EXOG
3'-5' exonuclease activity (GO:0008408)	1938-10-01	0.632622	1	0	0	0.952263	0.436025	PAN2;EXD3;PNPT1;CNOT7;ERI1;APLF;USB1;REXO2;DIS3L2;RAD9A
gamma-tubulin binding (GO:0043015)	2020-05-19	0.636632	1	0	0	0.952263	0.430007	PIFO;TUBGCP3;NDRG1;CDK5RAP2;RAB11FIP5
neuropilin binding (GO:0038191)	2020-05-19	0.636632	1	0	0	0.952263	0.430007	SEMA5A;SEMA5B;SEMA4D;SEMA3G;ABL1
neuropeptide binding (GO:0042923)	2020-05-19	0.636632	1	0	0	0.952263	0.430007	OPRD1;GPR149;OPRK1;OPRM1;SSTR1
RNA polymerase binding (GO:0070063)	2020-05-19	0.636632	1	0	0	0.952263	0.430007	TCERG1;CCNT2;YTHDC2;NEDD4;PKN2
lysophospholipase activity (GO:0004622)	2020-05-19	0.636632	1	0	0	0.952263	0.430007	ABHD12;LYPLA1;ENPP2;PLA2G4A;PLB1
protein phosphatase inhibitor activity (GO:0004864)	2020-06-23	0.643413	1	0	0	0.943983	0.416266	PPP1R14C;BOD1;PPME1;PPP1R1C;ENSA;ARPP19
acetylcholine receptor activity (GO:0015464)	2020-06-23	0.643413	1	0	0	0.943983	0.416266	CHRM3;CHRNB3;CHRM1;CHRNA5;CHRNA7;ANXA9
thiol-dependent ubiquitin-specific protease activity (GO:0004843)	20/76	0.644071	1	0	0	0.952263	0.418945	OTUD4;USP35;USP46;USP13;USP36;USP25;USP37;USP15;ZRANB1;USP49;USP16;USP43;USP3;USP34;OTUD7A;OTUD7B;USP28;TANK;VCPIP1;OTUB1
zinc ion binding (GO:0008270)	81/302	0.646304	1	0	0	0.970552	0.423632	ZNF253;PHF2;PRDM4;GDA;KDM1B;DPYS;CBLB;PRDM2;IDE;ALKBH8;GLI2;RPH3A;ZMYM2;CALB1;ADAMTS3;CSRP1;TRIM2;RNPEP;TRIM24;ARIH2;ENPP2;DPF3;ARIH1;RAG2;SLC30A8;CDADC1;ESCO1;MME;DDX58;TET2;MYRIP;BAZ1B;MMP9;MMP12;MMP16;LACTB2;PAPPA;KAT6A;MT1G;PPARG;MT1B;ZFPM2;SMPDL3A;KDM7A;BIRC2;PAPPA2;HDAC4;C11ORF54;BLM;USP16;KMT2A;TNKS;MYCBP2;ZNF2;DNAJC24;ZNF3;TMEM163;RASGRP1;ADH5;RNF2;ACMSD;DPP3;GRIN2A;KDM4A;SMAD3;SEC24A;KDM…
RNA polymerase II core promoter sequence-specific DNA binding (GO:0000979)	2020-07-27	0.650006	1	0	0	0.938155	0.404133	TFAP2A;TFAP2B;H2AFY;ZFP64;NLRC5;RREB1;ZNF277
ubiquitin protein ligase activity (GO:0061630)	51/192	0.657247	1	0	0	0.961191	0.403408	UBE3C;UBE3D;CBLB;PRPF19;HERC5;HERC3;HERC2;ARIH2;ARIH1;BTRC;RNF111;HERC6;AREL1;AKTIP;RNF144A;RNF144B;HECW2;HECW1;CBLL1;PDZRN3;RNF165;CUL5;RNF180;PELI2;NEDD4L;UBR3;UBR1;FBXL22;ZNRF1;ZNRF3;HECTD4;RNF217;HLTF;UBR5;VHL;RNF175;LONRF1;BRAP;UBE2F;UBE2H;SMURF2;SMURF1;RNF26;WWP1;WWP2;MARCH6;UBE2W;RFWD2;NEDD4;UBE2O;RAD18
neuropeptide receptor activity (GO:0008188)	1935-09-01	0.662495	1	0	0	0.930497	0.383125	GALR1;NPY1R;SORCS1;OPRM1;SSTR1;TACR1;SORCS3;SORCS2;RXFP3
oxidoreductase activity, acting on the CH-OH group of donors, NAD or NADP as acceptor (GO:0016616)	23/88	0.662629	1	0	0	0.94577	0.389223	HIBADH;ADH1C;HPGD;CTBP2;ADHFE1;HSD17B4;KCNAB1;HSD17B13;HMGCR;HSD17B11;DHRS2;ADH5;LDHC;SDR16C5;BDH1;RDH11;EHHADH;ME1;RDH16;ME3;PHGDH;GPD1L;HADH
G-protein coupled receptor binding (GO:0001664)	35/133	0.665207	1	0	0	0.952263	0.388197	FCN1;CALCA;WNT2B;GRIK3;WNT8A;BICD1;GNAI1;LRP6;GNA14;ZNRF3;NPY;GNA12;RSPO1;WNT2;WNT4;FZD1;WNT10B;PACRG;WNT5B;HOMER1;MYOC;HOMER2;WNT3A;FZD7;WNT7A;WNT16;REEP1;GNAO1;MARCO;SFRP1;GPRC5B;GNAL;BAMBI;GNAQ;GHRL
thiol-dependent ubiquitinyl hydrolase activity (GO:0036459)	24/92	0.668343	1	0	0	0.943983	0.380382	OTUD4;USP35;USP46;USP13;USP24;USP36;USP25;USP37;USP15;ZRANB1;USP49;USP16;PSMD14;USP43;USP3;USP34;OTUD7A;OTUD7B;WDR20;USP28;TANK;VCPIP1;ATXN7;OTUB1
anion channel activity (GO:0005253)	17/66	0.678313	1	0	0	0.932064	0.361777	GABRA2;GABRB2;CLIC5;GABRA1;SLC1A4;GABRG3;GABRG2;BSND;LRRC8D;SLC26A7;VDAC1;LRRIQ4;SLC26A9;SLC26A4;SLC26A3;CFTR;CLCA4
adenyl ribonucleotide binding (GO:0032559)	74/279	0.683656	1	0	0	0.959772	0.365002	TSSK1B;OLA1;HNRNPU;PRKAG2;IDE;PYGL;ABCA12;SMC4;RPS6KA5;ATP7B;AKT3;MYO18A;PDE4B;ME1;TLK1;MAP3K6;BVES;MAP3K5;ACVR1;DAPK1;PDE4D;IRAK3;TRNT1;SYN3;RUNX3;SYN2;CNBD2;MSH2;OAS2;MYO3A;SIK3;MYH9;SIK1;RAPGEF4;NIM1K;BLM;ABCB6;DDX25;ABCB9;NLK;HSPA13;STK3;MTHFD1L;MKNK1;MYO6;ABL1;STK38L;NLRP1;PGK2;MAP4K5;MYH10;MAP4K3;MAP4K4;ABCA1;SRPK2;MLKL;HSPA4;PDE2A;CDC42BPB;CDC42BPA;ICK;BCKDK;TPX2;TBCK;MYO1B;PDE10A;WNK2;STK…
RNA polymerase III activity (GO:0001056)	2020-04-16	0.684535	1	0	0	0.90465	0.342877	POLR3A;POLR3D;POLR3E;POLR3F
alkali metal ion binding (GO:0031420)	2020-04-16	0.684535	1	0	0	0.90465	0.342877	SLC24A2;HDAC4;SLC24A4;SLC24A3
transferase activity, transferring amino-acyl groups (GO:0016755)	2020-04-16	0.684535	1	0	0	0.90465	0.342877	GGCT;TGM5;TGM4;TGM2
nucleotidase activity (GO:0008252)	2020-04-16	0.684535	1	0	0	0.90465	0.342877	NT5DC1;NT5DC3;BPNT1;ACPP
four-way junction DNA binding (GO:0000400)	2020-04-16	0.684535	1	0	0	0.90465	0.342877	RAD51B;BLM;RAD51C;MSH2
cysteine-type endopeptidase activity involved in apoptotic process (GO:0097153)	2020-04-16	0.684535	1	0	0	0.90465	0.342877	CASP7;CASP12;CASP3;CFLAR
low-density lipoprotein particle receptor binding (GO:0050750)	2020-05-20	0.685475	1	0	0	0.90465	0.341635	SYT1;SNX17;APOE;HSPG2;PICALM
ferrous iron binding (GO:0008198)	2020-05-20	0.685475	1	0	0	0.90465	0.341635	FTO;TET2;DNAJC24;FXN;ALKBH8
voltage-gated potassium channel activity involved in cardiac muscle cell action potential repolarization (GO:0086008)	2020-03-12	0.686448	1	0	0	0.90465	0.340352	KCNE1;KCND3;KCNQ1
racemase and epimerase activity, acting on carbohydrates and derivatives (GO:0016857)	2020-03-12	0.686448	1	0	0	0.90465	0.340352	GLCE;DSE;PHACTR1
transcriptional repressor activity, RNA polymerase II activating transcription factor binding (GO:0098811)	2020-03-12	0.686448	1	0	0	0.90465	0.340352	CREB1;NR1H4;CLOCK
sodium ion binding (GO:0031402)	2020-03-12	0.686448	1	0	0	0.90465	0.340352	SLC24A2;SLC24A4;SLC24A3
DNA-(apurinic or apyrimidinic site) lyase activity (GO:0003906)	2020-03-12	0.686448	1	0	0	0.90465	0.340352	POLB;APLF;NEIL1
basic amino acid transmembrane transporter activity (GO:0015174)	2020-03-12	0.686448	1	0	0	0.90465	0.340352	SLC38A3;SLC7A1;SLC7A2
oxidoreductase activity, acting on NAD(P)H, oxygen as acceptor (GO:0050664)	2020-03-12	0.686448	1	0	0	0.90465	0.340352	CYB5R4;NOX4;KMO
voltage-gated chloride channel activity (GO:0005247)	2020-03-12	0.686448	1	0	0	0.90465	0.340352	BSND;ANO6;CLCN2
NF-kappaB binding (GO:0051059)	2020-06-24	0.687822	1	0	0	0.90465	0.338543	GSK3B;CDKN2A;ANXA4;FAF1;TP53BP2;TAF4B
ammonium transmembrane transporter activity (GO:0008519)	2020-06-24	0.687822	1	0	0	0.90465	0.338543	SLC44A5;SLC22A3;SLC44A3;SLC44A1;SLC22A2;RHCG
G-protein coupled serotonin receptor activity (GO:0004993)	2020-06-24	0.687822	1	0	0	0.90465	0.338543	HTR1E;HTR1F;OR11H4;HTR1A;HTR1B;HTR4
methylated histone binding (GO:0035064)	14/55	0.689919	1	0	0	0.921098	0.341895	KMT2E;PHF2;KDM4A;ZMYND8;CDYL;TDRD3;PYGO1;MBTD1;ING5;ING3;MTF2;SPIN1;RAG2;KDM7A
inorganic anion exchanger activity (GO:0005452)	2020-07-28	0.69092	1	0	0	0.90465	0.334477	SLC22A23;SLC22A3;SLC4A8;SLC22A2;SLC4A10;SLC4A3;SLC26A3
monocarboxylic acid transmembrane transporter activity (GO:0008028)	1932-08-01	0.694435	1	0	0	0.90465	0.329887	SLCO1C1;SLCO2B1;MPC2;SLCO1B3;SLC16A12;SLC16A10;SLC38A3;SLC16A14
ether hydrolase activity (GO:0016803)	2020-02-08	0.695102	1	0	0	0.90465	0.329018	EPHX2;RNPEP
telomerase activity (GO:0003720)	2020-02-08	0.695102	1	0	0	0.90465	0.329018	TEP1;TERF1
oxidized DNA binding (GO:0032356)	2020-02-08	0.695102	1	0	0	0.90465	0.329018	MSH2;MSH3
phospholipase inhibitor activity (GO:0004859)	2020-02-08	0.695102	1	0	0	0.90465	0.329018	ANXA4;ANXA5
C-C chemokine binding (GO:0019957)	2020-02-08	0.695102	1	0	0	0.90465	0.329018	CXCR4;CCR6
tau protein binding (GO:0048156)	2020-02-08	0.695102	1	0	0	0.90465	0.329018	FYN;APOE
ligand-gated sodium channel activity (GO:0015280)	2020-02-08	0.695102	1	0	0	0.90465	0.329018	SCNN1B;ASIC2
phosphatidylinositol transporter activity (GO:0008526)	2020-02-08	0.695102	1	0	0	0.90465	0.329018	TNFAIP8L3;PITPNC1
protein phosphatase activator activity (GO:0072542)	2020-02-08	0.695102	1	0	0	0.90465	0.329018	CALM1;PHACTR4
galactosidase activity (GO:0015925)	2020-02-08	0.695102	1	0	0	0.90465	0.329018	GLB1;GBA3
activin receptor binding (GO:0070697)	2020-02-08	0.695102	1	0	0	0.90465	0.329018	MAGI2;TDGF1
type I transforming growth factor beta receptor binding (GO:0034713)	2020-02-08	0.695102	1	0	0	0.90465	0.329018	SMAD2;TGFB3
sulfurtransferase activity (GO:0016783)	2020-02-08	0.695102	1	0	0	0.90465	0.329018	NFS1;MOCS2
pyrimidine nucleotide-sugar transmembrane transporter activity (GO:0015165)	2020-02-08	0.695102	1	0	0	0.90465	0.329018	SLC35A3;SLC35B1
monoamine transmembrane transporter activity (GO:0008504)	2020-02-08	0.695102	1	0	0	0.90465	0.329018	SLC22A3;SLC22A2
RNA-directed DNA polymerase activity (GO:0003964)	2020-02-08	0.695102	1	0	0	0.90465	0.329018	TEP1;TERF1
GDP-dissociation inhibitor activity (GO:0005092)	2020-02-08	0.695102	1	0	0	0.90465	0.329018	RGS14;SH3BP4
acetylcholine receptor regulator activity (GO:0030548)	2020-02-08	0.695102	1	0	0	0.90465	0.329018	CDK5;LYPD6B
lipoprotein lipase activity (GO:0004465)	2020-02-08	0.695102	1	0	0	0.90465	0.329018	LIPG;LIPK
NAD+ binding (GO:0070403)	2020-02-08	0.695102	1	0	0	0.90465	0.329018	HPGD;PARP15
enoyl-CoA hydratase activity (GO:0004300)	2020-02-08	0.695102	1	0	0	0.90465	0.329018	AUH;EHHADH
alcohol dehydrogenase (NAD) activity (GO:0004022)	2020-02-08	0.695102	1	0	0	0.90465	0.329018	ADH1C;ADHFE1
amide transmembrane transporter activity (GO:0042887)	2020-02-08	0.695102	1	0	0	0.90465	0.329018	SLC14A2;SLC38A3
transferrin receptor binding (GO:1990459)	2020-02-08	0.695102	1	0	0	0.90465	0.329018	SNX1;RGMA
3-chloroallyl aldehyde dehydrogenase activity (GO:0004028)	2020-02-08	0.695102	1	0	0	0.90465	0.329018	ALDH3A1;ALDH1A2
exonuclease activity (GO:0004527)	1936-09-01	0.698178	1	0	0	0.90465	0.325024	EXD3;CNOT7;POLN;EXO1;ERI1;APLF;EXOG;REXO2;RAD9A
histone methyltransferase activity (GO:0042054)	1948-12-01	0.709873	1	0	0	0.90465	0.309995	KMT2E;PRMT6;PRMT5;SETD2;PRMT8;KMT2A;MECOM;KMT2C;SETD1A;SETDB2;SMYD3;PRMT9
protein tyrosine kinase binding (GO:1990782)	1948-12-01	0.709873	1	0	0	0.90465	0.309995	SHC4;EPHA4;DOCK4;GRM5;ANGPT1;NRG3;CBLB;NRG1;CD247;PTPN14;PTPN2;SOCS5
RNA polymerase II distal enhancer sequence-specific DNA binding (GO:0000980)	13/52	0.713775	1	0	0	0.90465	0.305037	ATF2;SMARCC2;ATF6B;ZBTB16;ESRRB;MBD2;NR1H4;NFATC1;BACH1;BACH2;NFKB1;NR5A2;CREB1
GTP binding (GO:0005525)	38/147	0.715271	1	0	0	0.93542	0.313454	RALA;RALB;ARL3;LRRK2;TUBD1;GIMAP7;RND3;RHOBTB1;RAB22A;GNAI1;RHOBTB2;RAB21;TUBA1C;ANXA6;ARFIP2;TRIM23;RAB2A;GCH1;NCOA3;MX2;RANBP17;RHOG;RAB27B;SEPT4;TUBA4A;EEF1A1;GNAO1;RAB10;TPX2;RAB31;RAP2B;RAB14;RHEB;RAB35;RHOJ;RAB13;ADSSL1;RAB38
phosphoric ester hydrolase activity (GO:0042578)	14/56	0.717639	1	0	0	0.90465	0.300152	DUSP5;DUSP3;SACM1L;EPHX2;PTPRO;PTPRJ;DUSP16;DUSP10;UBASH3B;PXYLP1;ENPP6;ACPP;SMPDL3A;LHPP
enhancer sequence-specific DNA binding (GO:0001158)	16/64	0.725214	1	0	0	0.90465	0.290653	ATF2;TFAP2B;SMARCC2;ATF6B;ZBTB16;ESRRB;MBD2;NR1H4;NFATC1;FOXN4;BACH1;BACH2;NFKB1;NR5A2;CREB1;ZNF704
transcription factor activity, RNA polymerase II distal enhancer sequence-specific binding (GO:0003705)	16/64	0.725214	1	0	0	0.90465	0.290653	ATF2;ZFHX3;ATF6B;FOXF1;ZBTB16;ESRRB;NR1H4;RFX3;NFATC1;PROX1;NFKB1;NR5A2;CREB1;MYOD1;HIVEP1;ZNF831
ATPase activity, coupled to transmembrane movement of ions, rotational mechanism (GO:0044769)	2020-06-25	0.728413	1	0	0	0.868464	0.275205	ATP5B;ATP6V1B2;ATP6V1H;ATP6V0D2;ATP6V1C1;ATP6V1C2
WW domain binding (GO:0050699)	2020-07-29	0.728601	1	0	0	0.873455	0.276561	ENAH;DAZAP2;NFE2;TNK2;SCNN1B;WBP11;CDC25C
cation-transporting ATPase activity (GO:0019829)	2020-07-29	0.728601	1	0	0	0.873455	0.276561	ATP5B;ATP7B;ATP8A1;ATP2B4;ATP2B2;ABCB11;ATP2C1
adenylyltransferase activity (GO:0070566)	2020-05-21	0.729654	1	0	0	0.861571	0.271554	OAS2;ABL1;TUT1;NMNAT2;GPHN
calcium-dependent cysteine-type endopeptidase activity (GO:0004198)	2020-05-21	0.729654	1	0	0	0.861571	0.271554	ADGB;CAPN14;CAPN11;GCA;CAPN2
chemokine receptor activity (GO:0004950)	2020-05-21	0.729654	1	0	0	0.861571	0.271554	ACKR4;GPR75;CXCR4;CCR6;CCR4
sodium-independent organic anion transmembrane transporter activity (GO:0015347)	1933-08-01	0.729692	1	0	0	0.877236	0.276446	SLCO1C1;SLC22A23;SLC22A3;SLCO3A1;SLC22A2;SLCO2B1;SLCO1B3;SLCO6A1
arachidonic acid monooxygenase activity (GO:0008391)	2020-04-17	0.733292	1	0	0	0.851435	0.264125	CYP2C9;CYP2S1;CYP4F12;CYP2C18
arachidonic acid epoxygenase activity (GO:0008392)	2020-04-17	0.733292	1	0	0	0.851435	0.264125	CYP2C9;CYP2S1;CYP4F12;CYP2C18
retinol dehydrogenase activity (GO:0004745)	2020-04-17	0.733292	1	0	0	0.851435	0.264125	SDR16C5;ADH1C;RDH11;RDH16
cholesterol transporter activity (GO:0017127)	2020-04-17	0.733292	1	0	0	0.851435	0.264125	ABCA1;CETP;APOE;ABCG2
exopeptidase activity (GO:0008238)	1945-11-01	0.735809	1	0	0	0.884547	0.271366	CPM;PM20D2;MME;ERAP2;RNPEP;ERAP1;NAALAD2;TPP2;LNPEP;BLMH;METAP1
double-stranded DNA binding (GO:0003690)	25/99	0.736925	1	0	0	0.913788	0.278951	PRKDC;HNRNPU;AFF3;YBX3;AFF1;EGFR;SAFB2;SMAD2;NKX2-8;H2AFY;XRCC5;MND1;TERF1;RAD51B;KIN;RAD51C;MSH2;MSH3;SP1;WT1;MSH4;POLR3F;RBMS1;PPARG;ERCC5
phosphate ion transmembrane transporter activity (GO:0015114)	2020-03-13	0.741315	1	0	0	0.835061	0.249958	SLC20A2;XPR1;SLC17A4
hexose transmembrane transporter activity (GO:0015149)	2020-03-13	0.741315	1	0	0	0.835061	0.249958	SLC2A13;SLC2A12;SLC2A2
glycine binding (GO:0016594)	2020-03-13	0.741315	1	0	0	0.835061	0.249958	GRIN3A;GLDC;GRIN2B
platelet-derived growth factor receptor binding (GO:0005161)	2020-03-13	0.741315	1	0	0	0.835061	0.249958	IL1R1;PDGFD;PTPRJ
ionotropic glutamate receptor binding (GO:0035255)	2020-03-13	0.741315	1	0	0	0.835061	0.249958	DLG1;DLG2;SHANK2
insulin-like growth factor I binding (GO:0031994)	2020-03-13	0.741315	1	0	0	0.835061	0.249958	IGFBP5;ITGA6;IGF1R
tRNA-specific ribonuclease activity (GO:0004549)	2020-03-13	0.741315	1	0	0	0.835061	0.249958	POP1;RPP25;RPP14
ubiquitin-ubiquitin ligase activity (GO:0034450)	2020-03-13	0.741315	1	0	0	0.835061	0.249958	PELI2;UBR5;PRPF19
oxidoreductase activity, acting on NAD(P)H, heme protein as acceptor (GO:0016653)	2020-03-13	0.741315	1	0	0	0.835061	0.249958	CYB5R1;CYB5R4;CYB5RL
G-protein coupled photoreceptor activity (GO:0008020)	2020-03-13	0.741315	1	0	0	0.835061	0.249958	OPN1SW;RRH;OPN5
thiolester hydrolase activity (GO:0016790)	2020-03-13	0.741315	1	0	0	0.835061	0.249958	LYPLA1;NUDT7;ABHD17B
endonuclease activity (GO:0004519)	18/73	0.755093	1	0	0	0.892257	0.250648	PIWIL2;TSNAX;ZRANB3;CPSF4;RNASEL;RNASE4;DICER1;EXOG;LRPPRC;SMG6;RAD51B;ENDOU;RAD51C;LACTB2;APLF;ANG;ERCC5;DNASE1L3
RNA 7-methylguanosine cap binding (GO:0000340)	2020-02-09	0.758603	1	0	0	0.804133	0.222163	CYFIP2;NCBP1
histone kinase activity (GO:0035173)	2020-02-09	0.758603	1	0	0	0.804133	0.222163	MELK;BAZ1B
double-stranded telomeric DNA binding (GO:0003691)	2020-02-09	0.758603	1	0	0	0.804133	0.222163	XRCC5;TERF1
UDP-glucosyltransferase activity (GO:0035251)	2020-02-09	0.758603	1	0	0	0.804133	0.222163	UGGT2;UGGT1
transcription factor activity, RNA polymerase II core promoter sequence-specific binding involved in preinitiation complex assembly (GO:0001075)	2020-02-09	0.758603	1	0	0	0.804133	0.222163	DACH1;TAF4B
superoxide-generating NADPH oxidase activator activity (GO:0016176)	2020-02-09	0.758603	1	0	0	0.804133	0.222163	SH3PXD2A;SH3PXD2B
siRNA binding (GO:0035197)	2020-02-09	0.758603	1	0	0	0.804133	0.222163	FAM172A;DICER1
hydrolase activity, acting on acid anhydrides, in phosphorus-containing anhydrides (GO:0016818)	2020-02-09	0.758603	1	0	0	0.804133	0.222163	ACYP2;ACYP1
phosphate ion binding (GO:0042301)	2020-02-09	0.758603	1	0	0	0.804133	0.222163	RPH3A;ADSSL1
dopamine neurotransmitter receptor activity, coupled via Gi/Go (GO:0001591)	2020-02-09	0.758603	1	0	0	0.804133	0.222163	DRD2;DRD3
Toll-like receptor binding (GO:0035325)	2020-02-09	0.758603	1	0	0	0.804133	0.222163	TLR1;TLR2
serine-type carboxypeptidase activity (GO:0004185)	2020-02-09	0.758603	1	0	0	0.804133	0.222163	CPM;CPVL
2-acylglycerol-3-phosphate O-acyltransferase activity (GO:0047144)	2020-02-09	0.758603	1	0	0	0.804133	0.222163	LPGAT1;LPCAT2
D-glucose transmembrane transporter activity (GO:0055056)	2020-02-09	0.758603	1	0	0	0.804133	0.222163	SLC2A12;SLC2A2
chloride channel inhibitor activity (GO:0019869)	2020-02-09	0.758603	1	0	0	0.804133	0.222163	STX1A;CFTR
serine-type exopeptidase activity (GO:0070008)	2020-02-09	0.758603	1	0	0	0.804133	0.222163	CPM;CPVL
tRNA binding (GO:0000049)	1938-09-01	0.762022	1	0	0	0.857037	0.232925	EEF1A1;SEPSECS;TRMT10C;NEMF;NAT10;NSUN6;TRNT1;FARS2;ALKBH8
ribosome binding (GO:0043022)	1938-09-01	0.762022	1	0	0	0.857037	0.232925	CPEB1;SRP72;YTHDF3;ERI1;ETF1;NAA16;NAA15;CPEB3;PELO
nucleobase-containing compound kinase activity (GO:0019205)	2020-07-30	0.76298	1	0	0	0.84434	0.228414	NME7;NME8;AK1;NME9;TK2;AK5;AK9
N-acetyltransferase activity (GO:0008080)	2020-05-22	0.769145	1	0	0	0.822409	0.215862	NAA50;KAT2B;CREBBP;ESCO1;NAT10
NAD binding (GO:0051287)	2020-05-22	0.769145	1	0	0	0.822409	0.215862	HPGD;RNLS;NNT;ME1;PARP15
telomerase RNA binding (GO:0070034)	2020-05-22	0.769145	1	0	0	0.822409	0.215862	XRN1;TEP1;DHX36;HNRNPU;SMG6
histone acetyltransferase binding (GO:0035035)	2020-05-22	0.769145	1	0	0	0.822409	0.215862	BCAS3;EID1;KANSL1;EPAS1;KANSL1L
fatty acid ligase activity (GO:0015645)	2020-04-18	0.776134	1	0	0	0.804133	0.203792	ACSM1;ACSL3;SLC27A2;ACSBG2
ion antiporter activity (GO:0099516)	2020-04-18	0.776134	1	0	0	0.804133	0.203792	SLC26A7;SLC26A9;SLC26A4;SLC26A3
transcriptional activator activity, RNA polymerase II distal enhancer sequence-specific binding (GO:0001205)	2020-04-18	0.776134	1	0	0	0.804133	0.203792	ATF6B;ESRRB;NFATC1;NFKB1
voltage-gated anion channel activity (GO:0008308)	2020-04-18	0.776134	1	0	0	0.804133	0.203792	BSND;ANO6;VDAC1;CLCN2
1-acylglycerol-3-phosphate O-acyltransferase activity (GO:0003841)	2020-04-18	0.776134	1	0	0	0.804133	0.203792	LPGAT1;LPCAT2;LCLAT1;AGPAT4
purine ribonucleoside binding (GO:0032550)	40/159	0.783901	1	0	0	0.91034	0.221642	RAB5B;RALA;RALB;ARL3;LRRK2;TUBD1;GIMAP7;RND3;RHOBTB1;RERG;RAB22A;GNAI1;RHOBTB2;RAB21;TUBA1C;ANXA6;ARFIP2;TRIM23;RAB2A;GCH1;NCOA3;MX2;RANBP17;RHOG;RAB27B;SEPT4;TUBA4A;EEF1A1;GNAO1;RAB10;TPX2;RAB31;RAP2B;RAB14;RHEB;RAB35;RHOJ;RAB13;ADSSL1;RAB38
transcriptional repressor activity, RNA polymerase II transcription regulatory region sequence-specific binding (GO:0001227)	40/159	0.783901	1	0	0	0.91034	0.221642	MYT1L;MAX;GFI1;TSHZ1;TSHZ2;CREM;PRDM1;BACH1;ARHGAP35;DACH1;CHCHD3;TRPS1;HIVEP1;ZKSCAN3;ZNF148;ZNF202;TFAP2A;CREBBP;ZFHX3;BATF3;BCL11A;ZBTB16;ARID5A;NR2F1;NFATC3;ARID5B;MITF;PROX1;NFKB1;ZEB2;RBL1;NFX1;HAND1;SNAI2;ZNF536;ZNF239;ZNF831;ZFPM2;MXD1;PAXBP1
insulin-like growth factor binding (GO:0005520)	2020-03-14	0.788237	1	0	0	0.775414	0.184514	IGFBP5;ITGA6;IGF1R
lipoprotein transporter activity (GO:0042954)	2020-03-14	0.788237	1	0	0	0.775414	0.184514	CTAGE1;LRP1;LRP2
peptide transmembrane transporter activity (GO:1904680)	2020-03-14	0.788237	1	0	0	0.775414	0.184514	SLC15A1;SLC15A2;ABCB9
acid-amino acid ligase activity (GO:0016881)	2020-03-14	0.788237	1	0	0	0.775414	0.184514	TTLL4;DPH6;LINC00598
protein serine/threonine/tyrosine kinase activity (GO:0004712)	2020-03-14	0.788237	1	0	0	0.775414	0.184514	TNK2;RPS6KA2;SGK1
5'-nucleotidase activity (GO:0008253)	2020-03-14	0.788237	1	0	0	0.775414	0.184514	NT5DC1;NT5DC3;ACPP
hydrolase activity, hydrolyzing N-glycosyl compounds (GO:0016799)	2020-03-14	0.788237	1	0	0	0.775414	0.184514	MPG;NEIL1;DNPH1
calcium-transporting ATPase activity (GO:0005388)	2020-03-14	0.788237	1	0	0	0.775414	0.184514	ATP2B4;ATP2B2;ATP2C1
titin binding (GO:0031432)	2020-03-14	0.788237	1	0	0	0.775414	0.184514	OBSCN;ACTN2;CALM1
transaminase activity (GO:0008483)	2020-03-14	0.788237	1	0	0	0.775414	0.184514	GOT1;AGXT2;BCAT1
polyubiquitin modification-dependent protein binding (GO:0031593)	1943-10-01	0.789404	1	0	0	0.841535	0.199004	ZRANB3;RNF168;ZRANB1;RNF169;TNIP2;OTUD7A;UBQLN1;OTUD7B;UBQLN4;RAD18
amino acid binding (GO:0016597)	1939-09-01	0.790111	1	0	0	0.835061	0.196725	GRIN3A;GRM7;SESN3;DDAH1;GLDC;SESN1;UBR1;THNSL2;GRIN2B
receptor tyrosine kinase binding (GO:0030971)	1939-09-01	0.790111	1	0	0	0.835061	0.196725	SHC4;DOCK4;ANGPT1;NRG3;CBLB;NRG1;PTPN14;PTPN2;SOCS5
O-acyltransferase activity (GO:0008374)	2020-07-31	0.794075	1	0	0	0.817103	0.188406	HHAT;LPGAT1;GPAM;SOAT2;LPCAT2;LCAT;LCLAT1
cyclin-dependent protein serine/threonine kinase regulator activity (GO:0016538)	2020-06-27	0.79802	1	0	0	0.804133	0.18143	KAT2B;CDKN2B;CCNT2;CCNY;CDKN2A;CCNYL1
single-stranded DNA binding (GO:0003697)	21/87	0.801253	1	0	0	0.873455	0.193539	TSNAX;PRIM2;BLM;HNRNPU;XPC;RTF1;WBP11;MLH1;RAD51B;RAD52;RAD51C;CDC45;MSH2;MSH3;FUBP1;RPA3;CRY2;DHX36;RBMS1;ERCC5;SSBP2
disordered domain specific binding (GO:0097718)	2020-05-23	0.80407	1	0	0	0.786652	0.171544	SMAD2;NCOA3;FN1;FYN;CALM1
ATPase activator activity (GO:0001671)	2020-05-23	0.80407	1	0	0	0.786652	0.171544	DNAJC1;DNAJB6;DNAJC10;DNAJC24;DNAJC15
protein serine/threonine phosphatase inhibitor activity (GO:0004865)	2020-02-10	0.810298	1	0	0	0.72372	0.152237	PPP1R14C;PPP1R1C
DNA N-glycosylase activity (GO:0019104)	2020-02-10	0.810298	1	0	0	0.72372	0.152237	MPG;NEIL1
phosphatidylglycerol binding (GO:1901611)	2020-02-10	0.810298	1	0	0	0.72372	0.152237	OPA1;PITPNC1
calcium channel inhibitor activity (GO:0019855)	2020-02-10	0.810298	1	0	0	0.72372	0.152237	ITPR1;CALM1
G-protein activated inward rectifier potassium channel activity (GO:0015467)	2020-02-10	0.810298	1	0	0	0.72372	0.152237	KCNJ6;KCNJ12
lipase inhibitor activity (GO:0055102)	2020-02-10	0.810298	1	0	0	0.72372	0.152237	ANXA4;ANXA5
leucine zipper domain binding (GO:0043522)	2020-02-10	0.810298	1	0	0	0.72372	0.152237	NRL;ERC1
magnesium ion transmembrane transporter activity (GO:0015095)	2020-02-10	0.810298	1	0	0	0.72372	0.152237	SLC41A1;CLDN16
store-operated calcium channel activity (GO:0015279)	2020-02-10	0.810298	1	0	0	0.72372	0.152237	TRPC7;ORAI2
sodium:phosphate symporter activity (GO:0005436)	2020-02-10	0.810298	1	0	0	0.72372	0.152237	SLC20A2;SLC17A4
serine-type endopeptidase inhibitor activity (GO:0004867)	13/56	0.812123	1	0	0	0.840032	0.174813	SERPINA11;SERPINA12;APP;SERPINA3;SERPINB1;SERPINB7;SERPINA13P;SERPINB8;WFDC2;HMSD;SERPINI2;SPOCK1;SPINK13
G-protein coupled amine receptor activity (GO:0008227)	13/56	0.812123	1	0	0	0.840032	0.174813	CHRM3;CHRM1;HTR1E;HTR1F;OR11H4;TAAR6;HTR1A;HTR1B;HTR4;ADRA1A;TAAR1;DHX15;DRD2
G-protein coupled peptide receptor activity (GO:0008528)	15/64	0.812681	1	0	0	0.848109	0.175912	OPRD1;OXTR;LHCGR;NPR1;OPRK1;SORCS1;FPR3;FPR2;SORCS3;SORCS2;TSHR;RXFP3;CCKAR;FSHR;GALR1
acetylgalactosaminyltransferase activity (GO:0008376)	1948-11-01	0.812868	1	0	0	0.829262	0.171812	CSGALNACT1;GALNT7;B3GALNT1;GALNT14;GALNT13;GALNT16;GALNT15;GALNT18;CHSY3;GALNTL6;GALNT10
transforming growth factor beta binding (GO:0050431)	2020-04-19	0.813334	1	0	0	0.76181	0.1574	ACVR1;TGFBR3;TGFB3;LTBP1
dynein complex binding (GO:0070840)	2020-04-19	0.813334	1	0	0	0.76181	0.1574	APC;BICD1;NEFH;BICD2
DNA-directed 5'-3' RNA polymerase activity (GO:0003899)	1936-08-01	0.818262	1	0	0	0.804133	0.161287	PRIM2;POLR3A;POLR2B;POLR1A;POLR3D;MED21;POLR3E;POLR3F
kinesin binding (GO:0019894)	2020-06-28	0.827229	1	0	0	0.775414	0.147076	SPAG9;SPTBN5;PIFO;NEFH;TTBK2;MAPK8IP1
interleukin-1 receptor binding (GO:0005149)	2020-03-15	0.827849	1	0	0	0.72372	0.136728	IL1A;ERAP1;TLR5
RNA polymerase II carboxy-terminal domain kinase activity (GO:0008353)	2020-03-15	0.827849	1	0	0	0.72372	0.136728	CDK7;CDK13;MNAT1
acetylcholine-gated cation-selective channel activity (GO:0022848)	2020-03-15	0.827849	1	0	0	0.72372	0.136728	CHRNB3;CHRNA5;CHRNA7
insulin-like growth factor receptor binding (GO:0005159)	2020-03-15	0.827849	1	0	0	0.72372	0.136728	IRS1;IGF1;PIK3R1
G-protein coupled chemoattractant receptor activity (GO:0001637)	2020-03-15	0.827849	1	0	0	0.72372	0.136728	ACKR4;CCR6;CCR4
sequence-specific DNA binding (GO:0043565)	101/394	0.82971	1	0	0	0.927611	0.173166	HNRNPU;NRL;RORA;RBPJ;IKZF3;ZNF80;SALL1;HOXA1;EOMES;NKX2-8;OSR2;MSX2;ZBTB38;ZFP69B;ARID5A;FOXP2;DMTF1;RFX5;TFAM;NOBOX;ZNF831;CLOCK;GCM2;KMT2A;EPAS1;TCF7;GATA4;ZNF25;FOXO1;NEUROD1;ZKSCAN3;SAFB2;HIVEP1;CAMTA1;HIVEP3;ZNF148;PPARGC1A;RREB1;TFAP2A;NFE2;TFAP2B;SMAD3;EGR4;XRCC5;BCL11A;FOXF1;ESRRB;NR2F1;FOXN3;FOXN2;POU2F3;NR4A1;NR4A3;BCL6;SP1;SP4;BCL2;SNAI2;ZNF536;ZNF532;CALCOCO1;SIX1;MEOX1;GLI2;SMG6;MECO…
cysteine-type peptidase activity (GO:0008234)	15/65	0.831666	1	0	0	0.835061	0.153923	USP13;USP37;USP15;USP49;USP16;USP34;OTUD7B;CASP7;SFRP1;CASP12;CTSL;CASP3;CAPN2;BLMH;LGMN
protein homodimerization activity (GO:0042803)	173/664	0.834022	1	0	0	0.942798	0.171114	GLDC;SPPL2C;ACCS;IKZF3;GIMAP7;CDH8;CDH6;STK10;CDH4;GOLGA5;FBXO4;MAP3K9;MAP3K5;TPD52;ACVR1;DGAT2;SLC30A8;TPM4;ACTN2;ZBTB38;ACTN1;MTUS2;HOGA1;HLA-G;PRLR;FOXP2;TPST1;MSH2;ZNF318;CD226;MASP1;ABCG2;EXD1;NAA60;CSF1R;BLM;CTBP2;KMT2A;MAX;PEX11A;CHRNA7;TARS;ABCB9;RASGRP1;FXR1;DPP4;BLOC1S6;SNX1;INPP5F;PDCD10;CDH20;CDH22;SYNDIG1;APOE;RAB11FIP2;ECT2;ATG7;RAB11FIP4;LHPP;TFAP2A;TFAP2B;TGFB2;SMAD3;CADM1;RBPMS;C…
lysophosphatidic acid acyltransferase activity (GO:0042171)	2020-04-20	0.845299	1	0	0	0.72372	0.121632	LPGAT1;LPCAT2;LCLAT1;AGPAT4
glucose transmembrane transporter activity (GO:0005355)	2020-04-20	0.845299	1	0	0	0.72372	0.121632	SLC2A13;SLC2A12;SLC2A2;SLC5A1
poly-pyrimidine tract binding (GO:0008187)	2020-04-20	0.845299	1	0	0	0.72372	0.121632	PNPT1;ATXN1;HNRNPU;DIS3L2
glucuronosyltransferase activity (GO:0015020)	1933-07-01	0.846819	1	0	0	0.767582	0.127625	CSGALNACT1;EXT1;EXT2;B3GAT2;B3GAT1;UGT3A2;CHSY3
U6 snRNA binding (GO:0017070)	2020-02-11	0.851862	1	0	0	0.657927	0.105486	LSM8;SART3
protein phosphatase 1 binding (GO:0008157)	2020-02-11	0.851862	1	0	0	0.657927	0.105486	KCNQ1;PHACTR4
endodeoxyribonuclease activity, producing 3'-phosphomonoesters (GO:0016889)	2020-02-11	0.851862	1	0	0	0.657927	0.105486	RAD51C;DNASE2B
ribosomal large subunit binding (GO:0043023)	2020-02-11	0.851862	1	0	0	0.657927	0.105486	NEMF;MRRF
gap junction channel activity (GO:0005243)	2020-02-11	0.851862	1	0	0	0.657927	0.105486	PANX1;GJB7
hexosaminidase activity (GO:0015929)	2020-02-11	0.851862	1	0	0	0.657927	0.105486	CEMIP;TMEM2
microtubule-severing ATPase activity (GO:0008568)	2020-02-11	0.851862	1	0	0	0.657927	0.105486	KATNAL1;KATNA1
nucleotide diphosphatase activity (GO:0004551)	2020-02-11	0.851862	1	0	0	0.657927	0.105486	ENPP4;FHIT
Lys63-specific deubiquitinase activity (GO:0061578)	2020-02-11	0.851862	1	0	0	0.657927	0.105486	OTUD4;PSMD14
galanin receptor activity (GO:0004966)	2020-02-11	0.851862	1	0	0	0.657927	0.105486	GALR1;RXFP3
mRNA 3'-UTR AU-rich region binding (GO:0035925)	2020-02-11	0.851862	1	0	0	0.657927	0.105486	CPEB1;CPEB3
neuropeptide receptor binding (GO:0071855)	2020-02-11	0.851862	1	0	0	0.657927	0.105486	NPY;NMU
intermediate filament binding (GO:0019215)	2020-02-11	0.851862	1	0	0	0.657927	0.105486	PKP2;PKP1
NADH dehydrogenase activity (GO:0003954)	2020-02-11	0.851862	1	0	0	0.657927	0.105486	NDUFS2;NARFL
complement receptor activity (GO:0004875)	2020-02-11	0.851862	1	0	0	0.657927	0.105486	FPR3;FPR2
tumor necrosis factor receptor binding (GO:0005164)	2020-02-11	0.851862	1	0	0	0.657927	0.105486	TNFSF11;TANK
iron ion binding (GO:0005506)	1954-12-01	0.852206	1	0	0	0.804133	0.128603	FTO;PHF2;TET3;FDX1;SCD5;TET2;AOX1;TET1;DNAJC24;FXN;KDM7A;ALKBH8
excitatory extracellular ligand-gated ion channel activity (GO:0005231)	2020-06-29	0.852958	1	0	0	0.748676	0.119073	GRIA1;CHRNB3;CHRNA5;CHRNA7;GRIK2;GRIA4
7SK snRNA binding (GO:0097322)	2020-01-06	0.856435	1	0	0	0.6031	0.0934668	CCNT2
alcohol dehydrogenase activity, zinc-dependent (GO:0004024)	2020-01-06	0.856435	1	0	0	0.6031	0.0934668	ADH1C
vascular endothelial growth factor receptor 2 binding (GO:0043184)	2020-01-06	0.856435	1	0	0	0.6031	0.0934668	DAB2IP
histone methyltransferase activity (H3-K36 specific) (GO:0046975)	2020-01-06	0.856435	1	0	0	0.6031	0.0934668	SETD2
vasopressin receptor activity (GO:0005000)	2020-01-06	0.856435	1	0	0	0.6031	0.0934668	OXTR
inorganic cation transmembrane transporter activity (GO:0022890)	2020-01-06	0.856435	1	0	0	0.6031	0.0934668	SLC41A1
glucose:sodium symporter activity (GO:0005412)	2020-01-06	0.856435	1	0	0	0.6031	0.0934668	SLC5A1
NEDD8 transferase activity (GO:0019788)	2020-01-06	0.856435	1	0	0	0.6031	0.0934668	UBE2F
apolipoprotein receptor binding (GO:0034190)	2020-01-06	0.856435	1	0	0	0.6031	0.0934668	ABCA12
carnitine transmembrane transporter activity (GO:0015226)	2020-01-06	0.856435	1	0	0	0.6031	0.0934668	SLC25A2
urea transmembrane transporter activity (GO:0015204)	2020-01-06	0.856435	1	0	0	0.6031	0.0934668	SLC14A2
palmitoyl-CoA hydrolase activity (GO:0016290)	2020-01-06	0.856435	1	0	0	0.6031	0.0934668	THEM5
protein-disulfide reductase activity (GO:0047134)	2020-01-06	0.856435	1	0	0	0.6031	0.0934668	TXNL1
alpha-adrenergic receptor activity (GO:0004936)	2020-01-06	0.856435	1	0	0	0.6031	0.0934668	ADRA1A
manganese ion transmembrane transporter activity (GO:0005384)	2020-01-06	0.856435	1	0	0	0.6031	0.0934668	ATP2C1
peptidyl-proline 4-dioxygenase activity (GO:0031545)	2020-01-06	0.856435	1	0	0	0.6031	0.0934668	EGLN3
amino-acid betaine transmembrane transporter activity (GO:0015199)	2020-01-06	0.856435	1	0	0	0.6031	0.0934668	SLC25A2
phosphatidylcholine-sterol O-acyltransferase activator activity (GO:0060228)	2020-01-06	0.856435	1	0	0	0.6031	0.0934668	APOE
olfactory receptor binding (GO:0031849)	2020-01-06	0.856435	1	0	0	0.6031	0.0934668	REEP1
arylesterase activity (GO:0004064)	2020-01-06	0.856435	1	0	0	0.6031	0.0934668	CA1
U4 snRNA binding (GO:0030621)	2020-01-06	0.856435	1	0	0	0.6031	0.0934668	SART3
CD4 receptor binding (GO:0042609)	2020-01-06	0.856435	1	0	0	0.6031	0.0934668	IL16
5'-3' exodeoxyribonuclease activity (GO:0035312)	2020-01-06	0.856435	1	0	0	0.6031	0.0934668	EXO1
polynucleotide adenylyltransferase activity (GO:0004652)	2020-01-06	0.856435	1	0	0	0.6031	0.0934668	TUT1
endoribonuclease activity, producing 3'-phosphomonoesters (GO:0016892)	2020-01-06	0.856435	1	0	0	0.6031	0.0934668	RNASE4
aspartic endopeptidase activity, intramembrane cleaving (GO:0042500)	2020-01-06	0.856435	1	0	0	0.6031	0.0934668	SPPL2C
exoribonuclease activity (GO:0004532)	2020-01-06	0.856435	1	0	0	0.6031	0.0934668	CNOT7
acetyl-CoA C-acyltransferase activity (GO:0003988)	2020-01-06	0.856435	1	0	0	0.6031	0.0934668	ACAT1
aldehyde dehydrogenase [NAD(P)+] activity (GO:0004030)	2020-01-06	0.856435	1	0	0	0.6031	0.0934668	ALDH3A1
nucleotidyltransferase activity (GO:0016779)	2020-03-16	0.860922	1	0	0	0.678487	0.101605	PNPT1;ISPD;PAPSS1
MHC class II protein complex binding (GO:0023026)	2020-03-16	0.860922	1	0	0	0.678487	0.101605	YWHAE;ANXA11;HLA-DRA
poly(U) RNA binding (GO:0008266)	2020-03-16	0.860922	1	0	0	0.678487	0.101605	PNPT1;ATXN1;DIS3L2
histone methyltransferase activity (H3-K4 specific) (GO:0042800)	2020-03-16	0.860922	1	0	0	0.678487	0.101605	KMT2A;KMT2C;SETD1A
ubiquitin-specific protease binding (GO:1990381)	2020-03-16	0.860922	1	0	0	0.678487	0.101605	SART3;CHMP3;MARCH6
transcription cofactor binding (GO:0001221)	2020-05-25	0.861224	1	0	0	0.72372	0.108124	CCNT2;CHD6;RORA;TEAD1;ESR1
N-acyltransferase activity (GO:0016410)	2020-05-25	0.861224	1	0	0	0.72372	0.108124	NAA50;CERS5;CERS6;ESCO1;NAT10
actin monomer binding (GO:0003785)	2020-05-25	0.861224	1	0	0	0.72372	0.108124	COBLL1;PRKCE;ABL1;COBL;MTSS1
ATPase regulator activity (GO:0060590)	1938-08-01	0.86362	1	0	0	0.76181	0.111699	DNAJC1;DNAJB6;DNAJC10;DNAJC24;FNIP1;DNAJC15;FNIP2;SIL1
divalent inorganic cation transmembrane transporter activity (GO:0072509)	1938-08-01	0.86362	1	0	0	0.76181	0.111699	SLC30A8;ITPR1;SLC39A11;ITPR2;SLC41A1;SLC39A12;CLDN16;SLC39A14
peptidyl-prolyl cis-trans isomerase activity (GO:0003755)	1938-08-01	0.86362	1	0	0	0.76181	0.111699	FKBP14;CWC27;PPIL4;PPID;FKBP6;FKBP5;PPIC;PPIL6
RNA helicase activity (GO:0003724)	15/67	0.865247	1	0	0	0.810134	0.117259	DDX28;HFM1;DDX24;DDX25;DQX1;YTHDC2;DDX31;DDX10;DDX50;SUPV3L1;DHX32;DHX35;DHX36;DHX15;SKIV2L2
ATP-dependent RNA helicase activity (GO:0004004)	15/67	0.865247	1	0	0	0.810134	0.117259	DDX28;HFM1;DDX24;DDX25;DQX1;YTHDC2;DDX31;DDX10;DDX50;SUPV3L1;DHX32;DHX35;DHX36;DHX15;SKIV2L2
magnesium ion binding (GO:0000287)	30/127	0.868267	1	0	0	0.854787	0.120744	NIM1K;TSSK1B;ADCY2;NLK;CLYBL;GNAI1;STK3;OPA1;ENOSF1;ABL1;STK38L;MAP3K6;PGM1;MAP3K5;LHPP;DIS3L2;SRPK2;EPHX2;TESC;IRAK3;CDC42BPB;SEPT4;CDC42BPA;ICK;MSH2;RHEB;SIK3;UBA2;SIK1;PRTFDC1
helicase activity (GO:0004386)	1934-07-01	0.86879	1	0	0	0.745006	0.104788	SUPV3L1;BLM;DDX24;RUVBL1;DHX15;DDX10;INO80
ATP binding (GO:0005524)	63/255	0.869952	1	0	0	0.894007	0.124551	TSSK1B;OLA1;HNRNPU;PRKAG2;IDE;PYGL;ABCA12;SMC4;RPS6KA5;ATP7B;AKT3;MYO18A;TLK1;MAP3K6;MAP3K5;ACVR1;DAPK1;IRAK3;TRNT1;SYN3;RUNX3;SYN2;MSH2;OAS2;SIK3;MYH9;SIK1;NIM1K;BLM;ABCB6;DDX25;ABCB9;NLK;HSPA13;STK3;MTHFD1L;MKNK1;ABL1;STK38L;NLRP1;PGK2;MAP4K5;MYH10;MAP4K3;MAP4K4;ABCA1;SRPK2;MLKL;HSPA4;CDC42BPB;CDC42BPA;ICK;BCKDK;TPX2;TBCK;MYO1B;WNK2;STK17B;TAOK1;UBA2;HYOU1;BMPR1B;NEK11
purine ribonucleoside triphosphate binding (GO:0035639)	100/396	0.870762	1	0	0	0.913788	0.126456	HNRNPU;ABCA12;SMC4;GIMAP7;RPS6KA5;AKT3;ARFIP2;MAP3K6;MAP3K5;TRIM23;RAB2A;ACVR1;DAPK1;TRNT1;RUNX3;TUBA4A;EEF1A1;RAB31;MSH2;RAB35;SIK3;RAB38;SIK1;BLM;ABCB6;ARL3;ABCB9;NLK;RHOBTB1;RHOBTB2;STK3;ABL1;STK38L;PGK2;NLRP1;MYH10;ABCA1;SRPK2;MLKL;HSPA4;RANBP17;RAB27B;ICK;GNAO1;TPX2;TBCK;RHEB;WNK2;UBA2;HYOU1;BMPR1B;LRRK2;TSSK1B;OLA1;PRKAG2;PYGL;IDE;RND3;RAB22A;TUBA1C;ATP7B;ANXA6;MYO18A;TLK1;NCOA3;RHOG;IRAK3;…
hydrogen ion transmembrane transporter activity (GO:0015078)	1951-11-01	0.871783	1	0	0	0.780482	0.107093	ATP5B;SLC36A2;NNT;ATP6V1B2;ATP6V1H;ATP12A;ATP2C1;ATP6V0D2;ATP6V1C1;SLC9A1;ATP6V1C2
anion:anion antiporter activity (GO:0015301)	2020-04-21	0.872509	1	0	0	0.689257	0.0940026	SLC26A7;SLC26A9;SLC26A4;SLC26A3
N-methyltransferase activity (GO:0008170)	2020-04-21	0.872509	1	0	0	0.689257	0.0940026	RNMT;TFB2M;TFB1M;METTL15
oxidoreductase activity, acting on single donors with incorporation of molecular oxygen, incorporation of two atoms of oxygen (GO:0016702)	2020-04-21	0.872509	1	0	0	0.689257	0.0940026	HGD;BCO2;ADO;IDO2
AU-rich element binding (GO:0017091)	2020-04-21	0.872509	1	0	0	0.689257	0.0940026	CPEB1;DND1;ELAVL4;CPEB3
oxidoreductase activity, acting on paired donors, with incorporation or reduction of molecular oxygen, reduced flavin or flavoprotein as one donor, and incorporation of one atom of oxygen (GO:0016712)	2020-04-21	0.872509	1	0	0	0.689257	0.0940026	CYP2C9;CYP2S1;CYP19A1;CYP2C18
5'-3' RNA polymerase activity (GO:0034062)	2020-06-30	0.875453	1	0	0	0.72372	0.096265	POLR3A;POLR2B;POLR1A;MED21;POLR3F;TRNT1
deoxyribonuclease activity (GO:0004536)	2020-06-30	0.875453	1	0	0	0.72372	0.096265	ZRANB3;RAD51B;RAD51C;APLF;ERCC5;DNASE1L3
protein transporter activity (GO:0008565)	18/80	0.877357	1	0	0	0.814185	0.106529	TSNAX;IPO11;LRP1;COG3;USO1;LRP2;ARFGAP3;DNAJC15;RANBP6;IPO5;CTAGE1;ZFYVE16;RAP1A;CALCR;SEC61G;XPO6;KPNA7;CHMP7
RNA-dependent ATPase activity (GO:0008186)	15/68	0.879949	1	0	0	0.79822	0.102085	DDX28;HFM1;DDX24;DDX25;DQX1;YTHDC2;DDX31;DDX10;DDX50;SUPV3L1;DHX32;DHX35;DHX36;DHX15;SKIV2L2
signal sequence binding (GO:0005048)	1939-08-01	0.882589	1	0	0	0.742277	0.0927068	BRAP;POM121;CEMIP;PEX5L;KPNA7;RANBP6;TOMM20;IPO5
tumor necrosis factor receptor superfamily binding (GO:0032813)	2020-05-26	0.884104	1	0	0	0.695885	0.0857192	TNFSF4;TMBIM1;DAB2IP;TNFSF11;TANK
RNA polymerase II core binding (GO:0000993)	2020-05-26	0.884104	1	0	0	0.695885	0.0857192	NCOA3;ESRRB;HNRNPU;ELP3;CDC73
alpha-tubulin binding (GO:0043014)	2020-05-26	0.884104	1	0	0	0.695885	0.0857192	TTLL7;SETD2;PACRG;TRIM36;INO80
Ral GTPase binding (GO:0017160)	2020-02-12	0.884944	1	0	0	0.6031	0.0737173	EXOC4;EXOC2
pseudouridine synthase activity (GO:0009982)	2020-02-12	0.884944	1	0	0	0.6031	0.0737173	PUS10;RPUSD2
transcription corepressor binding (GO:0001222)	2020-02-12	0.884944	1	0	0	0.6031	0.0737173	CNOT2;RORA
wide pore channel activity (GO:0022829)	2020-02-12	0.884944	1	0	0	0.6031	0.0737173	PANX1;GJB7
C2H2 zinc finger domain binding (GO:0070742)	2020-02-12	0.884944	1	0	0	0.6031	0.0737173	WT1;MBD2
symporter activity (GO:0015293)	2020-02-12	0.884944	1	0	0	0.6031	0.0737173	SLC5A3;SLC12A8
C-acyltransferase activity (GO:0016408)	2020-02-12	0.884944	1	0	0	0.6031	0.0737173	ACSM1;ACAT1
single-stranded DNA-dependent ATPase activity (GO:0043142)	2020-02-12	0.884944	1	0	0	0.6031	0.0737173	RFC3;RAD18
protein heterodimerization activity (GO:0046982)	65/265	0.887379	1	0	0	0.887581	0.106051	YWHAE;TENM2;TENM3;TENM4;GABPB1;CD3E;IKZF3;SMC4;ADRA1A;PPP2R1A;IL12A;TEAD1;TPD52;PRMT5;ZHX2;PRMT8;ZHX3;TPM4;NCOA3;RALGAPA2;TCF12;IRAK3;ZHX1;TLR1;CLNS1A;MYOD1;PPARG;MICU1;TLR2;YAP1;EPAS1;ADCY2;EGFR;ADCY5;FXR1;PPP2CA;NEUROD1;SNX1;ERBB3;KATNA1;PDSS2;PDSS1;TAS1R2;GABBR2;ARNT2;TFAP2B;TGFB2;DMRT1;GCA;KCNB2;FZD9;TPD52L1;MPP7;NFKB1;BMP6;EXT1;EXT2;HEYL;NR4A1;CABYR;BCL2;CFHR5;RAB3GAP2;UBA2;TCF4
endodeoxyribonuclease activity (GO:0004520)	1935-07-01	0.888093	1	0	0	0.72372	0.0858899	ZRANB3;RAD51B;RAD51C;EXO1;APLF;ERCC5;DNASE1L3
organic acid transmembrane transporter activity (GO:0005342)	2020-03-17	0.888271	1	0	0	0.638576	0.0756575	SLC2A9;SLC10A6;SLC10A1
chemokine binding (GO:0019956)	2020-03-17	0.888271	1	0	0	0.638576	0.0756575	ITGA4;CXCR4;CCR6
oxidoreductase activity, acting on the CH-CH group of donors, NAD or NADP as acceptor (GO:0016628)	2020-03-17	0.888271	1	0	0	0.638576	0.0756575	DPYD;TBXAS1;DECR1
GTP-Rho binding (GO:0017049)	2020-03-17	0.888271	1	0	0	0.638576	0.0756575	RTKN;PKN1;STXBP6
DNA binding, bending (GO:0008301)	2020-03-17	0.888271	1	0	0	0.638576	0.0756575	TFAM;TERF1;TRERF1
receptor antagonist activity (GO:0048019)	2020-03-17	0.888271	1	0	0	0.638576	0.0756575	ESR2;IL18BP;DKK3
acyl-CoA hydrolase activity (GO:0047617)	2020-03-17	0.888271	1	0	0	0.638576	0.0756575	THEM5;NUDT19;ACSBG2
RNA cap binding (GO:0000339)	2020-03-17	0.888271	1	0	0	0.638576	0.0756575	CYFIP2;LARP1;NCBP1
antiporter activity (GO:0015297)	2020-03-17	0.888271	1	0	0	0.638576	0.0756575	SLC7A6;SLC25A2;SLC7A8
cysteine-type endopeptidase activity (GO:0004197)	18/81	0.890026	1	0	0	0.804133	0.0936856	ADGB;USP13;USP37;USP15;USP49;USP16;GCA;USP34;CFLAR;CAPN14;CASP7;SFRP1;CAPN11;CASP12;CTSL;CASP3;CAPN2;LGMN
serotonin receptor activity (GO:0099589)	1931-06-01	0.894983	1	0	0	0.700374	0.0777065	HTR1E;HTR1F;OR11H4;HTR1A;HTR1B;HTR4
zinc ion transmembrane transporter activity (GO:0005385)	2020-04-22	0.895479	1	0	0	0.657927	0.0726332	SLC30A8;SLC39A11;SLC39A12;SLC39A14
MAP kinase tyrosine/serine/threonine phosphatase activity (GO:0017017)	2020-01-07	0.89612	1	0	0	0.516943	0.0566986	DUSP5
superoxide-generating NADPH oxidase activity (GO:0016175)	2020-01-07	0.89612	1	0	0	0.516943	0.0566986	NOX4
insulin-like growth factor II binding (GO:0031995)	2020-01-07	0.89612	1	0	0	0.516943	0.0566986	IGFBP5
lipase activator activity (GO:0060229)	2020-01-07	0.89612	1	0	0	0.516943	0.0566986	APOH
ribosomal protein S6 kinase activity (GO:0004711)	2020-01-07	0.89612	1	0	0	0.516943	0.0566986	RPS6KA2
estradiol 17-beta-dehydrogenase activity (GO:0004303)	2020-01-07	0.89612	1	0	0	0.516943	0.0566986	HSD17B11
flap endonuclease activity (GO:0048256)	2020-01-07	0.89612	1	0	0	0.516943	0.0566986	EXO1
queuine tRNA-ribosyltransferase activity (GO:0008479)	2020-01-07	0.89612	1	0	0	0.516943	0.0566986	PDCL2
NAADP-sensitive calcium-release channel activity (GO:0072345)	2020-01-07	0.89612	1	0	0	0.516943	0.0566986	MCOLN2
U1 snRNA binding (GO:0030619)	2020-01-07	0.89612	1	0	0	0.516943	0.0566986	RBPMS
histone serine kinase activity (GO:0035174)	2020-01-07	0.89612	1	0	0	0.516943	0.0566986	MELK
oxidoreductase activity, acting on paired donors, with incorporation or reduction of molecular oxygen, reduced iron-sulfur protein as one donor, and incorporation of one atom of oxygen (GO:0016713)	2020-01-07	0.89612	1	0	0	0.516943	0.0566986	CYP4F12
[heparan sulfate]-glucosamine 3-sulfotransferase 1 activity (GO:0008467)	2020-01-07	0.89612	1	0	0	0.516943	0.0566986	HS3ST1
peptidyl-proline dioxygenase activity (GO:0031543)	2020-01-07	0.89612	1	0	0	0.516943	0.0566986	EGLN3
endodeoxyribonuclease activity, producing 5'-phosphomonoesters (GO:0016888)	2020-01-07	0.89612	1	0	0	0.516943	0.0566986	DICER1
calcium-dependent protein serine/threonine phosphatase activity (GO:0004723)	2020-01-07	0.89612	1	0	0	0.516943	0.0566986	PPM1A
fatty acid transporter activity (GO:0015245)	2020-01-07	0.89612	1	0	0	0.516943	0.0566986	ABCD2
fatty-acyl-CoA synthase activity (GO:0004321)	2020-01-07	0.89612	1	0	0	0.516943	0.0566986	ACSM1
myosin heavy chain binding (GO:0032036)	2020-01-07	0.89612	1	0	0	0.516943	0.0566986	SPTBN5
acetylcholine receptor binding (GO:0033130)	2020-01-07	0.89612	1	0	0	0.516943	0.0566986	NRXN1
sodium-dependent phosphate transmembrane transporter activity (GO:0015321)	2020-01-07	0.89612	1	0	0	0.516943	0.0566986	SLC20A2
chitinase activity (GO:0004568)	2020-01-07	0.89612	1	0	0	0.516943	0.0566986	CHIA
CDP-alcohol phosphatidyltransferase activity (GO:0017169)	2020-01-07	0.89612	1	0	0	0.516943	0.0566986	CDS1
cardiolipin binding (GO:1901612)	2020-01-07	0.89612	1	0	0	0.516943	0.0566986	OPA1
single-stranded DNA exodeoxyribonuclease activity (GO:0008297)	2020-01-07	0.89612	1	0	0	0.516943	0.0566986	EXO1
peptidase activity, acting on L-amino acid peptides (GO:0070011)	44/185	0.897491	1	0	0	0.86064	0.0930804	PSMD14;HTRA4;PREP;HTRA2;OTUD7B;ADAM20;PCSK6;PCSK5;PARL;DPP4;ENDOU;ADAM29;CASP7;ADAMTS2;ADAMTS3;SENP5;PSMB5;PITRM1;CTSL;ADAMTS1;TRAPPC12;CAPN2;PSMD1;NAALAD2;PRSS3;ADAMTS9;ADAMTS6;NAPSA;MME;ERAP2;ERAP1;LNPEP;TMPRSS11E;MMP9;PRSS12;PSMB8;SENP1;MMP12;PSMA3;PAPPA;ADAM12;TPP2;BLMH;PAPPA2
histone deacetylase activity (GO:0004407)	1940-08-01	0.899317	1	0	0	0.72372	0.0768012	HDAC4;SALL1;SIN3A;HDAC11;ARID4B;HDAC9;MTA3;PHF21A
basal RNA polymerase II transcription machinery binding (GO:0001099)	2020-05-27	0.903669	1	0	0	0.670111	0.0678771	NCOA3;ESRRB;HNRNPU;ELP3;CDC73
protein kinase regulator activity (GO:0019887)	24/107	0.908125	1	0	0	0.811649	0.0782208	CCNT2;CAB39;KIDINS220;FAF1;PRKAG2;ELP3;IPCEF1;PODN;ATG13;MAPK8IP1;GPRC5B;SH3BP5L;RGCC;CCNY;FLRT2;LRRTM3;APC;LRRTM4;PRKAR2A;LRRTM1;CCNYL1;LRRC4C;SAMD3;SOCS5
carboxylic ester hydrolase activity (GO:0052689)	23/103	0.908503	1	0	0	0.808037	0.0775372	BCHE;LYPLA1;PLA2G12A;NLGN1;ABHD3;CES1P1;ABHD2;PLA2G4A;CES5A;PLB1;PAFAH2;CES4A;ABHD12;FAM135B;CA1;LIPC;FAM135A;PPME1;LIPG;ENPP2;PNPLA5;PAFAH1B2;PLA1A
semaphorin receptor binding (GO:0030215)	2020-03-18	0.910698	1	0	0	0.6031	0.056416	SEMA5A;SEMA4D;SEMA3G
SUMO transferase activity (GO:0019789)	2020-03-18	0.910698	1	0	0	0.6031	0.056416	NSMCE2;PIAS1;HDAC7
Ran GTPase binding (GO:0008536)	2020-03-18	0.910698	1	0	0	0.6031	0.056416	RANBP3;XPO4;RANBP17
dopamine neurotransmitter receptor activity (GO:0004952)	2020-02-13	0.911058	1	0	0	0.556708	0.0518563	DRD2;DRD3
fucosyltransferase activity (GO:0008417)	2020-02-13	0.911058	1	0	0	0.556708	0.0518563	FUT8;FUT10
phosphatidate phosphatase activity (GO:0008195)	2020-02-13	0.911058	1	0	0	0.556708	0.0518563	LPIN1;LPIN2
nucleoside-diphosphatase activity (GO:0017110)	2020-02-13	0.911058	1	0	0	0.556708	0.0518563	ENTPD1;NUDT15
tRNA methyltransferase activity (GO:0008175)	2020-02-13	0.911058	1	0	0	0.556708	0.0518563	THUMPD3;ALKBH8
translation elongation factor activity (GO:0003746)	2020-02-13	0.911058	1	0	0	0.556708	0.0518563	EEFSEC;EEF1A1
copper ion binding (GO:0005507)	1941-08-01	0.913986	1	0	0	0.706068	0.0635039	ACR;IL1A;CCS;ATP7B;DCT;ALB;ANG;COMMD1
histone-lysine N-methyltransferase activity (GO:0018024)	1941-08-01	0.913986	1	0	0	0.706068	0.0635039	KMT2E;SETD2;KMT2A;MECOM;KMT2C;SETD1A;SETDB2;SMYD3
protein kinase inhibitor activity (GO:0004860)	14/67	0.918405	1	0	0	0.756125	0.0643588	H2AFY;PODN;MAPK8IP1;SPRED1;IBTK;SH3BP5L;LRRTM3;FLRT2;LRRTM4;LRRTM1;FGFR1OP;SPRY2;LRRC4C;SOCS5
channel activity (GO:0015267)	2020-05-28	0.920286	1	0	0	0.646178	0.0536785	PANX1;CHRNB3;TRPA1;BCL2;TOMM20
acylglycerol O-acyltransferase activity (GO:0016411)	2020-05-28	0.920286	1	0	0	0.646178	0.0536785	LPGAT1;DGAT2;LPCAT2;LCLAT1;AGPAT4
nuclear localization sequence binding (GO:0008139)	2020-05-28	0.920286	1	0	0	0.646178	0.0536785	BRAP;POM121;KPNA7;RANBP6;IPO5
damaged DNA binding (GO:0003684)	1946-09-01	0.922144	1	0	0	0.707987	0.0573854	CREBBP;MSH2;MPG;MSH3;RPA3;MSH4;CRY2;XPC;RAD18
G-protein coupled nucleotide receptor activity (GO:0001608)	2020-01-08	0.924837	1	0	0	0.452325	0.0353436	GPR87
alpha-(1->3)-fucosyltransferase activity (GO:0046920)	2020-01-08	0.924837	1	0	0	0.452325	0.0353436	FUT10
acyl-CoA ligase activity (GO:0003996)	2020-01-08	0.924837	1	0	0	0.452325	0.0353436	ACSM1
cyclic nucleotide-dependent protein kinase activity (GO:0004690)	2020-01-08	0.924837	1	0	0	0.452325	0.0353436	PRKG1
RNA polymerase I regulatory region sequence-specific DNA binding (GO:0001163)	2020-01-08	0.924837	1	0	0	0.452325	0.0353436	BAZ2A
intronic transcription regulatory region sequence-specific DNA binding (GO:0001161)	2020-01-08	0.924837	1	0	0	0.452325	0.0353436	GRHL2
G-protein coupled purinergic nucleotide receptor activity (GO:0045028)	2020-01-08	0.924837	1	0	0	0.452325	0.0353436	GPR87
crossover junction endodeoxyribonuclease activity (GO:0008821)	2020-01-08	0.924837	1	0	0	0.452325	0.0353436	RAD51C
oxidoreductase activity, acting on a sulfur group of donors, NAD(P) as acceptor (GO:0016668)	2020-01-08	0.924837	1	0	0	0.452325	0.0353436	TXNL1
epinephrine binding (GO:0051379)	2020-01-08	0.924837	1	0	0	0.452325	0.0353436	RNLS
NADP-retinol dehydrogenase activity (GO:0052650)	2020-01-08	0.924837	1	0	0	0.452325	0.0353436	RDH11
RNA polymerase I CORE element sequence-specific DNA binding (GO:0001164)	2020-01-08	0.924837	1	0	0	0.452325	0.0353436	BAZ2A
histone demethylase activity (H3-K4 specific) (GO:0032453)	2020-01-08	0.924837	1	0	0	0.452325	0.0353436	KDM1B
signal recognition particle binding (GO:0005047)	2020-01-08	0.924837	1	0	0	0.452325	0.0353436	SRP72
CTD phosphatase activity (GO:0008420)	2020-01-08	0.924837	1	0	0	0.452325	0.0353436	SSU72
DNA-dependent ATPase activity (GO:0008094)	15/72	0.926399	1	0	0	0.753875	0.0576342	SMARCAL1;RFC3;BLM;CHD6;TTF2;RAD51B;CDK7;RAD51C;MSH2;MSH3;MSH4;RUVBL1;DHX36;MNAT1;RAD18
protein deacetylase activity (GO:0033558)	1942-08-01	0.926784	1	0	0	0.689257	0.0524076	HDAC4;SALL1;SIN3A;HDAC11;ARID4B;HDAC9;MTA3;PHF21A
transition metal ion binding (GO:0046914)	98/399	0.926865	1	0	0	0.888779	0.0675007	PRDM4;GDA;KDM1B;CBLB;PRDM2;ALKBH8;RPH3A;ENDOU;TRIM24;ENPP2;DPF3;RAG2;SLC30A8;ESCO1;LACTB2;KAT6A;PAPPA;FDX1;MT1G;MT1B;ZFPM2;BLM;KMT2A;TNKS;MYCBP2;DNAJC24;RASGRP1;ADH5;ACMSD;DPP3;GRIN2A;MARC2;MARC1;ABL1;SMAD3;LNPEP;GRIN2B;ACR;ALB;MNAT1;ZNF253;PHF2;DPYS;IDE;GLI2;ADAMTS3;ATP7B;ZMYM2;CALB1;CSRP1;TRIM2;RNPEP;ME1;ARIH2;AOX1;ARIH1;CDADC1;MME;DDX58;TET2;TET1;COMMD1;MYRIP;BAZ1B;MMP9;MMP12;IL1A;MMP16;DCT;TE…
MHC protein complex binding (GO:0023023)	2020-03-19	0.928954	1	0	0	0.571358	0.0421067	YWHAE;ANXA11;HLA-DRA
kinase activator activity (GO:0019209)	2020-04-24	0.930734	1	0	0	0.6031	0.0432914	GPRC5B;RGCC;CAB39;PRKAG2
cysteine-type endopeptidase inhibitor activity involved in apoptotic process (GO:0043027)	2020-04-24	0.930734	1	0	0	0.6031	0.0432914	VIL1;TFAP2B;TNFAIP8;BIRC2
miRNA binding (GO:0035198)	2020-04-24	0.930734	1	0	0	0.6031	0.0432914	TRIM71;PNPT1;AGO3;PUM2
tropomyosin binding (GO:0005523)	2020-02-14	0.931529	1	0	0	0.516943	0.0366659	NEBL;CALD1
protein-lysine N-methyltransferase activity (GO:0016279)	1947-09-01	0.933397	1	0	0	0.692923	0.0477593	KMT2E;SETD2;KMT2A;MECOM;KMT2C;SETD1A;SETDB2;SMYD3;CAMKMT
carboxylic acid binding (GO:0031406)	1934-06-01	0.938598	1	0	0	0.638576	0.0404652	CEMIP;VCAN;TMEM2;DDAH1;STAB2;CD44
endopeptidase inhibitor activity (GO:0004866)	24/111	0.939635	1	0	0	0.7824	0.0487148	SERPINA11;CST9L;APP;SERPINA12;SERPINA3;ITIH4;SERPINB1;CSTA;NGF;SERPINB7;SERPINA13P;SERPINB8;SGPP2;WFDC2;SPOCK2;HMSD;COL4A3;SPOCK3;SERPINI2;SPINK13;SPOCK1;BIRC6;TIMP4;CSTL1
methyl-CpG binding (GO:0008327)	2020-03-20	0.943717	1	0	0	0.54279	0.0314433	PRMT5;ZBTB38;MBD2
proteasome binding (GO:0070628)	2020-03-20	0.943717	1	0	0	0.54279	0.0314433	USP13;PSMD14;ZFAND4
metal ion transmembrane transporter activity (GO:0046873)	2020-04-25	0.943974	1	0	0	0.578976	0.0333816	ITPR1;SLC41A1;ITPR2;CLDN16
natural killer cell lectin-like receptor binding (GO:0046703)	2020-01-09	0.945616	1	0	0	0.402067	0.0224829	MICA
macromolecule transmembrane transporter activity (GO:0022884)	2020-01-09	0.945616	1	0	0	0.402067	0.0224829	SIDT2
nucleoside-triphosphate diphosphatase activity (GO:0047429)	2020-01-09	0.945616	1	0	0	0.402067	0.0224829	NUDT15
potassium ion symporter activity (GO:0022820)	2020-01-09	0.945616	1	0	0	0.402067	0.0224829	SLC12A8
potassium:chloride symporter activity (GO:0015379)	2020-01-09	0.945616	1	0	0	0.402067	0.0224829	SLC12A8
salt transmembrane transporter activity (GO:1901702)	2020-01-09	0.945616	1	0	0	0.402067	0.0224829	SLC2A9
BMP binding (GO:0036122)	2020-01-09	0.945616	1	0	0	0.402067	0.0224829	SOSTDC1
vascular endothelial growth factor receptor binding (GO:0005172)	2020-01-09	0.945616	1	0	0	0.402067	0.0224829	DAB2IP
cation:chloride symporter activity (GO:0015377)	2020-01-09	0.945616	1	0	0	0.402067	0.0224829	SLC12A8
urate transmembrane transporter activity (GO:0015143)	2020-01-09	0.945616	1	0	0	0.402067	0.0224829	SLC2A9
complement component C1q binding (GO:0001849)	2020-01-09	0.945616	1	0	0	0.402067	0.0224829	MEGF10
UDP-xylosyltransferase activity (GO:0035252)	2020-01-09	0.945616	1	0	0	0.402067	0.0224829	XYLT2
phospholipase A2 activity (GO:0004623)	2020-05-30	0.946085	1	0	0	0.6031	0.0334258	PLA2G12A;ABHD3;PLA2G4A;PLB1;PAFAH1B2
pre-mRNA binding (GO:0036002)	2020-05-30	0.946085	1	0	0	0.6031	0.0334258	ERI1;CELF2;CELF4;HNRNPU;CELF5
GTPase activity (GO:0003924)	51/222	0.951369	1	0	0	0.8313	0.0414434	HBS1L;RAB3C;LRRK2;GIMAP7;RND3;RAB22A;RERG;SEPT9;OPA1;NKIRAS1;TRIM23;RAB2A;NCOA3;RHOG;SEPT4;MUT;SEPT3;EEF1A1;RAB31;RAB36;RASA1;RHOJ;RAB35;RAB38;RAB5B;RALB;ATL2;GSPT1;GNAI1;RHOBTB1;RHOBTB2;RAB21;GNA14;GNA12;MFN1;SEPT11;GCH1;MX2;RAB27B;GNG11;SEPT14;GNAO1;RAB10;GNAL;RAB14;RHEB;RAB15;GNAQ;GNB1;RAB13;GNB5
methyltransferase activity (GO:0008168)	13/67	0.954447	1	0	0	0.702116	0.0327351	PRMT5;PRMT8;DNMT1;NSUN3;DNMT3A;NSUN6;GCSH;TGS1;METTL4;METTL6;METTL7B;FAM98A;METTL8
neuropeptide hormone activity (GO:0005184)	2020-04-26	0.95486	1	0	0	0.556708	0.0257148	GRP;NPY;CCK;CARTPT
TBP-class protein binding (GO:0017025)	2020-03-21	0.955585	1	0	0	0.516943	0.0234856	YEATS2;RUVBL1;ESR1
aspartic-type endopeptidase activity (GO:0004190)	2020-03-21	0.955585	1	0	0	0.516943	0.0234856	NAPSA;SPPL2C;CASP3
steroid dehydrogenase activity, acting on the CH-OH group of donors, NAD or NADP as acceptor (GO:0033764)	2020-03-21	0.955585	1	0	0	0.516943	0.0234856	HSD11B1;HSD17B4;HSD17B11
taste receptor activity (GO:0008527)	2020-05-31	0.955912	1	0	0	0.583645	0.0263164	TAS2R40;TAS2R20;TAS2R46;PKD2L1;TAS1R2
snRNA binding (GO:0017069)	1936-06-01	0.957867	1	0	0	0.6031	0.0259612	LSM8;CCNT2;LSM11;SART3;RBPMS;HNRNPU
endopeptidase regulator activity (GO:0061135)	1936-06-01	0.957867	1	0	0	0.6031	0.0259612	ITIH4;PSMD14;PSME3;PSME2;SGPP2;WFDC2
heme binding (GO:0020037)	14/72	0.958554	1	0	0	0.703617	0.029784	ABCB6;SRC;CYP51A1;PXDNL;BACH1;CYP19A1;CYP2C18;CYP26A1;CYP2C9;PGRMC2;CYP2S1;FLVCR2;NOX4;JAK2
ATP-dependent helicase activity (GO:0008026)	17/85	0.959116	1	0	0	0.72372	0.0302102	DDX28;BLM;HFM1;DDX24;DDX25;DQX1;YTHDC2;DDX31;DDX10;DDX50;SUPV3L1;DHX32;DHX35;RUVBL1;DHX36;DHX15;SKIV2L2
DNA polymerase binding (GO:0070182)	2020-02-16	0.959844	1	0	0	0.452325	0.0185381	NAT10;SMG6
cysteine-type endopeptidase activator activity involved in apoptotic process (GO:0008656)	2020-02-16	0.959844	1	0	0	0.452325	0.0185381	CASP3;NLRP1
adrenergic receptor activity (GO:0004935)	2020-02-16	0.959844	1	0	0	0.452325	0.0185381	DRD2;ADRA1A
Lys48-specific deubiquitinase activity (GO:1990380)	2020-01-10	0.960651	1	0	0	0.36186	0.0145264	OTUD7B
exodeoxyribonuclease activity, producing 5'-phosphomonoesters (GO:0016895)	2020-01-10	0.960651	1	0	0	0.36186	0.0145264	EXO1
eukaryotic initiation factor 4E binding (GO:0008190)	2020-01-10	0.960651	1	0	0	0.36186	0.0145264	LARP1
MHC class II receptor activity (GO:0032395)	2020-01-10	0.960651	1	0	0	0.36186	0.0145264	HLA-DRA
G-rich strand telomeric DNA binding (GO:0098505)	2020-01-10	0.960651	1	0	0	0.36186	0.0145264	TERF1
death domain binding (GO:0070513)	2020-01-10	0.960651	1	0	0	0.36186	0.0145264	BCL2
microtubule minus-end binding (GO:0051011)	2020-01-10	0.960651	1	0	0	0.36186	0.0145264	TUBGCP3
neurexin family protein binding (GO:0042043)	2020-01-10	0.960651	1	0	0	0.36186	0.0145264	NLGN1
Hsp70 protein binding (GO:0030544)	2020-04-27	0.963762	1	0	0	0.536089	0.0197873	PACRG;DNAJC10;PPEF2;PPID
transition metal ion transmembrane transporter activity (GO:0046915)	1932-05-01	0.964075	1	0	0	0.565406	0.0206863	ATP7B;SLC30A8;SLC39A11;SLC39A12;SLC39A14
telomeric DNA binding (GO:0042162)	1932-05-01	0.964075	1	0	0	0.565406	0.0206863	UPF2;BLM;XRCC5;TERF1;SMG6
monocarboxylic acid binding (GO:0033293)	2020-03-22	0.965075	1	0	0	0.493445	0.0175415	CYP26A1;NR1H4;PYGL
fibroblast growth factor binding (GO:0017134)	2020-03-22	0.965075	1	0	0	0.493445	0.0175415	KL;SCN5A;GLG1
cysteine-type endopeptidase inhibitor activity (GO:0004869)	1951-09-01	0.965433	1	0	0	0.638576	0.0224645	CST9L;VIL1;TFAP2B;TNFAIP8;CSTA;SPOCK1;BIRC6;CSTL1;BIRC2
G-protein coupled receptor activity (GO:0004930)	61/267	0.968328	1	0	0	0.826721	0.0266077	NPFFR2;GPR27;OXTR;VIPR2;OR11H4;GPR63;RRH;RORB;TSKU;GRM1;RXFP3;GRM3;GRM5;CCKAR;GRM4;GRM8;TAPT1;PTGDR;LHCGR;TAAR6;GPR75;TACR1;OPRM1;SSTR1;TAAR1;SFRP1;GPR161;FSHR;XPR1;OPRD1;PTGFR;NPR1;NPY4R;PTGER2;PTGER3;CXCR4;LPAR3;FPR3;FPR2;CXCR6;CRHR1;PROKR2;GALR1;NPY;TAS1R2;FZD1;GABBR2;HTR1E;HTR1F;FZD7;GPR55;FZD9;SCTR;HTR1A;FZD8;HTR1B;OPRK1;OPN5;TSHR;OPN1SW;GPR149
monovalent inorganic cation transmembrane transporter activity (GO:0015077)	2020-02-17	0.969387	1	0	0	0.425718	0.013236	SLC36A2;ATP6V1B2
aspartic-type peptidase activity (GO:0070001)	2020-02-17	0.969387	1	0	0	0.425718	0.013236	NAPSA;CASP3
RNA polymerase II repressing transcription factor binding (GO:0001103)	2020-04-28	0.971008	1	0	0	0.516943	0.0152085	TCERG1;TCF7L2;SP1;RBPJ
ubiquitin protein ligase binding (GO:0031625)	65/284	0.971009	1	0	0	0.828201	0.0243653	YWHAE;GSK3B;ZFAND4;FAF1;LAPTM4B;HERC2;MAP1LC3A;ARIH1;SCN5A;CCDC50;JAK1;PACRG;FBXW7;DDX58;AKTIP;TXNIP;NDUFS2;TRIB2;VCL;OTUB1;USP13;RALA;RALB;CUL5;CXCR4;DTX1;AMBRA1;NLK;TANK;FHIT;ASB18;EGFR;FOXO1;RTN4;ERBB3;PRKAR2A;BTBD3;PCBP2;HLTF;SPOP;PPARGC1A;UBE2F;SMAD2;NGFR;KDM4A;USP25;UBE2H;SMAD3;XRCC5;WFS1;TNK2;FZD8;BTBD11;SNCAIP;BTBD9;LRPPRC;ABTB2;UBE2W;NPLOC4;APC;BCL2;UBE2O;LTBR;ASB3;RAD18
sodium:potassium-exchanging ATPase activity (GO:0005391)	2020-01-11	0.97153	1	0	0	0.328964	0.00950138	ATP12A
potassium-transporting ATPase activity (GO:0008556)	2020-01-11	0.97153	1	0	0	0.328964	0.00950138	ATP12A
peptide hormone receptor binding (GO:0051428)	2020-01-11	0.97153	1	0	0	0.328964	0.00950138	PTHLH
intramolecular oxidoreductase activity, transposing C=C bonds (GO:0016863)	2020-01-11	0.97153	1	0	0	0.328964	0.00950138	DCT
aryl sulfotransferase activity (GO:0004062)	2020-01-11	0.97153	1	0	0	0.328964	0.00950138	SULT4A1
platelet-derived growth factor binding (GO:0048407)	2020-01-11	0.97153	1	0	0	0.328964	0.00950138	COL4A1
thioesterase binding (GO:0031996)	2020-01-11	0.97153	1	0	0	0.328964	0.00950138	TANK
protein channel activity (GO:0015266)	2020-01-11	0.97153	1	0	0	0.328964	0.00950138	TOMM20
adenyl nucleotide binding (GO:0030554)	2020-01-11	0.97153	1	0	0	0.328964	0.00950138	SIL1
RNA polymerase II activity (GO:0001055)	2020-01-11	0.97153	1	0	0	0.328964	0.00950138	POLR2B
dopamine binding (GO:0035240)	2020-01-11	0.97153	1	0	0	0.328964	0.00950138	DRD2
proton-transporting ATP synthase activity, rotational mechanism (GO:0046933)	2020-01-11	0.97153	1	0	0	0.328964	0.00950138	ATP5B
adenyl-nucleotide exchange factor activity (GO:0000774)	2020-01-11	0.97153	1	0	0	0.328964	0.00950138	SIL1
lipid phosphatase activity (GO:0042577)	2020-01-11	0.97153	1	0	0	0.328964	0.00950138	EPHX2
ubiquitin-like protein ligase binding (GO:0044389)	68/297	0.973404	1	0	0	0.828501	0.0223333	YWHAE;GSK3B;ZFAND4;FAF1;LAPTM4B;HERC2;MAP1LC3A;ARIH1;SCN5A;CCDC50;JAK1;PACRG;DTX3L;FBXW7;DDX58;AKTIP;PARP9;TXNIP;NDUFS2;TRIB2;VCL;OTUB1;USP13;RALA;RALB;CUL5;CXCR4;DTX1;AMBRA1;NLK;TANK;FHIT;ASB18;EGFR;FOXO1;RTN4;ERBB3;PRKAR2A;BTBD3;PCBP2;HLTF;SPOP;PPARGC1A;UBE2F;SMAD2;NGFR;KDM4A;USP25;UBE2H;SMAD3;XRCC5;WFS1;TNK2;FZD8;BTBD11;STAM;SNCAIP;BTBD9;LRPPRC;ABTB2;UBE2W;NPLOC4;APC;BCL2;UBE2O;LTBR;ASB3;RAD18
nucleoside-triphosphatase activity (GO:0017111)	100/424	0.975213	1	0	0	0.853443	0.021421	RAB3C;SMARCAL1;GIMAP7;SMCHD1;KIF5C;KIF5B;RUVBL1;KIF5A;TRIM23;RAB2A;DYNC2H1;TOR3A;ENTPD1;EEF1A1;RAB31;MSH2;RAB36;KATNAL1;KIF16B;RAB35;RAB38;KIF20A;CFTR;RAB5B;BLM;ATP5J;KLC1;RHOBTB1;GSPT1;RHOBTB2;ATP5B;KIF3A;MYO6;MYH14;ATP6V1H;MYH10;MDN1;ABCA1;ZRANB3;HSPA4;ABCA4;RAB27B;INO80;GNG11;GNAO1;GNAL;RHEB;GNAQ;GNB1;HYOU1;GNB5;HBS1L;LRRK2;OLA1;RND3;RAB22A;RERG;SEPT9;OPA1;NKIRAS1;KIF13A;KIF1A;RFC3;ABCC1;NCOA3…
repressing transcription factor binding (GO:0070491)	1953-09-01	0.975526	1	0	0	0.614479	0.0152261	HDAC4;TCERG1;TCF7L2;SP1;ZMYND8;RBPJ;HDAC9;ARNTL;HDAC7
RNA polymerase core enzyme binding (GO:0043175)	1934-05-01	0.97638	1	0	0	0.532147	0.0127203	NCOA3;ESRRB;HNRNPU;ELP3;CDC73
peptidase activator activity involved in apoptotic process (GO:0016505)	2020-02-18	0.976723	1	0	0	0.402067	0.00946936	CASP3;NLRP1
cytokine receptor binding (GO:0005126)	28/137	0.979111	1	0	0	0.739568	0.0156128	USP15;IL23R;TGFBRAP1;IFNA8;SPRED1;TNFSF11;IL12A;JAK2;PIBF1;JAK1;SMAD2;GDF10;TGFB2;SMAD3;TSLP;TGFB3;IL34;ERAP1;LIF;LIFR;BMP6;GDF7;TGFBR3;BMP3;IL1A;IL6;TNFSF4;TLR5
single-stranded telomeric DNA binding (GO:0043047)	2020-01-12	0.979402	1	0	0	0.30155	0.00627627	TERF1
RNA polymerase I activity (GO:0001054)	2020-01-12	0.979402	1	0	0	0.30155	0.00627627	POLR1A
UDP-galactose:beta-N-acetylglucosamine beta-1,3-galactosyltransferase activity (GO:0008499)	2020-01-12	0.979402	1	0	0	0.30155	0.00627627	B3GALNT1
kinase inhibitor activity (GO:0019210)	1959-10-01	0.980701	1	0	0	0.613322	0.0119522	SH3BP5L;LRRTM3;FLRT2;LRRTM4;LRRTM1;LRRC4C;PODN;MAPK8IP1;LRP6;SOCS5
nuclease activity (GO:0004518)	1959-10-01	0.980701	1	0	0	0.613322	0.0119522	STK31;EXO1;RNASE4;ANG;EXOG;DNASE1L3;SND1;LRPPRC;SMG6;DIS3L2
DNA helicase activity (GO:0003678)	1940-06-01	0.980922	1	0	0	0.54279	0.0104553	SUPV3L1;BLM;CDC45;RUVBL1;GINS4;INO80
steroid hydroxylase activity (GO:0008395)	1935-05-01	0.980935	1	0	0	0.516943	0.00995062	CYP2C9;CYP2S1;CYP7B1;CYP19A1;CYP2C18
single-stranded RNA binding (GO:0003727)	1945-07-01	0.981336	1	0	0	0.562893	0.0106052	FXR1;AGO3;DDX58;LACTB2;HNRNPU;ADARB2;A1CF
RNA methyltransferase activity (GO:0008173)	2020-02-19	0.982343	1	0	0	0.380905	0.00678561	TGS1;NSUN6
bitter taste receptor activity (GO:0033038)	2020-03-25	0.983336	1	0	0	0.434232	0.00729682	TAS2R40;TAS2R20;TAS2R46
aminoacyl-tRNA ligase activity (GO:0004812)	1941-06-01	0.984464	1	0	0	0.529551	0.00829157	RARS2;LARS2;NARS2;TARS;EARS2;FARS2
water transmembrane transporter activity (GO:0005372)	2020-01-13	0.985097	1	0	0	0.278354	0.00417955	AQP4
ammonium ion binding (GO:0070405)	2020-01-13	0.985097	1	0	0	0.278354	0.00417955	DRD2
ubiquitin protein ligase activity involved in ERAD pathway (GO:1904264)	2020-01-13	0.985097	1	0	0	0.278354	0.00417955	2020-03-06
water channel activity (GO:0015250)	2020-01-13	0.985097	1	0	0	0.278354	0.00417955	AQP4
alcohol dehydrogenase (NADP+) activity (GO:0008106)	2020-02-20	0.986635	1	0	0	0.36186	0.00486885	ALDH3A1;RDH11
aldo-keto reductase (NADP) activity (GO:0004033)	2020-02-20	0.986635	1	0	0	0.36186	0.00486885	ALDH3A1;KCNAB1
histone deacetylase binding (GO:0042826)	15/85	0.988477	1	0	0	0.638576	0.00740097	YWHAE;HDAC4;YWHAB;HDAC9;C10ORF90;KAT2B;MAPK8;TAL1;SP1;HEY2;DHX36;PKN2;PKN1;DACT1;RAD9A
translation factor activity, RNA binding (GO:0008135)	1967-11-01	0.989194	1	0	0	0.594098	0.00645454	EEF1A1;EEFSEC;EIF2B3;CPEB1;EEF2K;EIF3I;EIF3H;ETF1;EIF3E;CPEB3;EIF4G3
beta-1,3-galactosyltransferase activity (GO:0048531)	2020-01-14	0.989217	1	0	0	0.258471	0.00280211	B3GALNT1
CARD domain binding (GO:0050700)	2020-01-14	0.989217	1	0	0	0.258471	0.00280211	RIPK2
MHC class I protein binding (GO:0042288)	2020-01-14	0.989217	1	0	0	0.258471	0.00280211	ATP5B
retinoic acid binding (GO:0001972)	2020-01-14	0.989217	1	0	0	0.258471	0.00280211	CYP26A1
O-methyltransferase activity (GO:0008171)	2020-01-14	0.989217	1	0	0	0.258471	0.00280211	CMTR1
rRNA binding (GO:0019843)	1943-06-01	0.989778	1	0	0	0.504921	0.00518765	DDX28;FASTKD2;ERI1;MRPL16;ANG;MRPL11
substrate-specific channel activity (GO:0022838)	2020-03-27	0.989962	1	0	0	0.402067	0.00405645	CHRNA7;TRPV3;AQP4
protease binding (GO:0002020)	22/118	0.991217	1	0	0	0.674654	0.00595154	CST9L;CCBE1;GSK3B;ECM1;CSTA;RIPK2;RIOK3;FN1;CFLAR;MARCH6;TTN;DPP4;ACR;SART3;STIM1;CARD17;CNTN1;CD28;BCL2;CHMP3;TIMP4;CSTL1
oxidoreductase activity, acting on NAD(P)H, quinone or similar compound as acceptor (GO:0016655)	2020-01-15	0.992199	1	0	0	0.24124	0.00188936	TP53I3
oxidoreductase activity, acting on the CH-NH2 group of donors, oxygen as acceptor (GO:0016641)	2020-01-15	0.992199	1	0	0	0.24124	0.00188936	RNLS
purinergic nucleotide receptor activity (GO:0001614)	2020-01-15	0.992199	1	0	0	0.24124	0.00188936	GPR87
ATP-dependent DNA helicase activity (GO:0004003)	2020-03-28	0.992236	1	0	0	0.387707	0.00302187	BLM;RUVBL1;ASCC3
acetylglucosaminyltransferase activity (GO:0008375)	1950-07-01	0.993166	1	0	0	0.506604	0.0034741	EXT1;MGAT4C;B3GALNT1;EXT2;NDST3;EOGT;GCNT2
nucleosomal DNA binding (GO:0031492)	2020-03-29	0.994008	1	0	0	0.374338	0.00224981	SMARCC2;H2AFY;MBD2
type I interferon receptor binding (GO:0005132)	2020-01-16	0.994356	1	0	0	0.226162	0.00128017	IFNA8
protein transmembrane transporter activity (GO:0008320)	2020-01-16	0.994356	1	0	0	0.226162	0.00128017	TOMM20
peptidoglycan binding (GO:0042834)	2020-01-16	0.994356	1	0	0	0.226162	0.00128017	TLR2
manganese ion binding (GO:0030145)	1935-04-01	0.994385	1	0	0	0.413554	0.00232874	ENDOU;ME1;ABL1;ADCY2
protein methyltransferase activity (GO:0008276)	1941-05-01	0.995012	1	0	0	0.441293	0.00220684	PRMT6;PRMT5;SETD2;FAM98A;PRMT9
pyrophosphatase activity (GO:0016462)	1941-05-01	0.995012	1	0	0	0.441293	0.00220684	ENTPD1;RNGTT;PRUNE2;NUDT15;LHPP
mRNA binding (GO:0003729)	35/179	0.995227	1	0	0	0.707547	0.00338551	RBM27;FYTTD1;SLC4A1AP;RBM26;ELAVL4;HNRNPU;YBX3;ELAVL2;FXR1;LARP1;AUH;IGF2BP3;IGF2BP2;MYH10;SF3B1;ZNF385A;RBFOX1;RBFOX2;RBFOX3;NCBP1;SECISBP2;SECISBP2L;TDRD7;RPS3A;LARP6;PUM2;DHFR;CPEB1;ESRP1;TUT1;ACO1;ETF1;CPEB3;GRSF1;RBM24
translation initiation factor activity (GO:0003743)	1936-04-01	0.995601	1	0	0	0.402067	0.00177264	EIF2B3;EIF3I;EIF3H;EIF3E
UDP-galactosyltransferase activity (GO:0035250)	2020-02-24	0.995691	1	0	0	0.30155	0.0013022	B3GALNT1;COLGALT2
retinoid binding (GO:0005501)	2020-02-24	0.995691	1	0	0	0.30155	0.0013022	CYP26A1;ALDH1A2
mannosyltransferase activity (GO:0000030)	2020-02-24	0.995691	1	0	0	0.30155	0.0013022	ALG1L;ALG9
CXCR chemokine receptor binding (GO:0045236)	2020-01-17	0.995916	1	0	0	0.212859	0.000871	CXCL9
NADH dehydrogenase (ubiquinone) activity (GO:0008137)	1943-05-01	0.996867	1	0	0	0.420767	0.00132043	NDUFA5;NDUFB5;NDUFB4;NDUFB3;NDUFS2
NADH dehydrogenase (quinone) activity (GO:0050136)	1943-05-01	0.996867	1	0	0	0.420767	0.00132043	NDUFA5;NDUFB5;NDUFB4;NDUFB3;NDUFS2
DNA binding (GO:0003677)	212/893	0.99689	1	0	0	0.859063	0.0026757	APP;HNRNPU;IKZF1;RBPJ;IKZF3;HOXA1;SOX6;HES7;NKX2-8;RFX2;RFX3;WDR76;ISL2;XRN1;RFX5;TFAM;NOBOX;ZNF831;CLOCK;EPAS1;PRKDC;GATA4;XPC;RTF1;ZNF25;DEDD2;DHX36;HLTF;HIVEP1;ALX4;HIVEP3;ZNF148;PATZ1;PPARGC1A;LYAR;RREB1;NFE2;CREBBP;EGR4;XRCC5;FOXF1;BCL11A;NR2F1;INO80;TRERF1;FLI1;ACR;FUBP1;RAD17;SNAI2;RAD18;ZNF496;SERPINA3;TCF20;MEOX1;GLI2;ZMYM2;MECOM;ZMYM4;HEY2;TEAD1;TEAD4;TET1;PAX3;PROX1;TERF1;MMP12;RAD51B;…
oxidoreductase activity, acting on paired donors, with incorporation or reduction of molecular oxygen, NAD(P)H as one donor, and incorporation of one atom of oxygen (GO:0016709)	1941-04-01	0.998737	1	0	0	0.353034	0.000446	CYP26A1;FMO4;KMO;CYP4F12
S-adenosylmethionine-dependent methyltransferase activity (GO:0008757)	1947-05-01	0.998791	1	0	0	0.384957	0.000466	DNMT1;PRMT8;DNMT3A;METTL4;THUMPD3
lysine N-methyltransferase activity (GO:0016278)	2020-01-21	0.99888	1	0	0	0.172314	0.000193	SETD2
peptidase inhibitor activity (GO:0030414)	1936-03-01	0.999069	1	0	0	0.30155	0.000281	ITIH4;SGPP2;WFDC2
MHC protein binding (GO:0042287)	1930-02-01	0.999241	1	0	0	0.24124	0.000183	ATP5B;MARCH1
snoRNA binding (GO:0030515)	1930-02-01	0.999241	1	0	0	0.24124	0.000183	NUDT7;HEATR1
hormone activity (GO:0005179)	1983-10-01	0.999823	1	0	0	0.435976	7.73e-05	NPPB;GRP;GPNMB;NPY;CCK;GHRL;CARTPT;IGF1;PTHLH;CHGB
UDP-glycosyltransferase activity (GO:0008194)	1963-06-01	0.999896	1	0	0	0.344629	3.58e-05	CSGALNACT1;EXT1;B3GALNT1;EXT2;HAS3;UGT3A2
endopeptidase activity (GO:0004175)	65/354	0.999978	1	0	0	0.664432	1.48e-05	FCN1;PCSK1;USP37;USP34;PREP;PLAT;IDE;PCSK6;PCSK5;MMP20;CASP7;ADAMTS2;CASP12;ADAMTS3;SENP5;CTSL;CASP3;MMP28;TRAPPC12;PSMD1;PRSS3;USP49;MME;PRSS12;MMP9;SENP1;MMP12;SFRP1;PSMA3;MMP16;MMP15;PAPPA;MASP1;TRABD2B;PAPPA2;USP13;COLEC11;USP15;COLEC10;USP16;HTRA4;PRSS48;HTRA2;ADAMTS12;PARL;DPP4;NLN;PSMB5;PITRM1;TASP1;RHBDL3;CORIN;CLCA4;NAPSA;ERAP2;F11;ERAP1;PSMB8;GZMH;ACR;CNTN1;TPP2;TLL2;TLL1;LGMN
transferase activity, transferring hexosyl groups (GO:0016758)	11/100	0.999982	1	0	0	0.398046	7.12e-06	ALG1L;CSGALNACT1;EXT1;B3GALNT1;EXT2;ALG9;KDELC1;KDELC2;GBE1;HAS3;UGT3A2
cytokine activity (GO:0005125)	21/155	0.999987	1	0	0	0.490262	6.33e-06	GDF10;IL33;TGFB2;CXCL9;TSLP;TGFB3;LIF;WNT7A;NRG1;IFNA8;BMP6;GDF7;BMP3;IL1A;IL6;IL7;TNFSF11;IL12A;FAM3D;WNT2;CCL26
chemokine activity (GO:0008009)	1946-02-01	0.99999	1	0	0	0.15733	1.51e-06	CXCL9;CCL26
RNA binding (GO:0003723)	295/1387	0.999991	1	0	0	0.769637	6.65e-06	TCERG1;RPL30;SLC4A1AP;POP1;RPL31;DQX1;RRP1;HNRNPU;ADARB2;DCAF4;RPL9;IFIT3;ALKBH8;HERC5;ENDOU;PEG10;RAVER2;UBAP2L;RPS10;SEC63;TNS1;AGFG1;RBFOX1;RBFOX2;RBFOX3;SCAF11;SECISBP2;ACTN1;NGDN;FNDC3B;DDX10;WDR75;DICER1;SND1;SRRM1;XRN1;LACTB2;TEP1;CLNS1A;TFAM;SRFBP1;EIF1B;EXD1;PRKDC;RPN1;MRPL16;BAZ2A;RTF1;GIGYF2;GSPT1;MRPL11;FXR1;C7ORF50;LARP1;DHX32;ERI1;DHX35;PRDX1;DHX36;PCBP2;HLTF;ERI3;DND1;MAP4;PPARGC1A…
CCR chemokine receptor binding (GO:0048020)	1938-01-01	0.999992	1	0	0	0.0952263	7.21e-07	CCL26
olfactory receptor activity (GO:0004984)	22/311	0.999994	1	0	0	0.255978	1.54e-06	OR2C3;OR9K2;OR5K3;OR52D1;OR3A4P;OR10G3;OR2M5;OR6M1;OR5L1;OR1J2;OR10S1;OR9Q1;OR10P1;OR2T11;OR52W1;OR10A7;OR13C8;OR10W1;OR8B4;OR5A2;OR5A1;OR5H6
chemokine receptor binding (GO:0042379)	1949-02-01	0.999994	1	0	0	0.147698	8.69e-07	CXCL9;CCL26
serine-type peptidase activity (GO:0008236)	29/220	0.999994	1	0	0	0.476997	2.63e-06	FCN1;PCSK1;COLEC11;COLEC10;PREP;PRSS48;HTRA2;PLAT;PCSK6;PCSK5;MMP20;DPP4;ENDOU;CTSL;NAALAD2;PRSS3;RHBDL3;CORIN;F11;TMPRSS11E;PRSS12;MMP9;GZMH;ACR;MMP12;CNTN1;TLL2;TLL1;MASP1
serine-type endopeptidase activity (GO:0004252)	25/196	0.999995	1	0	0	0.461556	2.5e-06	FCN1;PCSK1;COLEC11;COLEC10;PRSS48;HTRA2;PLAT;PCSK6;PCSK5;MMP20;DPP4;CTSL;PRSS3;RHBDL3;CORIN;F11;PRSS12;MMP9;GZMH;ACR;MMP12;CNTN1;TLL2;TLL1;MASP1
