# Supplementary material for: Epigenetic landscape of testis specific histone H2B variant and its influence on sperm function
Source: Clin Epigenetics. 2021 May 1;13:101. doi: 10.1186/s13148-021-01088-4 (PMC8088685; doi:10.1186/s13148-021-01088-4)
Supplement: Supplementary file 6 — Additional file 6. Semen parameters of fertile and infertile samples [file 13148_2021_1088_MOESM6_ESM.xlsx]

## Sheet: Fertile
Sample No.	% Progressive Motility	Concentration (X 106)/ml	% Viability	% Aniline blue positive sperm	% CMA3 positive sperm
1	62	50.5	71	32	35
2	48	19	68	35	36
3	54	27.68	81	22	16
4	72	24.08	82	36	28
5	76	71.25	84	11.5	16
6	69	88.62	78	8	38.5
7	59	86.5	69	19.5	32.5
8	75	37.56	83	17.5	20
9	74	47.75	91	2.5	6.5
10	71	33.06	90	4	28
11	73	12.34	84	15	25
12	67	27.62	85	12	9
13	46	50.87	79	3.5	6
14	54	25.25	71	21.5	27.5
	64.2857	43.0057	79.7143	17.1429	23.1429	Mean
	10.3807	24.3389	7.45684	11.311	11.0304	sd
Note- Samples maked as red were used for ChIP-qPCR analysis while remianing were used to study transcipt levels of genes by qRT-PCR

## Sheet: Astheno
Sample No.	% Progressive Motility	Concentration (X 106)/ml	% Viability	% Aniline blue positive sperm	% CMA3 positive sperm
1	22	25.37	60	41.5	34
2	18	15.78	58	77.5	76
3	9	13.43	81	66	67.5
4	13	12.47	66	65	69
5	9	15.75	80	70	86
6	8	30.37	72	71.5	62.5
7	26	12.68	73	82.5	92
8	21	15.12	68	76.5	84
9	8	30.37	72	74.5	68.5
10	8	11.57	56	66	62.5
	14.2	18.291	68.6	69.1	70.2	Mean
	6.92499	7.44537	8.68204	11.2467	16.2945	SD

## Sheet: Oligo
Sample No.	% Progressive Motility	Concentration (X 106)/ml	% Viability	% Aniline blue positive sperm	% CMA3 positive sperm
1	54	3.32	77	81.5	82.5
2	53	3.3	83	37	40
3	42	10.8	87	55	63.5
4	38	4.96	71	85	97
5	50	5.36	66	55.5	86
6	43	3.14	82	60	81
7	33	4.95	67	39	45
8	48	10.2	72	56	57.5
9	33	5.92	82	68	72
10	34	6.68	65	46	49
	42.8	5.863	75.2	58.3	67.35	Mean
	8.17585	2.71225	8.02496	16.1576	19.3233	SD

## Sheet: Oligoastheno
Sample No.	% Progressive Motility	Concentration (X 106)/ml	% Viability	% Aniline blue positive sperm	% CMA3 positive sperm
1	15	5.48	75	76	84
2	23	2.38	65	39	43.5
3	16	3.65	50	45	52
4	9	4.74	54	64.5	85
5	23	2.41	54	69.5	91.5
6	10	4.22	40	72.5	77.5
7	23	3.86	64	67	78
8	31	8.66	80	85.5	76
9	8	2.23	59	94	96.5
10	16	6.5	62	73	83
	17.4	4.413	60.3	68.6	76.7	Mean
	7.47143	2.04053	11.7478	16.5778	16.627	SD
